# Supplementary material for: A novel genus and cryptic species harboured within the monotypic freshwater crayfish genus Tenuibranchiurus Riek, 1951 (Decapoda: Parastacidae)
Source: PeerJ. 2017 May 24;5:e3310. doi: 10.7717/peerj.3310 (PMC5445942; doi:10.7717/peerj.3310)
Supplement: Supplemental Information 1 [file peerj-05-3310-s003.fas]

> Tenuibranchiurus_glypticus.BRB2_1 [organism=Tenuibranchiurus glypticus] [note=Eukaryota; Metazoa; Ecdysozoa; Arthropoda; Crustacea; Malacostraca; Eumalacostraca; Eucarida; Decapoda; Pleocyemata; Astacidea; Parastacoidea; Parastacidae; Tenuibranchiurus] [molecule=DNA] [moltype=genomic] [location=mitochondrion] [isolate=BRB2_1] [country=Australia: Qld] Tenuibranchiurus glypticus voucher BRB2_1 cytochrome oxidase subunit I (COI) gene, partial cds; mitochondrial
AAGCCTAATCGGAGATGATCAAATTTACAATGTAATTGTTACTGCACATGCTTTCGTAATAATTTTTTTTATAGTTATACCAATTATAATTGGAGGATTTGGAAACTGACTCATCCCTCTTATACTAGGAGCCCCAGATATAGCTTTCCCCCGAATAAACAATATAAGATTTTGACTACTACCATTCTCCCTAACCCTTCTCTTAACAAGAGGGATAGTAGAAAGAGGAGTAGGAACAGGCTGAACTGTCTACCCTCCTCTCGCCGCCTCTATCGCTCATGCCGGAGCCTCAGTCGATCTAGGAATTTTCTCCCTCCATCTAGCAGGAGTCTCCTCAATCTTAGGAGCCGTTAATTTTATAACAACCGCAATCAACATACGCACAAGAGGAATAACCATAGACCGAATACCTCTTTTTGTCTGATCAGTATTTATTACTGCCGTTTTACTTCTCCTTTCCTTACCAGTCCTAGCAGGAGCTATTACCATACTTTTAACTGACCGAAACCTGAACACTACTTTCTTTGACCCGGCAGGAGGGGGAGACCCTATTCTATACCAACATTTATTTTGATTTTTTGGGCACCCTGAAGTATATATTCTTATCCTGCCAGCTTTCGGGATAGTGTCTCATATTGTAACCC     
> Tenuibranchiurus_glypticus.BRB2_3 [organism=Tenuibranchiurus glypticus] [note=Eukaryota; Metazoa; Ecdysozoa; Arthropoda; Crustacea; Malacostraca; Eumalacostraca; Eucarida; Decapoda; Pleocyemata; Astacidea; Parastacoidea; Parastacidae; Tenuibranchiurus] [molecule=DNA] [moltype=genomic] [location=mitochondrion] [isolate=BRB2_3] [country=Australia: Qld] Tenuibranchiurus glypticus voucher BRB2_3 cytochrome oxidase subunit I (COI) gene, partial cds; mitochondrial
AAGCCTAATCGGAGATGATCAAATTTACAATGTAATTGTTACTGCACATGCTTTCGTAATAATTTTTTTTATAGTTATACCAATTATAATTGGAGGATTTGGAAACTGACTCATCCCCCTTATACTAGGAGCCCCAGATATAGCTTTCCCCCGAATAAACAATATAAGATTTTGACTACTACCATTCTCCCTAACCCTTCTCTTAACAAGAGGGATAGTAGAAAGAGGAGTAGGAACAGGCTGAACTGTCTACCCTCCTCTCGCCGCCTCTATCGCTCATGCCGGAGCCTCAGTCGATCTAGGAATTTTCTCCCTCCATCTAGCAGGAGTCTCCTCAATCTTAGGAGCCGTTAATTTTATAACAACCGCAATCAACATACGCACAAGAGGAATAACCATAGACCGAATACCTCTTTTTGTCTGATCAGTATTTATTACTGCCGTTTTACTTCTCCTTTCCTTACCAGTCCTAGCAGGAGCTATTACCATACTTTTAACTGACCGAAACCTGAACACTACTTTCTTTGACCCGGCAGGAGGGGGAGACCCTATTCTATACCAACATTTATTTTGATTTTTTGGGCACCCTGAAGTATATATTCTTATCCTGCCAGCTTTCGGGATAGTGTCTCATATTGTAACCC     
> Tenuibranchiurus_glypticus.BRB2_6 [organism=Tenuibranchiurus glypticus] [note=Eukaryota; Metazoa; Ecdysozoa; Arthropoda; Crustacea; Malacostraca; Eumalacostraca; Eucarida; Decapoda; Pleocyemata; Astacidea; Parastacoidea; Parastacidae; Tenuibranchiurus] [molecule=DNA] [moltype=genomic] [location=mitochondrion] [isolate=BRB2_6] [country=Australia: Qld] Tenuibranchiurus glypticus voucher BRB2_6 cytochrome oxidase subunit I (COI) gene, partial cds; mitochondrial
AAGCCTAATCGGAGATGATCAAATTTACAATGTAATTGTTACTGCACATGCTTTCGTAATAATTTTTTTTATAGTTATACCAATTATAATTGGAGGATTTGGAAACTGACTCATCCCCCTTATACTAGGAGCCCCAGATATAGCTTTCCCCCGAATAAACAATATAAGATTTTGACTACTACCATTCTCCCTAACCCTTCTCTTAACAAGAGGGATAGTAGAAAGAGGAGTAGGAACAGGCTGAACTGTCTACCCTCCTCTCGCCGCCTCTATCGCTCATGCCGGAGCCTCAGTCGATCTAGGAATTTTCTCCCTCCATCTAGCAGGAGTCTCCTCAATCTTAGGAGCCGTTAATTTTATAACAACCGCAATCAACATACGCACAAGAGGAATAACCATAGACCGAATACCTCTTTTTGTCTGATCAGTATTTATTACTGCCGTTTTACTTCTCCTTTCCTTACCAGTCCTAGCAGGAGCTATTACCATACTTTTAACTGACCGAAACCTGAACACTACTTTCTTTGACCCGGCAGGAGGGGGAGACCCTATTCTATACCAACATTTATTTTGATTTTTTGGGCACCCTGAAGTATATATTCTTATCCTGCCAGCTTTCGGGATAGTGTCTCATATTGTAACCC     
> Tenuibranchiurus_glypticus.BRB2_R1 [organism=Tenuibranchiurus glypticus] [note=Eukaryota; Metazoa; Ecdysozoa; Arthropoda; Crustacea; Malacostraca; Eumalacostraca; Eucarida; Decapoda; Pleocyemata; Astacidea; Parastacoidea; Parastacidae; Tenuibranchiurus] [molecule=DNA] [moltype=genomic] [location=mitochondrion] [isolate=BRB2_R1] [country=Australia: Qld] Tenuibranchiurus glypticus voucher BRB2_R1 cytochrome oxidase subunit I (COI) gene, partial cds; mitochondrial
AAGCCTAATCGGAGATGATCAAATTTACAATGTAATTGTTACTGCACATGCTTTCGTAATAATTTTTTTTATAGTTATACCAATTATAATTGGAGGATTTGGAAACTGACTCATCCCCCTTATACTAGGAGCCCCAGATATAGCTTTCCCCCGAATAAACAATATAAGATTTTGACTACTACCATTCTCCCTAACCCTTCTCTTAACAAGAGGGATAGTAGAAAGAGGAGTAGGAACAGGCTGAACTGTTTACCCTCCTCTCGCCGCCTCTATCGCTCATGCCGGAGCCTCAGTCGATCTAGGAATTTTCTCCCTCCATCTAGCAGGAGTCTCCTCAATCTTAGGAGCCGTTAATTTTATAACAACCGCAATCAACATACGCACAAGAGGAATAACCATAGACCGAATACCTCTTTTTGTCTGGTCAGTATTTATTACTGCCGTTTTACTTCTCCTTTCCTTACCAGTCCTAGCAGGAGCTATTACCATACTTTTAACTGACCGAAACCTGAACACTACTTTCTTTGATCCGGCAGGAGGGGGAGACCCTATTCTGTACCAACATTTATTTTGATTTTTTGGACACCCTGAAGTATATATTCTTATCCTGCCAGCTTTCGGAATAGTGTCTCATATTGTAACCC     
> Tenuibranchiurus_glypticus.2_1 [organism=Tenuibranchiurus glypticus] [note=Eukaryota; Metazoa; Ecdysozoa; Arthropoda; Crustacea; Malacostraca; Eumalacostraca; Eucarida; Decapoda; Pleocyemata; Astacidea; Parastacoidea; Parastacidae; Tenuibranchiurus] [molecule=DNA] [moltype=genomic] [location=mitochondrion] [isolate=BRB_1] [country=Australia: Qld] Tenuibranchiurus glypticus voucher BRB_1 cytochrome oxidase subunit I (COI) gene, partial cds; mitochondrial
AAGCCTAATCGGAGATGATCAAATTTACAATGTAATTGTTACTGCACATGCTTTCGTAATAATTTTTTTTATAGTTATACCAATTATAATTGGAGGATTTGGAAACTGACTCATCCCCCTTATACTAGGAGCCCCAGATATAGCTTTCCCCCGAATAAACAATATAAGATTTTGACTACTACCATTCTCCCTAACCCTTCTCTTAACAAGAGGGATAGTAGAAAGAGGAGTAGGAACAGGCTGAACTGTCTACCCTCCTCTCGCCGCCTCTATCGCTCATGCCGGAGCCTCAGTCGATCTAGGAATTTTCTCCCTCCATCTAGCAGGAGTCTCCTCAATCTTAGGAGCCGTTAATTTTATAACAACCGCAATCAACATACGCACAAGAGGAATAACCATAGACCGAATACCTCTTTTTGTCTGATCAGTATTTATTACTGCCGTTTTACTTCTCCTTTCCTTACCAGTCCTAGCAGGAGCTATTACCATACTTTTAACTGACCGAAACCTGAACACTACTTTCTTTGACCCGGCAGGAGGGGGAGACCCTATTCTATACCAACATTTATTTTGATTTTTTGGGCACCCTGAAGTATATATTCTTATCCTGCCAGCTTTCGGGATAGTGTCTCATATTGTAACCC     
> Tenuibranchiurus_glypticus.BRB_2 [organism=Tenuibranchiurus glypticus] [note=Eukaryota; Metazoa; Ecdysozoa; Arthropoda; Crustacea; Malacostraca; Eumalacostraca; Eucarida; Decapoda; Pleocyemata; Astacidea; Parastacoidea; Parastacidae; Tenuibranchiurus] [molecule=DNA] [moltype=genomic] [location=mitochondrion] [isolate=BRB_2] [country=Australia: Qld] Tenuibranchiurus glypticus voucher BRB_2 cytochrome oxidase subunit I (COI) gene, partial cds; mitochondrial
AAGCCTAATCGGAGATGATCAAATTTACAATGTAATTGTTACTGCACATGCTTTCGTAATAATTTTTTTTATAGTTATACCAATTATAATTGGAGGATTTGGAAACTGACTCATCCCCCTTATACTAGGAGCCCCAGATATAGCTTTCCCCCGAATAAACAATATAAGATTTTGACTACTACCATTCTCCCTAACCCTTCTCTTAACAAGAGGGATAGTAGAAAGAGGAGTAGGAACAGGCTGAACTGTCTACCCTCCTCTCGCCGCCTCTATCGCTCATGCCGGAGCCTCAGTCGATCTAGGAATTTTCTCCCTCCATCTAGCAGGAGTCTCCTCAATCTTAGGAGCCGTTAATTTTATAACAACCGCAATCAACATACGCACAAGAGGAATAACCATAGACCGAATACCTCTTTTTGTCTGGTCAGTATTTATTACTGCCGTTTTACTTCTCCTTTCCTTACCAGTCCTAGCAGGAGCTATTACCATACTTTTAACTGACCGAAACCTGAACACTACTTTCTTTGACCCGGCAGGAGGGGGGGATCCTATTCTATACCAACATTTATTTTGATTTTTTGGACACCCTGAAGTATATATTCTTATCCTGCCAGCTTTCGGGATAGTGTCTCATATTGTAACCC     
> Tenuibranchiurus_glypticus.BRB_3 [organism=Tenuibranchiurus glypticus] [note=Eukaryota; Metazoa; Ecdysozoa; Arthropoda; Crustacea; Malacostraca; Eumalacostraca; Eucarida; Decapoda; Pleocyemata; Astacidea; Parastacoidea; Parastacidae; Tenuibranchiurus] [molecule=DNA] [moltype=genomic] [location=mitochondrion] [isolate=BRB_3] [country=Australia: Qld] Tenuibranchiurus glypticus voucher BRB_3 cytochrome oxidase subunit I (COI) gene, partial cds; mitochondrial
AAGCCTAATCGGAGATGATCAAATTTACAATGTAATTGTTACTGCACATGCTTTCGTAATAATTTTTTTTATAGTTATACCAATTATAATTGGAGGATTTGGAAACTGACTCATCCCCCTTATACTAGGAGCCCCAGATATAGCTTTCCCCCGAATAAACAATATAAGATTTTGACTACTACCATTCTCCCTAACCCTTCTCTTAACAAGAGGGATAGTAGAAAGAGGAGTAGGAACAGGCTGAACTGTCTACCCTCCTCTCGCCGCCTCTATCGCTCATGCCGGAGCCTCAGTCGATCTAGGAATTTTCTCCCTCCATCTAGCAGGAGTCTCCTCAATCTTAGGAGCCGTTAATTTTATAACAACCGCAATCAACATACGCACAAGAGGAATAACCATAGACCGAATACCTCTTTTTGTCTGATCAGTATTTATTACTGCCGTTTTACTTCTCCTTTCCTTACCAGTCCTAGCAGGAGCTATTACCATACTTTTAACTGACCGAAACCTGAACACTACTTTCTTTGACCCGGCAGGAGGGGGGGACCCTATTCTGTACCAACATTTATTTTGATTTTTTGGGCACCCTGAAGTTTATATTCTTATCCTGCCAGCTTTCGGGATAGTGTCTCATATTGTAAACC     
> Tenuibranchiurus_glypticus.BRB_4 [organism=Tenuibranchiurus glypticus] [note=Eukaryota; Metazoa; Ecdysozoa; Arthropoda; Crustacea; Malacostraca; Eumalacostraca; Eucarida; Decapoda; Pleocyemata; Astacidea; Parastacoidea; Parastacidae; Tenuibranchiurus] [molecule=DNA] [moltype=genomic] [location=mitochondrion] [isolate=BRB_4] [country=Australia: Qld] Tenuibranchiurus glypticus voucher BRB_4 cytochrome oxidase subunit I (COI) gene, partial cds; mitochondrial
AAGCCTAATCGGAGATGATCAAATTTACAATGTAATTGTTACTGCACATGCTTTCGTAATAATTTTTTTTATAGTTATACCAATTATAATTGGAGGATTTGGAAACTGACTCATCCCCCTTATACTAGGAGCCCCAGATATAGCTTTCCCCCGAATAAACAATATAAGATTTTGACTACTACCATTCTCCCTAACCCTTCTCTTAACAAGAGGGATAGTAGAAAGAGGAGTAGGAACAGGCTGAACTGTCTACCCTCCTCTCGCCGCCTCTATCGCTCATGCCGGAGCCTCAGTCGATCTAGGAATTTTCTCCCTCCATCTAGCAGGAGTCTCCTCAATCTTAGGAGCCGTTAATTTTATAACAACCGCAATCAACATACGCACAAGAGGAATAACCATAGACCGAATACCTCTTTTTGTCTGATCAGTATTTATTACTGCCGTTTTACTTCTCCTTTCCTTACCAGTCCTAGCAGGAGCTATTACCATACTTTTAACTGACCGAAACCTGAACACTACTTTCTTTGACCCGGCAGGAGGGGGGGACCCTATTCTGTACCAACATTTATTTTGATTTTTTGGGCACCCTGAAGTTTATATTCTTATCCTGCCAGCTTTCGGGATAGTGTCTCATATTGTAACCC     
> Tenuibranchiurus_glypticus.BRB_5 [organism=Tenuibranchiurus glypticus] [note=Eukaryota; Metazoa; Ecdysozoa; Arthropoda; Crustacea; Malacostraca; Eumalacostraca; Eucarida; Decapoda; Pleocyemata; Astacidea; Parastacoidea; Parastacidae; Tenuibranchiurus] [molecule=DNA] [moltype=genomic] [location=mitochondrion] [isolate=BRB_5] [country=Australia: Qld] Tenuibranchiurus glypticus voucher BRB_5 cytochrome oxidase subunit I (COI) gene, partial cds; mitochondrial
AAGCCTAATCGGAGATGATCAAATTTACAATGTAATTGTTACTGCACATGCTTTCGTAATAATTTTTTTTATAGTTATACCAATTATAATTGGAGGATTTGGAAACTGACTCATCCCCCTTATACTAGGAGCCCCAGATATAGCTTTCCCCCGAATAAACAATATAAGATTTTGACTACTACCATTCTCCCTAACCCTTCTCTTAACAAGAGGGATAGTAGAAAGAGGAGTAGGAACAGGCTGAACTGTCTACCCTCCTCTCGCCGCCTCTATCGCTCATGCCGGAGCCTCAGTCGATCTAGGAATTTTCTCCCTCCATCTAGCAGGAGTCTCCTCAATCTTAGGAGCCGTTAATTTTATAACAACCGCAATCAACATACGCACAAGAGGAATAACCATAGACCGAATACCTCTTTTTGTCTGATCAGTATTTATTACTGCCGTTTTACTTCTCCTTTCCTTACCAGTCCTAGCAGGAGCTATTACCATACTTTTAACTGACCGAAACCTGAACACTACTTTCTTTGACCCGGCAGGAGGGGGGGACCCTATTCTGTACCAACATTTATTTTGATTTTTTGGGCACCCTGAAGTTTATATTCTTATCCTGCCAGCTTTCGGGATAGTGTCTCATATTGTAACCC     
> Tenuibranchiurus_glypticus.BRB_6 [organism=Tenuibranchiurus glypticus] [note=Eukaryota; Metazoa; Ecdysozoa; Arthropoda; Crustacea; Malacostraca; Eumalacostraca; Eucarida; Decapoda; Pleocyemata; Astacidea; Parastacoidea; Parastacidae; Tenuibranchiurus] [molecule=DNA] [moltype=genomic] [location=mitochondrion] [isolate=BRB_6] [country=Australia: Qld] Tenuibranchiurus glypticus voucher BRB_6 cytochrome oxidase subunit I (COI) gene, partial cds; mitochondrial
AAGCCTAATCGGAGATGATCAAATTTACAATGTAATTGTTACTGCACATGCTTTCGTAATAATTTTTTTTATAGTTATACCAATTATAATTGGAGGATTTGGAAACTGACTCATCCCCCTTATACTAGGAGCCCCAGATATAGCTTTCCCCCGAATAAACAATATAAGATTTTGACTACTACCATTCTCCCTAACCCTTCTCTTAACAAGAGGGATAGTAGAAAGAGGAGTAGGAACAGGCTGAACTGTTTACCCTCCTCTCGCCGCCTCTATCGCTCATGCCGGAGCCTCAGTCGATCTAGGAATTTTCTCCCTCCATCTAGCAGGAGTCTCCTCAATCTTAGGAGCCGTTAATTTTATAACAACCGCAATCAACATACGCACAAGAGGAATAACCATAGACCGAATACCTCTTTTTGTCTGGTCAGTATTTATTACTGCCGTTTTACTTCTCCTTTCCTTACCAGTCCTAGCAGGAGCTATTACCATACTTTTAACTGACCGAAACCTGAACACTACTTTCTTTGATCCGGCAGGAGGGGGAGACCCTATTCTGTACCAACATTTATTTTGATTTTTTGGACACCCTGAAGTATATATTCTTATCCTGCCAGCTTTCGGAATAGTGTCTCATATTGTAACCC     
> Tenuibranchiurus_glypticus.BER_1 [organism=Tenuibranchiurus glypticus] [note=Eukaryota; Metazoa; Ecdysozoa; Arthropoda; Crustacea; Malacostraca; Eumalacostraca; Eucarida; Decapoda; Pleocyemata; Astacidea; Parastacoidea; Parastacidae; Tenuibranchiurus] [molecule=DNA] [moltype=genomic] [location=mitochondrion] [isolate=BER_1] [country=Australia: Qld] Tenuibranchiurus glypticus voucher BER_1 cytochrome oxidase subunit I (COI) gene, partial cds; mitochondrial
AAACTTAATCGGAGATGATCAAATTTACAATGTAATTGTTACTGCACATGCTTTCGTAATAATTTTTTTTATAGTTATACCAATTATAATTGGAGGATTTGGAAACTGACTCATCCCCCTTATACTAGGAGCTCCAGATATAGCTTTCCCCCGAATAAATAATATAAGATTTTGACTACTACCATTCTCTCTAACCCTTCTCTTAACAAGAGGGATAGTAGAAAGAGGAGTAGGAACAGGCTGAACTGTTTACCCTCCTCTCGCCGCCTCTATCGCTCATGCTGGAGCCTCAGTCGATCTAGGAATTTTCTCCCTCCATCTAGCAGGAGTCTCCTCAATCTTAGGAGCCGTTAATTTTATAACAACCGCAATCAACATACGCACAAGAGGAATAACCATAGACCGAATACCTCTTTTTGTCTGATCAGTATTTATTACTGCCGTTTTACTTCTCCTTTCCTTACCAGTCCTAGCAGGAGCTATTACCATACTTTTAACTGACCGAAACCTGAACACTACTTTCTTTGACCCGGCAGGAGGGGGGGACCCTATTCTATACCAACATTTATTTTGATTTTTTGGACACCCTGAAGTATATATTCTTATCCTGCCAGCTTTCGGAATAGTGTCTCACATTGTAACCC     
> Tenuibranchiurus_glypticus.BER_2 [organism=Tenuibranchiurus glypticus] [note=Eukaryota; Metazoa; Ecdysozoa; Arthropoda; Crustacea; Malacostraca; Eumalacostraca; Eucarida; Decapoda; Pleocyemata; Astacidea; Parastacoidea; Parastacidae; Tenuibranchiurus] [molecule=DNA] [moltype=genomic] [location=mitochondrion] [isolate=BER_2] [country=Australia: Qld] Tenuibranchiurus glypticus voucher BER_2 cytochrome oxidase subunit I (COI) gene, partial cds; mitochondrial
AAACTTAATCGGAGACGATCAAATTTACAATGTAATTGTTACTGCACATGCTTTCGTAATAATTTTTTTTATAGTTATACCAATTATAATCGGAGGATTTGGGAACTGACTCATCCCCCTTATACTAGGAGCTCCAGACATAGCTTTCCCTCGAATAAATAACATAAGATTTTGACTTCTACCATTCTCCCTAACCCTTCTCTTGACAAGAGGGATAGTAGAAAGAGGAGTAGGAACAGGCTGAACTGTTTACCCTCCTCTCGCCGCCTCTATCGCTCATGCTGGAGCCTCAGTCGATCTAGGAATTTTCTCCCTCCATCTAGCAGGAGTCTCCTCAATCTTAGGAGCCGTTAATTTTATGACAACCGCAATCAACATACGCACAAGAGGAATAACCATAGACCGAATACCTCTTTTTGTCTGGTCAGTATTTATTACTGCCATTTTACTTCTCCTTTCCTTACCAGTCCTAGCAGGAGCTATTACCATACTTTTAACTGACCGAAACCTGAACACTACTTTCTTTGACCCAGCAGGAGGGGGAGACCCTATTCTATACCAACATTTATTTTGATTTTTTGGACACCCTGAAGTATATATTCTTATCCTGCCAGCTTTCGGAATAGTATCTCACATTGTAACCC     
> Tenuibranchiurus_glypticus.BER_5 [organism=Tenuibranchiurus glypticus] [note=Eukaryota; Metazoa; Ecdysozoa; Arthropoda; Crustacea; Malacostraca; Eumalacostraca; Eucarida; Decapoda; Pleocyemata; Astacidea; Parastacoidea; Parastacidae; Tenuibranchiurus] [molecule=DNA] [moltype=genomic] [location=mitochondrion] [isolate=BER_5] [country=Australia: Qld] Tenuibranchiurus glypticus voucher BER_5 cytochrome oxidase subunit I (COI) gene, partial cds; mitochondrial
AAACTTAATCGGAGACGATCAAATTTACAATGTAATTGTTACTGCACATGCTTTCGTAATAATTTTTTTTATAGTTATACCAATTATAATTGGAGGATTTGGAAACTGACTCATCCCTCTTATACTAAGAGCTCCAGATATAGCTTTCCCCCGAATAAATAATATAAGATTTTGACTACTACCATTCTCCCTAACCCTTCTCTTAACAAGAGGGATAGTAGAAAGAGGAGTAGGAACAGGCTGAACTGTTTACCCTCCTCTCGCCGCCTCTATCGCTCATGCTGGAGCCTCAGTTGATCTAAGAATTTTCTCCCTCCATCTAGCAGGAGTCTCCTCAATCTTAGGAGCCGTTAATTTTATAACAACCGCAATCAACATACGCACAAGAGGAATAACCATAGATCGAATACCTCTTTTTGTCTGATCAGTATTTATTACTGCCGTTTTACTTCTCCTTTCCTTACCAGTCCTAGCAGGAGCTATTACCATACTTTTAACTGACCGAAACCTGAACACTACTTTTTTTGACCCAGCAGGAGGGGGGGACCCTATTCTATACCAACATTTATTTTGATTTTTTGGACACCCTGAAGTATATATTCTTATCCTGCCAGCTTTCGGGATAGTGTCCCATATTGTAACCC     
> Tenuibranchiurus_glypticus.TSFSC_1 [organism=Tenuibranchiurus glypticus] [note=Eukaryota; Metazoa; Ecdysozoa; Arthropoda; Crustacea; Malacostraca; Eumalacostraca; Eucarida; Decapoda; Pleocyemata; Astacidea; Parastacoidea; Parastacidae; Tenuibranchiurus] [molecule=DNA] [moltype=genomic] [location=mitochondrion] [isolate=TSFSC_1] [country=Australia: Qld] Tenuibranchiurus glypticus voucher TSFSC_1 cytochrome oxidase subunit I (COI) gene, partial cds; mitochondrial
AAGCTTAATCGGAGATGATCAAATTTACAATGTAATTGTTACTGCGCATGCTTTCGTAATAATTTTTTTTATAGTTATACCAATTATAATTGGAGGATTTGGAAACTGACTCATCCCTCTTATACTAGGAGCTCCAGATATAGCTTTCCCCCGAATAAATAATATAAGATTTTGACTACTACCATTCTCCCTAACCCTTCTCTTAACAAGAGGGATAGTAGAAAGAGGAGTAGGAACAGGCTGAACTGTTTACCCTCCTCTCGCCGCCTCTATCGCTCATGCTGGAGCCTCAGTCGATCTAGGAATTTTCTCACTCCATCTAGCAGGAGTCTCCTCAATCTTAGGAGCCGTTAATTTTATAACAACCGCAATCAACATACGCACAAGAGGAATAACCATAGACCGAATACCTCTTTTTGTCTGATCAGTATTTATTACTGCCGTTTTACTTCTCCTTTCCTTACCAGTCCTAGCAGGAGCTATTACCATACTTTTAACTGACCGAAACCTGAACACTACTTTCTTTGACCCGGCAGGAGGGGGAGACCCTATTCTATACCAACATTTATTTTGATTTTTTGGACACCCTGAAGTATATATTCTTATCCTGCCAGCTTTCGGAATAGTGTCTCATATTGTAACCC     
> Tenuibranchiurus_glypticus.TSFSA_2 [organism=Tenuibranchiurus glypticus] [note=Eukaryota; Metazoa; Ecdysozoa; Arthropoda; Crustacea; Malacostraca; Eumalacostraca; Eucarida; Decapoda; Pleocyemata; Astacidea; Parastacoidea; Parastacidae; Tenuibranchiurus] [molecule=DNA] [moltype=genomic] [location=mitochondrion] [isolate=TSFSA_2] [country=Australia: Qld] Tenuibranchiurus glypticus voucher TSFSA_2 cytochrome oxidase subunit I (COI) gene, partial cds; mitochondrial
AAGCTTAATCGGAGATGATCAAATTTACAATGTAATTGTTACTGCGCATGCTTTCGTAATAATTTTTTTTATAGTTATACCAATTATAATTGGAGGATTTGGAAACTGACTCATCCCTCTTATACTAGGAGCTCCAGATATAGCTTTCCCCCGAATAAATAATATAAGATTTTGACTACTACCATTCTCCCTAACCCTTCTCTTAACAAGAGGGATAGTAGAAAGAGGAGTAGGAACAGGCTGAACTGTTTACCCTCCTCTCGCCGCCTCTATCGCTCATGCTGGAGCCTCAGTCGATCTAGGAATTTTCTCACTCCATCTAGCAGGAGTCTCCTCAATCTTAGGAGCCGTTAATTTTATAACAACCGCAATCAACATACGCACAAGAGGAATAACCATAGACCGAATACCTCTTTTTGTCTGATCAGTATTTATTACTGCCGTTTTACTTCTCCTTTCCTTACCAGTCCTAGCAGGAGCTATTACCATACTTTTAACTGACCGAAACCTGAACACTACTTTCTTTGACCCGGCAGGAGGGGGAGACCCTATTCTATACCAACATTTATTTTGATTTTTTGGACACCCTGAAGTATATATTCTTATCCTGCCAGCTTTCGGAATAGTGTCTCATATTGTAACCC     
> Tenuibranchiurus_glypticus.TSFSA_3 [organism=Tenuibranchiurus glypticus] [note=Eukaryota; Metazoa; Ecdysozoa; Arthropoda; Crustacea; Malacostraca; Eumalacostraca; Eucarida; Decapoda; Pleocyemata; Astacidea; Parastacoidea; Parastacidae; Tenuibranchiurus] [molecule=DNA] [moltype=genomic] [location=mitochondrion] [isolate=TSFSA_3] [country=Australia: Qld] Tenuibranchiurus glypticus voucher TSFSA_3 cytochrome oxidase subunit I (COI) gene, partial cds; mitochondrial
AAGCTTAATCGGAAACGATCAAACTTACAATGTAATTGTTACTGCACATGCTTTCGTAATAATTTTTTTTATAGTTATACCAATTATAATTGGAGGATTTGGAAACTGACTCATCCCTCTTATACTAGGAGCTCCAGATATAGCTTTCCCCCGAATAAATAATATAAGATTTTGACTACTACCATTCTCCCTAACCCTTCTCTTAACAAGAGGAATAGTAGAAAGAGGAGTAGGAACAGGCTGAACTGTTTACCCTCCTCTCGCCGCCTCTATCGCCCATGCTGGAGCCTCAGTCGATCTAGGAATTTTCTCCCTCCATCTAGCAGGAGTCTCCTCAATCTTAGGAGCCGTTAATTTTATAACAACCGCAATCAACATACGCACAAGAGGAATAACCATAGACCGAATACCTCTTTTTGTCTGGTCAGTATTTATTACTGCCGTTTTACTTCTCCTTTCCTTACCAGTCCTAGCAGGAGCTATTACCATACTTTTAACTGACCGAAACCTGAACACTACTTTCTTTGACCCGGCAGGAGGAGGGGACCCTATTCTATACCAACATTTATTTTGATTTTTTGGACACCCTGAAGTATATATTCTTATCCTGCCAGCTTTCGGAATAGTGTCTCATATTGTAACCC     
> Tenuibranchiurus_glypticus.TSFSE_5 [organism=Tenuibranchiurus glypticus] [note=Eukaryota; Metazoa; Ecdysozoa; Arthropoda; Crustacea; Malacostraca; Eumalacostraca; Eucarida; Decapoda; Pleocyemata; Astacidea; Parastacoidea; Parastacidae; Tenuibranchiurus] [molecule=DNA] [moltype=genomic] [location=mitochondrion] [isolate=TSFSE_5] [country=Australia: Qld] Tenuibranchiurus glypticus voucher TSFSE_5 cytochrome oxidase subunit I (COI) gene, partial cds; mitochondrial
AAGCTTAATCGGAGATGACCAAATTTACAATGTAATTGTTACTGCGCATGCTTTCGTAATAATTTTTTTTATAGTTATACCAATTATAATTGGAGGATTTGGAAACTGACTCATCCCTCTTATACTAGGAGCTCCAGATATAGCTTTCCCCCGAATAAATAATATAAGATTTTGACTACTACCATTCTCCCTAACCCTTCTCTTAACAAGAGGGATAGTAGAAAGAGGAGTAGGAACAGGCTGAACTGTTTACCCTCCTCTCGCCGCCTCTATCGCTCATGCTGGAGCCTCAGTCGACCTAGGAATTTTCTCACTCCATCTAGCAGGAGTCTCCTCAATCTTAGGAGCCGTTAATTTTATAACAACCGCAATCAACATACGCACAAGAGGAATAACCATAGACCGAATACCTCTTTTTGTCTGATCAGTATTTATTACTGCCGTTTTACTTCTCCTTTCCTTACCAGTCCTAGCAGGAGCTATTACCATACTTTTAACTGACCGAAACCTGAACACTACTTTCTTTGACCCAGCAGGAGGGGGAGACCCTATTCTATACCAACATTTATTTTGATTTTTTGGACACCCTGAAGTATATATTCTTATCCTGCCAGCTTTCGGAATAGTGTCTCATATTGTAACCC     
> Tenuibranchiurus_glypticus.TSFSA_6 [organism=Tenuibranchiurus glypticus] [note=Eukaryota; Metazoa; Ecdysozoa; Arthropoda; Crustacea; Malacostraca; Eumalacostraca; Eucarida; Decapoda; Pleocyemata; Astacidea; Parastacoidea; Parastacidae; Tenuibranchiurus] [molecule=DNA] [moltype=genomic] [location=mitochondrion] [isolate=TSFSA_6] [country=Australia: Qld] Tenuibranchiurus glypticus voucher TSFSA_6 cytochrome oxidase subunit I (COI) gene, partial cds; mitochondrial
AAGCTTAATCGGAGATGATCAAATCTACAATGTAATTGTTACTGCACATGCTTTCGTAATAATTTTTTTTATAGTTATACCAATTATAATTGGAGGATTTGGAAACTGACTCATCCCTCTTATACTAGGAGCTCCAGATATAGCTTTCCCCCGAATAAATAATATAAGATTTTGACTACTACCATTCTCCCTAACCCTTCTCTTAACAAGAGGAATAGTAGAAAGAGGAGTAGGAACAGGCTGAACTGTTTACCCTCCTCTCGCCGCCTCTATCGCCCATGCTGGAGCCTCAGTCGATCTAGGAATTTTCTCCCTCCATCTAGCAGGAGTCTCCTCAATCTTAGGAGCCGTTAATTTTATAACAACCGCAATCAACATACGCACAAGAGGAATAACCATAGACCGAATACCTCTTTTTGTCTGGTCAGTATTTATTACTGCCGTTTTACTTCTCCTTTCCTTACCAGTCCTAGCAGGAGCTATTACCATACTTTTAACTGACCGAAACCTGAACACTACTTTCTTTGACCCGGCAGGAGGAGGGGACCCTATTCTATACCAACATTTATTTTGATTTTTTGGACACCCTGAAGTATATATTCTTATCCTGCCAGCTTTCGGAATAGTGTCTCATATTGTAACCC     
> Tenuibranchiurus_glypticus.TSFSF_7 [organism=Tenuibranchiurus glypticus] [note=Eukaryota; Metazoa; Ecdysozoa; Arthropoda; Crustacea; Malacostraca; Eumalacostraca; Eucarida; Decapoda; Pleocyemata; Astacidea; Parastacoidea; Parastacidae; Tenuibranchiurus] [molecule=DNA] [moltype=genomic] [location=mitochondrion] [isolate=TSFSF_7] [country=Australia: Qld] Tenuibranchiurus glypticus voucher TSFSF_7 cytochrome oxidase subunit I (COI) gene, partial cds; mitochondrial
AAGCTTAATCGGAGATGATCAAATTTACAATGTAATTGTTACTGCGCATGCTTTCGTAATAATTTTTTTTATAGTTATACCAATTATAATTGGAGGATTTGGAAACTGACTCATCCCTCTTATACTAGGAGCTCCAGATATAGCTTTCCCCCGAATAAATAATATAAGATTTTGACTACTACCATTCTCCCTAACCCTTCTCTTAACAAGAGGGATAGTAGAAAGAGGAGTAGGAACAGGCTGAACTGTTTACCCTCCTCTCGCCGCCTCTATCGCTCATGCCGGAGCCTCAGTCGATCTAGGAATTTTCTCACTCCATCTAGCAGGAGTCTCCTCAATCTTAGGAGCCGTTAATTTTATAACAACCGCAATCAACATACGCACAAGAGGAATAACCATAGACCGAATACCTCTTTTTGTCTGATCAGTATTTATTACTGCCGTTTTACTTCTCCTTTCCTTACCAGTCCTAGCAGGAGCTATTACCATACTTTTAACTGACCGAAACCTGAACACTACTTTCTTTGACCCGGCAGGAGGGGGAGACCCTATTCTATACCAACATTTATTTTGATTTTTTGGACACCCTGAAGTATATATTCTTATCCTGCCAGCTTTCGGAATAGTGTCTCATATTGTAACCC     
> Tenuibranchiurus_glypticus.TSFSG_9 [organism=Tenuibranchiurus glypticus] [note=Eukaryota; Metazoa; Ecdysozoa; Arthropoda; Crustacea; Malacostraca; Eumalacostraca; Eucarida; Decapoda; Pleocyemata; Astacidea; Parastacoidea; Parastacidae; Tenuibranchiurus] [molecule=DNA] [moltype=genomic] [location=mitochondrion] [isolate=TSFSG_9] [country=Australia: Qld] Tenuibranchiurus glypticus voucher TSFSG_9 cytochrome oxidase subunit I (COI) gene, partial cds; mitochondrial
AAGCTTAATCGGAGATGATCAAATTTACAATGTGATTGTTACTGCGCATGCTTTCGTAATAATTTTTTTTATAGTTATACCAATTATAATTGGAGGATTTGGAAACTGACTCATCCCTCTTATATTAGGAGCTCCAGATATAGCTTTCCCCCGAATAAATAATATAAGATTTTGACTACTACCATTCTCCCTAACCCTTCTCTTAACAAGAGGGATAGTAGAAAGAGGAGTAGGAACAGGCTGAACTGTTTACCCTCCTCTCGCCGCCTCTATCGCTCATGCTGGAGCCTCAGTCGATCTAGGAATTTTCTCACTCCATCTAGCAGGAGTCTCCTCAATCTTAGGAGCCGTTAATTTTATAACAACCGCAATCAACATACGCACAAGAGGAATAACCATAGACCGAATACCTCTTTTTGTCTGATCAGTATTTATTACTGCCGTTTTACTTCTCCTTTCCTTACCAGTCTTAGCAGGAGCTATTACCATACTTTTAACTGACCGAAACCTGAACACTACTTTCTTTGACCCGGCAGGAGGAGGAGACCCTATTCTATACCAACATTTATTTTGATTTTTTGGACACCCTGAAGTATATATTCTTATCGTGCCAGCTTTCGGAATAGTGTCTCATATTGTAACCC     
> Tenuibranchiurus_glypticus.TSFSH_10 [organism=Tenuibranchiurus glypticus] [note=Eukaryota; Metazoa; Ecdysozoa; Arthropoda; Crustacea; Malacostraca; Eumalacostraca; Eucarida; Decapoda; Pleocyemata; Astacidea; Parastacoidea; Parastacidae; Tenuibranchiurus] [molecule=DNA] [moltype=genomic] [location=mitochondrion] [isolate=TSFSH_10] [country=Australia: Qld] Tenuibranchiurus glypticus voucher TSFSH_10 cytochrome oxidase subunit I (COI) gene, partial cds; mitochondrial
AAGCTTAATCGGAGATGATCAAATTTACAATGTAATTGTTACTGCACATGCTTTCGTAATAATTTTTTTTATAGTTATACCAATTATAATTGGAGGATTTGGAAACTGACTCATCCCTCTTATATTAGGAGCTCCAGATATAGCTTTCCCCCGAATAAATAATATAAGATTTTGACTACTACCATTCTCCCTAACCCTTCTCTTAACAAGAGGAATAGTAGAAAGAGGAGTAGGAACAGGCTGAACTGTTTACCCTCCTCTCGCCGCCTCTATCGCTCATGCTGGAGCCTCAGTCGATCTAGGAATTTTCTCACTCCATCTAGCAGGAGTCTCCTCAATCTTAGGAGCCGTTAATTTTATAACAACCGCAATCAACATACGCACAAGAGGAATAACCATAGACCGAATACCTCTTTTTGTCTGATCAGTATTTATTACTGCCGTTTTACTTCTCCTTTCCTTACCAGTCCTAGCAGGAGCTATTACCATACTTTTAACTGACCGAAACCTGAACACTACTTTCTTTGACCCGGCAGGAGGAGGAGACCCTATTCTATACCAACATTTATTTTGATTTTTTGGACACCCTGAAGTATATATTCTTATCCTGCCAGCTTTCGGAATAGTGTCTCATATTGTAACCC     
> Tenuibranchiurus_glypticus.TSFSC_11 [organism=Tenuibranchiurus glypticus] [note=Eukaryota; Metazoa; Ecdysozoa; Arthropoda; Crustacea; Malacostraca; Eumalacostraca; Eucarida; Decapoda; Pleocyemata; Astacidea; Parastacoidea; Parastacidae; Tenuibranchiurus] [molecule=DNA] [moltype=genomic] [location=mitochondrion] [isolate=TSFSC_11] [country=Australia: Qld] Tenuibranchiurus glypticus voucher TSFSC_11 cytochrome oxidase subunit I (COI) gene, partial cds; mitochondrial
AAGCTTAATCGGAGATGATCAAATTTACAATGTGATTGTTACTGCGCATGCTTTCGTAATAATTTTTTTTATAGTTATACCAATTATAATTGGAGGATTTGGAAACTGACTCATCCCTCTTATACTAGGAGCTCCAGATATAGCTTTCCCCCGAATAAATAATATAAGATTTTGACTACTACCATTCTCCCTAACCCTTCTCTTAACAAGAGGGATAGTAGAAAGAGGAGTAGGAACAGGCTGAACTGTTTACCCTCCTCTCGCCGCCTCTATCGCTCATGCTGGAGCCTCAGTCGATCTAGGAATTTTCTCACTCCATCTAGCAGGAGTCTCCTCAATCTTAGGAGCCGTTAATTTTATAACAACCGCAATCAACATACGCACAAGAGGAATAACCATAGACCGAATACCTCTTTTTGTCTGATCAGTATTTATTACTGCCGTTTTACTTCTCCTTTCCTTACCAGTCCTAGCAGGAGCTATTACCATACTTTTAACTGACCGAAACCTGAACACTACTTTCTTTGACCCGGCAGGAGGGGGAGACCCTATTCTATACCAACATTTATTTTGATTTTTTGGACACCCTGAAGTATATATTCTTATCCTGCCAGCTTTCGGAATAGTGTCTCATATTGTAACCC     
> Tenuibranchiurus_glypticus.TSFSC_12 [organism=Tenuibranchiurus glypticus] [note=Eukaryota; Metazoa; Ecdysozoa; Arthropoda; Crustacea; Malacostraca; Eumalacostraca; Eucarida; Decapoda; Pleocyemata; Astacidea; Parastacoidea; Parastacidae; Tenuibranchiurus] [molecule=DNA] [moltype=genomic] [location=mitochondrion] [isolate=TSFSC_12] [country=Australia: Qld] Tenuibranchiurus glypticus voucher TSFSC_12 cytochrome oxidase subunit I (COI) gene, partial cds; mitochondrial
AAGCTTAATCGGAGATGATCAAATTTACAATGTAATTGTTACTGCGCATGCTTTCGTAATAATTTTTTTTATAGTTATACCAATTATAATTGGAGGATTTGGAAACTGACTCATCCCTCTTATACTAGGAGCTCCAGATATAGCTTTCCCCCGAATAAATAATATAAGATTTTGACTACTACCATTCTCCCTAACCCTTCTCTTAACAAGAGGGATAGTAGAAAGAGGAGTAGGAACAGGCTGAACTGTTTACCCTCCTCTCGCCGCCTCTATCGCTCATGCTGGAGCCTCAGTCGATCTAGGAATTTTCTCACTCCATCTAGCAGGAGTCTCCTCAATCTTAGGAGCCGTTAATTTTATAACAACCGCAATCAACATACGCACAAGAGGAATAACCATAGACCGAATACCTCTTTTTGTCTGATCAGTATTTATTACTGCCGTTTTACTTCTCCTTTCCTTACCAGTCCTAGCAGGAGCTATTACCATACTTTTAACTGACCGAAACCTGAACACTACTTTCTTTGACCCGGCAGGAGGGGGAGACCCTATTCTATACCAACATTTATTTTGATTTTTTGGACACCCTGAAGTATATATTCTTATCCTGCCAGCTTTCGGAATAGTGTCTCATATTGTAACCC     
> Tenuibranchiurus_glypticus.TSFSC_13 [organism=Tenuibranchiurus glypticus] [note=Eukaryota; Metazoa; Ecdysozoa; Arthropoda; Crustacea; Malacostraca; Eumalacostraca; Eucarida; Decapoda; Pleocyemata; Astacidea; Parastacoidea; Parastacidae; Tenuibranchiurus] [molecule=DNA] [moltype=genomic] [location=mitochondrion] [isolate=TSFSC_13] [country=Australia: Qld] Tenuibranchiurus glypticus voucher TSFSC_13 cytochrome oxidase subunit I (COI) gene, partial cds; mitochondrial
AAGCTTAATCGGAGATGATCAAATTTACAATGTAATTGTTACTGCACATGCCTTCGTAATAATTTTTTTTATAGTCATACCAATTATAATTGGAGGATTTGGAAACTGACTTATCCCCCTTATATTAGGAGCTCCAGATATAGCTTTCCCCCGAATAAATAATATAAGATTTTGACTACTACCATTTTCTCTAACCCTTCTCTTAACAAGAGGGATAGTAGAAAGAGGAGTAGGAACAGGCTGAACTGTTTACCCCCCTCTCGCCGCCTCTATCGCCCATGCTGGAGCCTCAATCGATCTAGGAATTTTCTCCCTCCATCTAGCAGGAGTCTCCTCAATCTTAGGAGCCATTAATTTTATAACAACCGCAATCAACATACGTACAAGAGGAATAACCATAGACCGAATACCTCTTTTTGTCTGAGCAGTATTTATTACTGCCGTTTTACTTCTCCTTTCCCTACCAGTCCTAGCAGGAGCTATCACCATACTTTTAACTGACCGAAACCTAAACACTACTTTCTTTGACCCAGCAGGAGGGGGAGACCCTATCCTATACCAACATTTATTTTGATTTTTTGGACACCCTGAAGTATATATTCTTATCCTGCCAGCTTTCGGAATAGTGTCTCATATTGTAACCC     
> Tenuibranchiurus_glypticus.TSFSC_14 [organism=Tenuibranchiurus glypticus] [note=Eukaryota; Metazoa; Ecdysozoa; Arthropoda; Crustacea; Malacostraca; Eumalacostraca; Eucarida; Decapoda; Pleocyemata; Astacidea; Parastacoidea; Parastacidae; Tenuibranchiurus] [molecule=DNA] [moltype=genomic] [location=mitochondrion] [isolate=TSFSC_14] [country=Australia: Qld] Tenuibranchiurus glypticus voucher TSFSC_14 cytochrome oxidase subunit I (COI) gene, partial cds; mitochondrial
AAGCTTAATCGGAGACGATCAAACTTACAATGTAATTGTTACTGCACATGCTTTCGTAATAATTTTTTTTATAGTTATACCAATTATAATTGGAGGATTTGGAAACTGACTCATCCCTCTTATACTAGGAGCTCCAGATATAGCTTTCCCCCGAATAAATAATATAAGATTTTGACTACTACCATTCTCCCTAACCCTTCTCTTAACAAGAGGAATAGTAGAAAGAGGAGTAGGAACAGGCTGAACTGTTTACCCTCCTCTCGCCGCCTCTATCGCCCATGCTGGAGCCTCAGTCGATCTAGGAATTTTCTCCCTCCATCTAGCAGGAGTCTCCTCAATCTTAGGAGCCGTTAATTTTATAACAACCGCAATCAACATACGCACAAGAGGAATAACCATAGACCGAATACCTCTTTTTGTCTGGTCAGTATTTATTACTGCCGTTTTACTTCTCCTTTCCTTACCAGTCCTAGCAGGAGCTATTACCATACTTTTAACTGACCGAAACCTGAACACTACTTTCTTTGACCCGGCAGGAGGAGGGGACCCTATTCTATACCAACATTTATTTTGATTTTTTGGACACCCTGAAGTATATATTCTTATCCTGCCAGCTTTCGGAATAGTGTCCCATATTGTAACCC     
> Tenuibranchiurus_glypticus.TSFSC_15 [organism=Tenuibranchiurus glypticus] [note=Eukaryota; Metazoa; Ecdysozoa; Arthropoda; Crustacea; Malacostraca; Eumalacostraca; Eucarida; Decapoda; Pleocyemata; Astacidea; Parastacoidea; Parastacidae; Tenuibranchiurus] [molecule=DNA] [moltype=genomic] [location=mitochondrion] [isolate=TSFSC_15] [country=Australia: Qld] Tenuibranchiurus glypticus voucher TSFSC_15 cytochrome oxidase subunit I (COI) gene, partial cds; mitochondrial
AAGCTTAATCGGAGATGATCAAATTTACAATGTAATTGTTACTGCACATGCCTTCGTAATAATTTTTTTTATAGTCATACCAATTATAATTGGAGGATTTGGAAACTGACTTATCCCCCTTATATTAGGAGCTCCAGATATAGCTTTCCCCCGAATAAATAATATAAGATTTTGACTACTACCATTTTCTCTAACCCTTCTCTTAACAAGAGGGATAGTAGAAAGAGGAGTAGGAACAGGCTGAACTGTTTACCCCCCTCTCGCCGCCTCTATCGCCCATGCTGGAGCCTCAATCGATCTAGGAATTTTCTCCCTCCATCTAGCAGGAGTCTCCTCAATCTTAGGAGCCATTAATTTTATAACAACCGCAATCAACATACGTACAAGAGGAATAACCATAGACCGAATACCTCTTTTTGTCTGAGCAGTATTTATTACTGCCGTTTTACTTCTCCTTTCCCTACCAGTCCTAGCAGGAGCTATCACCATACTTTTAACTGACCGAAACCTAAACACTACTTTCTTTGACCCAGCAGGAGGGGGAGACCCTATCCTATACCAACATTTATTTTGATTTTTTGGACACCCTGAAGTATATATTCTTATCCTGCCAGCTTTCGGAATAGTGTCTCATATTGTAACCC     
> Tenuibranchiurus_glypticus.TSFSC_16 [organism=Tenuibranchiurus glypticus] [note=Eukaryota; Metazoa; Ecdysozoa; Arthropoda; Crustacea; Malacostraca; Eumalacostraca; Eucarida; Decapoda; Pleocyemata; Astacidea; Parastacoidea; Parastacidae; Tenuibranchiurus] [molecule=DNA] [moltype=genomic] [location=mitochondrion] [isolate=TSFSC_16] [country=Australia: Qld] Tenuibranchiurus glypticus voucher TSFSC_16 cytochrome oxidase subunit I (COI) gene, partial cds; mitochondrial
AAGCTTAATCGGAGATGATCAAATTTACAATGTAAATGTTACTGCGCATGCTTTCGTAATAATTTTTTTTATAGTTATACCAATTATAATTGGAGGATTTGGAAACTGACTCATCCCTCTTATACTAGGAGCTCCAGATATAGCTTTCCCCCGAATAAATAATATAAGATTTTGACTACTACCATTCTCCCTAACCCTTCTCTTAACAAGAGGGATAGTAGAAAGAGGAGTAGGAACAGGCTGAACTGTTTACCCTCCTCTCGCCGCCTCTATCGCTCATGCTGGAGCCTCAGTCGATCTAGGAATTTTCTCACTCCATCTAGCAGGAGTCTCCTCAATCTTAGGAGCCGTTAATTTTATAACAACCGCAATCAACATACGCACAAGAGGAATAACCATAGACCGAATACCTCTTTTTGTCTGATCAGTATTTATTACTGCCGTTTTACTTCTCCTTTCCTTACCAGTCCTAGCAGGAGCTATTACCATACTTTTAACTGACCGAAACCTGAACACTACTTTCTTTGACCCGGCAGGAGGGGGAGACCCTATTCTATACCAACATTTATTTTGATTTTTTGGACACCCTGAAGTATATATTCTTATCCTGCCAGCTTTCGGAATAGTGTCTCATTTTATAACCC    
> Tenuibranchiurus_glypticus.TSFSE_18 [organism=Tenuibranchiurus glypticus] [note=Eukaryota; Metazoa; Ecdysozoa; Arthropoda; Crustacea; Malacostraca; Eumalacostraca; Eucarida; Decapoda; Pleocyemata; Astacidea; Parastacoidea; Parastacidae; Tenuibranchiurus] [molecule=DNA] [moltype=genomic] [location=mitochondrion] [isolate=TSFSE_18] [country=Australia: Qld] Tenuibranchiurus glypticus voucher TSFSE_18 cytochrome oxidase subunit I (COI) gene, partial cds; mitochondrial
AAGCTTAATCGGAGATGATCAAATTTACAATGTAATTGTTACTGCGCATGCTTTCGTAATAATTTTTTTTATAGTTATACCAATTATAATTGGAGGATTTGGAAACTGACTCATCCCTCTTATACTAGGAGCTCCAGATATAGCTTTCCCCCGAATAAATAATATAAGATTTTGACTACTACCATTCTCCCTAACCCTTCTCTTAACAAGAGGGATAGTAGAAAGAGGAGTAGGAACAGGCTGAACTGTTTACCCTCCTCTCGCCGCCTCTATCGCTCATGCTGGAGCCTCAGTCGACCTAGGAATTTTCTCACTCCATCTAGCAGGAGTCTCCTCAATCTTAGGAGCCGTTAATTTTATAACAACCGCAATCAACATACGCACAAGAGGAATAACCATAGACCGAATACCTCTTTTTGTCTGATCAGTATTTATTACTGCCGTTTTACTTCTCCTTTCCTTACCAGTCCTAGCAGGAGCTATTACCATACTTTTAACTGACCGAAACCTGAACACTACTTTCTTTGACCCAGCAGGAGGGGGAGACCCTATTCTATACCAACATTTATTTTGATTTTTTGGACACCCTGAAGTATATATTCTTATCCTGCCAGCTTTCGGAATAGTGTCTCATATTGTAACCC     
> Tenuibranchiurus_glypticus.TSFSC_19 [organism=Tenuibranchiurus glypticus] [note=Eukaryota; Metazoa; Ecdysozoa; Arthropoda; Crustacea; Malacostraca; Eumalacostraca; Eucarida; Decapoda; Pleocyemata; Astacidea; Parastacoidea; Parastacidae; Tenuibranchiurus] [molecule=DNA] [moltype=genomic] [location=mitochondrion] [isolate=TSFSC_19] [country=Australia: Qld] Tenuibranchiurus glypticus voucher TSFSC_19 cytochrome oxidase subunit I (COI) gene, partial cds; mitochondrial
AAACTTAATCGGAGACGATCAAATTTACAATGTAATTGTTACTGCACATGCTTTCGTAATAATTTTTTTTATAGTTATACCAATTATAATTGGAGGATTTGGAAACTGACTCATCCCCCTTATACTAGGAGCTCCAGATATAGCTTTCCCCCGAATAAATAATATAAGATTTTGACTACTACCATTCTCCCTAACCCTTCTCTTAACAAGGAGAATAGTAGAAAGAGGAGTAGGAACAGGCTGAACTGTTTACCCTCCTCTCGCCGCCTCTATCGCTCATGCTGGAGCCTCAGTCGACCTAGGAATTTTCTCCCTTCATCTAGCAGGAGTCTCCTCAATCTTAGGAGCCATTAATTTTATAACAACCGCAATCAATATACGCACAAGAGGAATAACCATAGACCGAATACCTCTTTTTGTCTGATCAGTATTTATTACTGCCGTTCTACTTCTCCTTTCCTTACCAGTCCTAGCAGGAGCTATTACCATACTTTTAACTGACCGAAACCTGAACACTACTTTCTTTGACCCGGCAGGAGGGGGGGACCCTATTCTGTACCAACATTTATTTTGATTTTTTGGACACCCTGAAGTATATATTCTTATCCTGCCAGCTTTCGGAATAGTGTCTCATATTGTAACCC     
> Tenuibranchiurus_glypticus.TSFSE_20 [organism=Tenuibranchiurus glypticus] [note=Eukaryota; Metazoa; Ecdysozoa; Arthropoda; Crustacea; Malacostraca; Eumalacostraca; Eucarida; Decapoda; Pleocyemata; Astacidea; Parastacoidea; Parastacidae; Tenuibranchiurus] [molecule=DNA] [moltype=genomic] [location=mitochondrion] [isolate=TSFSE_20] [country=Australia: Qld] Tenuibranchiurus glypticus voucher TSFSE_20 cytochrome oxidase subunit I (COI) gene, partial cds; mitochondrial
AAGCTTAATCGGAGATGATCAAATTTACAATGTAATTGTTACTGCGCATGCTTTCGTAATAATTTTTTTTATAGTTATACCAATTATAATTGGAGGATTCGGAAACTGACTCATCCCTCTTATACTAGGAGCTCCAGATATAGCTTTCCCCCGAATAAATAATATAAGATTTTGACTACTACCATTCTCCCTAACCCTTCTCTTAACAAGAGGGATAGTAGAAAGAGGAGTAGGAACAGGCTGAACTGTTTACCCTCCTCTCGCCGCCTCTATCGCTCATGCTGGAGCCTCAGTAGACCTAGGAATTTTCTCACTCCATCTAGCAGGAGTCTCCTCAATCTTAGGAGCCGTTAATTTTATAACAACCGCAATCAACATACGCACAAGAGGAATAACCATAGACCGAATACCTCTTTTTGTCTGATCAGTATTTATTACTGCCGTTTTACTTCTCCTTTCCTTACCAGTCCTAGCAGGAGCTATTACCATACTTTTAACTGACCGAAACCTGAACACTACTTTCTTTGACCCAGCAGGAGGGGGAGACCCTATTCTATACCAACATTTATTTTGATTTTTTGGACACCCTGAAGTATATATTCTTATCCTGCCAGCTTTCGGAATAGTGTCTCATATTGTAACCC     
> Tenuibranchiurus_glypticus.TSFSG_21 [organism=Tenuibranchiurus glypticus] [note=Eukaryota; Metazoa; Ecdysozoa; Arthropoda; Crustacea; Malacostraca; Eumalacostraca; Eucarida; Decapoda; Pleocyemata; Astacidea; Parastacoidea; Parastacidae; Tenuibranchiurus] [molecule=DNA] [moltype=genomic] [location=mitochondrion] [isolate=TSFSG_21] [country=Australia: Qld] Tenuibranchiurus glypticus voucher TSFSG_21 cytochrome oxidase subunit I (COI) gene, partial cds; mitochondrial
AAGCTTAATCGGAGATGATCAAATTTACAATGTAATTGTTACTGCGCATGCTTTCGTAATAATTTTTTTTATAGTTATACCAATTATAATTGGAGGATTTGGAAACTGACTCATCCCTCTTATACTAGGAGCTCCAGATATAGCTTTCCCCCGAATAAATAATATAAGATTTTGACTACTACCATTCTCCCTAACCCTTCTCTTAACAAGAGGGATAGTAGAAAGAGGAGTAGGAACAGGCTGAACTGTTTACCCTCCTCTCGCCGCCTCTATCGCTCATGCTGGAGCCTCAGTCGATCTAGGAATTTTCTCACTCCATCTAGCAGGAGTCTCCTCAATCTTAGGAGCCGTTAATTTTATAACAACCGCAATCAACATACGCACAAGAGGAATAACCATAGACCGAATACCTCTTTTTGTCTGATCAGTATTTATTACTGCCGTTTTACTTCTCCTTTCCTTACCAGTCCTAGCAGGAGCTATTACCATACTTTTAACTGACCGAAACCTGAACACTACTTTCTTTGACCCGGCAGGAGGGGGAGACCCTATTCTATACCAACATTTATTTTGATTTTTTGGACACCCTGAAGTATATATTCTTATCCTGCCAGCTTTCGGAATAGTGTCTCATATTGTAACCC     
> Tenuibranchiurus_glypticus.TSFSC_23 [organism=Tenuibranchiurus glypticus] [note=Eukaryota; Metazoa; Ecdysozoa; Arthropoda; Crustacea; Malacostraca; Eumalacostraca; Eucarida; Decapoda; Pleocyemata; Astacidea; Parastacoidea; Parastacidae; Tenuibranchiurus] [molecule=DNA] [moltype=genomic] [location=mitochondrion] [isolate=TSFSC_23] [country=Australia: Qld] Tenuibranchiurus glypticus voucher TSFSC_23 cytochrome oxidase subunit I (COI) gene, partial cds; mitochondrial
AAGCTTAATCGGAGATGATCAAATTTACAATGTAATTGTTACTGCGCATGCTTTCGTAATAATTTTTTTTATAGTTATACCAATTATAATTGGAGGATTTGGAAACTGACTCATCCCTCTTATACTAGGAGCTCCAGATATAGCTTTCCCCCGAATAAATAATATAAGATTTTGACTACTACCATTCTCCCTAACCCTTCTCTTAACAAGAGGGATAGTAGAAAGAGGAGTAGGAACAGGCTGAACTGTTTACCCTCCTCTCGCCGCCTCTATCGCTCATGCTGGAGCCTCAGTCGATCTAGGAATTTTCTCACTCCATCTAGCAGGAGTCTCCTCAATCTTAGGAGCCGTTAATTTTATAACAACCGCAATCAACATACGCACAAGAGGAATAACCATAGACCGAATACCTCTTTTTGTCTGATCAGTATTTATTACTGCCGTTTTACTTCTCCTTTCCTTACCAGTCCTAGCAGGAGCTATTACCATACTTTTAACTGACCGAAACCTGAACACTACTTTCTTTGACCCGGCAGGAGGGGGAGACCCTATTCTATACCAACATTTATTTTGATTTTTTGGACACCCTGAAGTATATATTCTTATCCTGCCAGCTTTCGGAATAGTGTCTCATATTGTAACCC     
> Tenuibranchiurus_glypticus.TSFSF_24 [organism=Tenuibranchiurus glypticus] [note=Eukaryota; Metazoa; Ecdysozoa; Arthropoda; Crustacea; Malacostraca; Eumalacostraca; Eucarida; Decapoda; Pleocyemata; Astacidea; Parastacoidea; Parastacidae; Tenuibranchiurus] [molecule=DNA] [moltype=genomic] [location=mitochondrion] [isolate=TSFSF_24] [country=Australia: Qld] Tenuibranchiurus glypticus voucher TSFSF_24 cytochrome oxidase subunit I (COI) gene, partial cds; mitochondrial
AAGCTTAATCGGAGACGATCAAACTTACAATGTAATTGTTACTGCACATGCTTTCGTAATAATTTTTTTTATAGTTATACCAATTATAATTGGAGGATTTGGAAACTGACTCATCCCTCTTATACTAGGAGCTCCAGATATAGCTTTCCCCCGAATAAATAATATAAGATTTTGACTACTACCATTCTCCCTAACCCTTCTCTTAACAAGAGGAATAGTAGAAAGAGGAGTAGGAACAGGCTGAACTGTTTACCCTCCTCTCGCCGCCTCTATCGCCCATGCTGGAGCCTCAGTCGATCTAGGAATTTTCTCCCTCCATCTAGCAGGAGTCTCCTCAATCTTAGGAGCCGTTAATTTTATAACAACCGCAATCAACATACGCACAAGAGGAATAACCATAGACCGAATACCTCTTTTTGTCTGGTCAGTATTTATTACTGCCGTTTTACTTCTCCTTTCCTTACCAGTCCTAGCAGGAGCTATTACCATACTTTTAACTGACCGAAACCTGAACACTACTTTCTTTGACCCGGCAGGAGGAGGGGACCCTATTCTATACCAACATTTATTTTGATTTTTTGGACACCCTGAAGTATATATTCTTATCCTGCCAGCTTTCGGAATAGTGTCTCATATTGTAACCC     
> Tenuibranchiurus_glypticus.TSFSF_25 [organism=Tenuibranchiurus glypticus] [note=Eukaryota; Metazoa; Ecdysozoa; Arthropoda; Crustacea; Malacostraca; Eumalacostraca; Eucarida; Decapoda; Pleocyemata; Astacidea; Parastacoidea; Parastacidae; Tenuibranchiurus] [molecule=DNA] [moltype=genomic] [location=mitochondrion] [isolate=TSFSF_25] [country=Australia: Qld] Tenuibranchiurus glypticus voucher TSFSF_25 cytochrome oxidase subunit I (COI) gene, partial cds; mitochondrial
AAGCTTAATCGGAAACGATCAAACTTACAATGTAATTGTTACTGCACATGCTTTCGTAATAATTTTTTTTATAGTTATACCAATTATAATTGGAGGATTTGGAAACTGACTCATCCCTCTTATACTAGGAGCTCCAGATATAGCTTTCCCCCGAATAAATAATATAAGATTTTGACTACTACCATTCTCCCTAACCCTTCTCTTAACAAGAGGAATAGTAGAAAGAGGAGTAGGAACAGGCTGAACTGTTTACCCTCCTCTCGCCGCCTCTATCGCCCATGCTGGAGCCTCAGTCGATCTAGGAATTTTCTCCCTCCATCTAGCAGGAGTCTCCTCAATCTTAGGAGCCGTTAATTTTATAACAACCGCAATCAACATACGCACAAGAGGAATAACCATAGACCGAATACCTCTTTTTGTCTGGTCAGTATTTATTACTGCCGTTTTACTTCTCCTTTCCTTACCAGTCCTAGCAGGAGCTATTACCATACTTTTAACTGACCGAAACCTGAACACTACTTTCTTTGACCCGGCAGGAGGAGGGGACCCTATTCTATACCAACATTTATTTTGATTTTTTGGACACCCTGAAGTATATATTCTTATCCTGCCAGCTTTCGGAATAGTGTCTCATATTGTAACCC     
> Tenuibranchiurus_glypticus.TSFSG_26 [organism=Tenuibranchiurus glypticus] [note=Eukaryota; Metazoa; Ecdysozoa; Arthropoda; Crustacea; Malacostraca; Eumalacostraca; Eucarida; Decapoda; Pleocyemata; Astacidea; Parastacoidea; Parastacidae; Tenuibranchiurus] [molecule=DNA] [moltype=genomic] [location=mitochondrion] [isolate=TSFSG_26] [country=Australia: Qld] Tenuibranchiurus glypticus voucher TSFSG_26 cytochrome oxidase subunit I (COI) gene, partial cds; mitochondrial
AAGCTTAATCGGAGATGATCAAATTTACAATGTAATTGTTACTGCGCATGCTTTCGTAATAATTTTTTTTATAGTTATACCAATTATAATTGGAGGATTTGGAAACTGACTCATCCCTCTTATACTAGGAGCTCCAGATATAGCTTTCCCCCGAATAAATAATATAAGATTTTGACTACTACCATTCTCCCTAACCCTTCTCTTAACAAGAGGGATAGTAGAAAGAGGAGTAGGAACAGGCTGAACTGTTTACCCTCCTCTCGCCGCCTCTATCGCTCATGCTGGAGCCTCAGTCGATCTAGGAATTTTCTCACTCCATCTAGCAGGAGTCTCCTCAATCTTAGGAGCCGTTAATTTTATAACAACCGCAATCAACATACGCACAAGAGGAATAACCATAGACCGAATACCTCTTTTTGTCTGATCAGTATTTATTACTGCCGTTTTACTTCTCCTTTCCTTACCAGTCCTAGCAGGAGCTATTACCATACTTTTAACTGACCGAAACCTGAACACTACTTTCTTTGACCCGGCAGGAGGGGGAGACCCTATTCTATACCAACATTTATTTTGATTTTTTGGACACCCTGAAGTATATATTCTTATCCTGCCAGCTTTCGGAATAGTGTCTCATATTGTAACCC     
> Tenuibranchiurus_glypticus.TSFSC_27 [organism=Tenuibranchiurus glypticus] [note=Eukaryota; Metazoa; Ecdysozoa; Arthropoda; Crustacea; Malacostraca; Eumalacostraca; Eucarida; Decapoda; Pleocyemata; Astacidea; Parastacoidea; Parastacidae; Tenuibranchiurus] [molecule=DNA] [moltype=genomic] [location=mitochondrion] [isolate=TSFSC_27] [country=Australia: Qld] Tenuibranchiurus glypticus voucher TSFSC_27 cytochrome oxidase subunit I (COI) gene, partial cds; mitochondrial
AAGCTTAATCGGAGATGATCAAATTTACAATGTAATTGTTACTGCGCATGCTTTCGTAATAATTTTTTTTATAGTTATACCAATTATAATTGGAGGATTTGGAAACTGACTCATCCCTCTTATACTAGGAGCTCCAGATATAGCTTTCCCCCGAATAAATAATATAAGATTTTGACTACTACCATTCTCCCTAACCCTTCTCTTAACAAGAGGGATAGTAGAAAGAGGAGTAGGAACAGGCTGAACTGTTTACCCTCCTCTCGCCGCCTCTATCGCTCATGCTGGAGCCTCAGTCGATCTAGGAATTTTCTCACTCCATCTAGCAGGAGTCTCCTCAATCTTAGGAGCCGTTAATTTTATAACAACCGCAATCAACATACGCACAAGAGGAATAACCATAGACCGAATACCTCTTTTTGTCTGATCAGTATTTATTACTGCCGTTTTACTTCTCCTTTCCTTACCAGTCCTAGCAGGAGCTATTACCATACTTTTAACTGACCGAAACCTGAACACTACTTTCTTTGACCCGGCAGGAGGGGGAGACCCTATTCTATACCAACATTTATTTTGATTTTTTGGACACCCTGAAGTATATATTCTTATCCTGCCAGCTTTCGGAATAGTGTCTCATATTGTAACCC     
> Tenuibranchiurus_glypticus.TSFSG_28 [organism=Tenuibranchiurus glypticus] [note=Eukaryota; Metazoa; Ecdysozoa; Arthropoda; Crustacea; Malacostraca; Eumalacostraca; Eucarida; Decapoda; Pleocyemata; Astacidea; Parastacoidea; Parastacidae; Tenuibranchiurus] [molecule=DNA] [moltype=genomic] [location=mitochondrion] [isolate=TSFSG_28] [country=Australia: Qld] Tenuibranchiurus glypticus voucher TSFSG_28 cytochrome oxidase subunit I (COI) gene, partial cds; mitochondrial
AAGCTTAATCGGAGATGATCAAATTTACAATGTAATTGTTACTGCGCATGCTTTCGTAATAATTTTTTTTATAGTTATACCAATTATAATTGGAGGATTTGGAAACTGACTCATCCCTCTTATACTAGGAGCTCCAGATATAGCTTTCCCCCGAATAAATAATATAAGATTTTGACTACTACCATTCTCCCTAACCCTTCTCTTAACAAGAGGGATAGTAGAAAGAGGAGTAGGAACAGGCTGAACTGTTTACCCTCCTCTCGCCGCCTCTATCGCTCATGCTGGAGCCTCAGTCGATCTAGGAATTTTCTCACTCCATCTAGCAGGAGTCTCCTCAATCTTAGGAGCCGTTAATTTTATAACAACCGCAATCAACATACGCACAAGAGGAATAACCATAGACCGAATACCTCTTTTTGTCTGATCAGTATTTATTACTGCCGTTTTACTTCTCCTTTCCTTACCAGTCCTAGCAGGAGCTATTACCATACTTTTAACTGACCGAAACCTGAACACTACTTTCTTTGACCCGGCAGGAGGGGGAGACCCTATTCTATACCAACATTTATTTTGATTTTTTGGACACCCTGAAGTATATATTCTTATCCTGCCAGCTTTCGGAATAGTGTCTCATATTGTAACCC     
> Tenuibranchiurus_glypticus.TSFSC_29 [organism=Tenuibranchiurus glypticus] [note=Eukaryota; Metazoa; Ecdysozoa; Arthropoda; Crustacea; Malacostraca; Eumalacostraca; Eucarida; Decapoda; Pleocyemata; Astacidea; Parastacoidea; Parastacidae; Tenuibranchiurus] [molecule=DNA] [moltype=genomic] [location=mitochondrion] [isolate=TSFSC_29] [country=Australia: Qld] Tenuibranchiurus glypticus voucher TSFSC_29 cytochrome oxidase subunit I (COI) gene, partial cds; mitochondrial
AAACTTAATCGGAGACGATCAAATTTACAATGTAATTGTTACTGCACATGCTTTCGTAATAATTTTTTTTATAGTTATACCAATTATAATTGGAGGATTTGGAAACTGACTCATCCCCCTTATACTAGGAGCTCCAGATATAGCTTTCCCCCGAATAAATAATATAAGATTTTGACTACTACCATTCTCCCTAACCCTTCTCTTAACAAGGAGAATAGTAGAAAGAGGAGTAGGAACAGGCTGAACTGTTTACCCTCCTCTCGCCGCCTCTATCGCTCATGCTGGAGCCTCAGTCGACCTAGGAATTTTCTCCCTTCATCTAGCAGGAGTCTCCTCAATCTTAGGAGCCATTAATTTTATAACAACCGCAATCAATATACGCACAAGAGGAATAACCATAGACCGAATACCTCTTTTTGTCTGATCAGTATTTATTACTGCCGTTCTACTTCTCCTTTCCTTACCAGTCCTAGCAGGAGCTATTACCATACTTTTAACTGACCGAAACCTGAACACTACTTTCTTTGACCCGGCAGGAGGGGGGGACCCTATTCTGTACCAACATTTATTTTGATTTTTTGGACACCCTGAAGTATATATTCTTATCCTGCCAGCTTTCGGAATAGTGTCTCATATTGTAACCC     
> Tenuibranchiurus_glypticus.TSFSE_30 [organism=Tenuibranchiurus glypticus] [note=Eukaryota; Metazoa; Ecdysozoa; Arthropoda; Crustacea; Malacostraca; Eumalacostraca; Eucarida; Decapoda; Pleocyemata; Astacidea; Parastacoidea; Parastacidae; Tenuibranchiurus] [molecule=DNA] [moltype=genomic] [location=mitochondrion] [isolate=TSFSE_30] [country=Australia: Qld] Tenuibranchiurus glypticus voucher TSFSE_30 cytochrome oxidase subunit I (COI) gene, partial cds; mitochondrial
AAGCTTAATCGGAGATGATCAAATTTACAATGTAATTGTTACTGCGCATGCTTTCGTAATAATTTTTTTTATAGTTATACCAATTATAATTGGAGGATTTGGAAACTGACTCATCCCTCTTATACTAGGAGCTCCAGATATAGCTTTCCCCCGAATAAATAATATAAGATTTTGACTACTACCATTCTCCCTAACCCTTCTCTTAACAAGAGGGATAGTAGAAAGAGGAGTAGGAACAGGCTGAACTGTTTACCCTCCTCTCGCCGCCTCTATCGCTCATGCTGGAGCCTCAGTAGACCTAGGAATTTTCTCACTCCATCTAGCAGGAGTCTCCTCAATCTTAGGAGCCGTTAATTTTATAACAACCGCAATCAACATACGCACAAGAGGAATAACCATAGACCGAATACCTCTTTTTGTCTGATCAGTATTTATTACTGCCGTTTTACTTCTCCTTTCCTTACCAGTCCTAGCAGGAGCTATTACCATACTTTTAACTGACCGAAACCTGAACACTACTTTCTTTGACCCAGCAGGAGGGGGAGACCCTATTCTATACCAACATTTATTTTGATTTTTTGGACACCCTGAAGTATATATTCTTATCCTGCCAGCTTTCGGAATAGTGTCTCATATTGTAACCC     
> Tenuibranchiurus_sp.nov.1.MAR_1 [organism=Tenuibranchiurus sp. nov. 1] [note=Eukaryota; Metazoa; Ecdysozoa; Arthropoda; Crustacea; Malacostraca; Eumalacostraca; Eucarida; Decapoda; Pleocyemata; Astacidea; Parastacoidea; Parastacidae; Tenuibranchiurus] [molecule=DNA] [moltype=genomic] [location=mitochondrion] [isolate=MAR_1] [country=Australia: Qld] Tenuibranchiurus sp.nov.1 voucher MAR_1 cytochrome oxidase subunit I (COI) gene, partial cds; mitochondrial
AAGCTTAATCGGAGATGACCAAATTTACAATGTGATTGTTACTGCACATGCTTTCGTAATAATTTTTTTTATAGTTATACCAATTATAATTGGAGGATTTGGAAACTGACTCATTCCCCTTATATTAGGAGCTCCAGATATAGCTTTTCCCCGAATAAATAATATAAGATTTTGACTACTCCCATTCTCTCTAACCCTTCTTTTAACAAGAGGAATAGTAGAGGGAGGAGTTGGAACAGGTTGAACTGTTTACCCTCCTCTCGCCGCCTCTATTGCCCATGCAGGAGCCTCAGTTGATCTAGGAATTTTCTCCTTACATTTAGCAGGAGTCTCCTCAATCTTAGGAGCCGTCAATTTTATAACAACCGCAATCAACATACGTACAAGAGGAATAACCATAGACCGAATACCTCTTTTTGTCTGATCAGTATTTATTACTGCCGTTTTACTCCTCCTTTCCCTACCAGTCTTAGCAGGAGCTATTACCATACTTTTAACTGATCGAAACCTAAACACTACCTTCTTTGACCCAGCAGGAGGAGGGGACCCTATTCTATACCAACATTTATTTTGATTTTTTGGGCACCCTGAAGTGTATATTCTTATCTTACCAGCTTTCGGTATAGTATCTCATATTGTAACCC     
> Tenuibranchiurus_sp.nov.1.MAR_3 [organism=Tenuibranchiurus sp. nov. 1] [note=Eukaryota; Metazoa; Ecdysozoa; Arthropoda; Crustacea; Malacostraca; Eumalacostraca; Eucarida; Decapoda; Pleocyemata; Astacidea; Parastacoidea; Parastacidae; Tenuibranchiurus] [molecule=DNA] [moltype=genomic] [location=mitochondrion] [isolate=MAR_3] [country=Australia: Qld] Tenuibranchiurus sp.nov.1 voucher MAR_3 cytochrome oxidase subunit I (COI) gene, partial cds; mitochondrial
AAGCTTAATCGGAGATGACCAAATTTACAATGTGATTGTTACTGCACATGCTTTCGTAATAATTTTTTTTATAGTTATACCAATTATAATTGGAGGATTTGGAAACTGACTCATTCCCCTTATATTAGGAGCTCCAGATATAGCTTTTCCCCGAATAAATAATATAAGATTTTGACTACTCCCATTCTCTCTAACCCTTCTTTTAACAAGAGGAATAGTAGAGAGAGGAATTGGAACAGGTTGAACTGTTTACCCTCCTCTCGCCGCCTCTATTGCCCATGCAGGAGCCTCAGTTGATCTAGGAATTTTCTCCTTACATTTAGCAGGAGTCTCCTCAATCTTAGGAGCCGTCAATTTTATAACAACCGCAATCAACATACGTACAAGAGGAATAACTATAGACCGAATACCTCTTTTTGTCTGATCAGTATTTATTACTGCCGTTTTACTCCTCCTTTCCCTACCAGTCTTAGCAGGAGCTATTACCATACTTTTAACTGATCGAAACCTAAACACTACCTTCTTTGACCCCGCAGGAGGAGGAGACCCTATTCTGTACCAACATTTATTTTGATTTTTTGGGCACCCTGAAGTGTATATTCTTATCTTACCAGCTTTCGGTATAGTATCTCATATTGTAACCC     
> Tenuibranchiurus_sp.nov.1.MAR_4 [organism=Tenuibranchiurus sp. nov. 1] [note=Eukaryota; Metazoa; Ecdysozoa; Arthropoda; Crustacea; Malacostraca; Eumalacostraca; Eucarida; Decapoda; Pleocyemata; Astacidea; Parastacoidea; Parastacidae; Tenuibranchiurus] [molecule=DNA] [moltype=genomic] [location=mitochondrion] [isolate=MAR_4] [country=Australia: Qld] Tenuibranchiurus sp.nov.1 voucher MAR_4 cytochrome oxidase subunit I (COI) gene, partial cds; mitochondrial
AAGCTTAATCGGAGATGACCAAATTTACAATGTGATTGTTACTGCACATGCTTTCGTAATAATTTTTTTTATAGTTATACCAATTATAATTGGAGGATTTGGAAACTGACTCATTCCCCTTATATTAGGAGCTCCAGATATAGCTTTTCCCCGAATAAATAATATAAGATTTTGACTACTCCCATTCTCTCTAACCCTTCTTTTAACAAGAGGAATAGTAGAGAGAGGAATTGGAACAGGTTGAACTGTTTACCCTCCTCTCGCCGCCTCTATTGCCCATGCAGGAGCCTCAGTTGATCTAGGAATTTTCTCCTTACATTTAGCAGGAGTCTCCTCAATCTTAGGAGCCGTCAATTTTATAACAACCGCAATCAACATACGTACAAGAGGAATAACTATAGACCGAATACCTCTTTTTGTCTGATCAGTATTTATTACTGCCGTTTTACTCCTCCTTTCCCTACCAGTCTTAGCAGGAGCTATTACCATACTTTTAACTGATCGAAACCTAAACACTACCTTCTTTGACCCCGCAGGAGGAGGAGACCCTATTCTGTACCAACATTTATTTTGATTTTTTGGGCACCCTGAAGTGTATATTCTTATCTTACCAGCTTTCGGTATAGTATCTCATATTGTAACCC     
> Tenuibranchiurus_sp.nov.1.MAR_5 [organism=Tenuibranchiurus sp. nov. 1] [note=Eukaryota; Metazoa; Ecdysozoa; Arthropoda; Crustacea; Malacostraca; Eumalacostraca; Eucarida; Decapoda; Pleocyemata; Astacidea; Parastacoidea; Parastacidae; Tenuibranchiurus] [molecule=DNA] [moltype=genomic] [location=mitochondrion] [isolate=MAR_5] [country=Australia: Qld] Tenuibranchiurus sp.nov.1 voucher MAR_5 cytochrome oxidase subunit I (COI) gene, partial cds; mitochondrial
AAACTTAATCGGAGACGATCAAATTTACAATGTAATTGTTACTGCACATGCTTTTGTAATAATTTTTTTTATAGTTATACCAATTATAATTGGAGGATTTGGAAACTGACTCATTCCCCTTATATTAGGAGCTCCAGATATAGCTTTCCCCCGAATAAATAATATAAGATTTTGGCTACTACCATTCTCTCTAACCCTTCTTTTAACAAGAGGAGCAGTAGAAAGAGGAGTAGGGACAGGCTGAACTGTTTACCCTCCTCTCTCCGCTTCTATCGCTCATGCTGGAGCCTCAGTTGATCTAGGAATCTTCTCCCTACATCTAGCAGGAGTTTCTTCAATCTTAGGAGCCATTAATTTTATAACAACCGCCATCAACATACGTACAAAAGGAATAACCATAGACCGAATACCTCTTTTTGTCTGATCAGTATTTATTACCGCCGTTTTACTTCTCCTTTCCCTGCCAGTCTTAGCAGGAGCTATCACCATACTTTTAACTGACCGAAACCTGAACACTACCTTCTTTGACCCAGCAGGAGGGGGGGACCCTATTCTATATCAACATTTATTTTGATTTTTTGGACACCCTGAAGTGTATATTCTTATCTTGCCAGCTTTCGGTATAGTATCTCATATTGTAACCC     
> Tenuibranchiurus_sp.nov.1.MAR_6 [organism=Tenuibranchiurus sp. nov. 1] [note=Eukaryota; Metazoa; Ecdysozoa; Arthropoda; Crustacea; Malacostraca; Eumalacostraca; Eucarida; Decapoda; Pleocyemata; Astacidea; Parastacoidea; Parastacidae; Tenuibranchiurus] [molecule=DNA] [moltype=genomic] [location=mitochondrion] [isolate=MAR_6] [country=Australia: Qld] Tenuibranchiurus sp.nov.1 voucher MAR_6 cytochrome oxidase subunit I (COI) gene, partial cds; mitochondrial
AAACTTAATCGGAGACGATCAAATTTACAATGTAATTGTTACTGCACATGCTTTTGTAATAATTTTTTTTATAGTTATACCAATTATAATTGGAGGATTTGGAAACTGACTCATTCCCCTTATATTAGGAGCTCCAGATATAGCTTTCCCCCGAATAAATAATATAAGATTTTGGCTACTACCATTCTCTCTAACCCTTCTTTTAACAAGAGGAGCAGTAGAAAGAGGAGTAGGGACAGGCTGAACTGTTTACCCTCCTCTCTCCGCTTCTATCGCTCATGCTGGAGCCTCAGTTGATCTAGGAATCTTCTCCCTACATCTAGCAGGAGTTTCTTCAATCTTAGGAGCCATTAATTTTATAACAACCGCCATCAACATACGTACAAAAGGAATAACCATAGACCGAATACCTCTTTTTGTCTGATCAGTATTTATTACCGCCGTTTTACTTCTCCTTTCCCTGCCAGTCTTAGCAGGAGCTATCACCATACTTTTAACTGACCGAAACCTGAACACTACCTTCTTTGACCCAGCAGGAGGGGGGGACCCTATTCTATATCAACATTTATTTTGATTTTTTGGACACCCTGAAGTGTATATTCTTATCTTGCCAGCTTTCGGTATAGTATCTCATATTGTAACCC     
> Tenuibranchiurus_sp.nov.1.MAR_8 [organism=Tenuibranchiurus sp. nov. 1] [note=Eukaryota; Metazoa; Ecdysozoa; Arthropoda; Crustacea; Malacostraca; Eumalacostraca; Eucarida; Decapoda; Pleocyemata; Astacidea; Parastacoidea; Parastacidae; Tenuibranchiurus] [molecule=DNA] [moltype=genomic] [location=mitochondrion] [isolate=MAR_8] [country=Australia: Qld] Tenuibranchiurus sp.nov.1 voucher MAR_8 cytochrome oxidase subunit I (COI) gene, partial cds; mitochondrial
AAACTTAATCGGAGACGATCAAATTTACAATGTAATTGTTACTGCACATGCTTTTGTAATAATTTTTTTTATAGTTATACCAATTATAATTGGAGGATTTGGAAACTGACTCATTCCCCTTATATTAGGAGCTCCAGATATAGCTTTCCCCCGAATAAATAATATAAGATTTTGGCTACTACCATTCTCTCTAACCCTTCTTTTAACAAGAGGAGCAGTAGAAAGAGGAGTAGGGACAGGCTGAACTGTTTACCCTCCTCTCTCCGCTTCTATCGCTCATGCTGGAGCCTCAGTTGATCTAGGAATCTTCTCCCTACATCTAGCAGGAGTTTCTTCAATCTTAGGAGCCATTAATTTTATAACAACCGCCATCAACATACGTACAAAAGGAATAACCATAGACCGAATACCTCTTTTTGTCTGATCAGTATTTATTACCGCCGTTTTACTTCTCCTTTCCCTGCCAGTCTTAGCAGGAGCTATCACCATACTTTTAACTGACCGAAACCTGAACACTACCTTCTTTGACCCAGCAGGAGGGGGGGACCCTATTCTATATCAACATTTATTTTGATTTTTTGGACACCCTGAAGTGTATATTCTTATCTTGCCAGCTTTCGGTATAGTATCTCATATTGTAACCC     
> Tenuibranchiurus_sp.nov.1.MAR_9 [organism=Tenuibranchiurus sp. nov. 1] [note=Eukaryota; Metazoa; Ecdysozoa; Arthropoda; Crustacea; Malacostraca; Eumalacostraca; Eucarida; Decapoda; Pleocyemata; Astacidea; Parastacoidea; Parastacidae; Tenuibranchiurus] [molecule=DNA] [moltype=genomic] [location=mitochondrion] [isolate=MAR_9] [country=Australia: Qld] Tenuibranchiurus sp.nov.1 voucher MAR_9 cytochrome oxidase subunit I (COI) gene, partial cds; mitochondrial
AAGCTTAATCGGAGATGACCAAATTTACAATGTGATTGTTACTGCACATGCTTTCGTAATAATTTTTTTTATAGTTATACCAATTATAATTGGAGGATTTGGAAACTGACTCATTCCCCTTATATTAGGAGCTCCAGATATAGCTTTTCCCCGAATAAATAATATAAGATTTTGACTACTCCCATTCTCTCTAACCCTTCTTTTAACAAGAGGAATAGTAGAGAGAGGAATTGGAACAGGTTGAACTGTTTACCCTCCTCTCGCCGCCTCTATTGCCCATGCAGGAGCCTCAGTTGATCTAGGAATTTTCTCCTTACATTTAGCAGGAGTCTCCTCAATCTTAGGAGCCGTCAATTTTATAACAACCGCAATCAACATACGTACAAGAGGAATAACTATAGACCGAATACCTCTTTTTGTCTGATCAGTATTTATTACTGCCGTTTTACTCCTCCTTTCCCTACCAGTCTTAGCAGGAGCTATTACCATACTTTTAACTGATCGAAACCTAAACACTACCTTCTTTGACCCCGCAGGAGGAGGAGACCCTATTCTGTACCAACATTTATTTTGATTTTTTGGGCACCCTGAAGTGTATATTCTTATCTTACCAGCTTTCGGTATAGTATCTCATATTGTAACCC     
> Tenuibranchiurus_sp.nov.1.MAR_10 [organism=Tenuibranchiurus sp. nov. 1] [note=Eukaryota; Metazoa; Ecdysozoa; Arthropoda; Crustacea; Malacostraca; Eumalacostraca; Eucarida; Decapoda; Pleocyemata; Astacidea; Parastacoidea; Parastacidae; Tenuibranchiurus] [molecule=DNA] [moltype=genomic] [location=mitochondrion] [isolate=MAR_10] [country=Australia: Qld] Tenuibranchiurus sp.nov.1 voucher MAR_10 cytochrome oxidase subunit I (COI) gene, partial cds; mitochondrial
AAGCTTAATCGGAGATGACCAAATTTACAATGTGATTGTTACTGCACATGCTTTCGTAATAATTTTTTTTATAGTTATACCAATTATAATTGGAGGATTTGGAAACTGACTCATTCCCCTTATATTAGGAGCTCCAGATATAGCTTTTCCCCGAATAAATAATATAAGATTTTGACTACTCCCATTCTCTTTAACCCTTCTTTTAACAAGAGGAATAGTAGAGAGAGGAATTGGAACAGGTTGAACTGTTTACCCTCCTCTCGCCGCCTCTATTGCCCATGCAGGAGCCTCAGTTGATCTAGGAATTTTCTCCTTACATTTAGCAGGAGTCTCCTCAATCTTAGGAGCCGTCAATTTTATAACAACCGCAATCAACATACGTACAAGAGGAATAACTATAGACCGAATACCTCTTTTTGTCTGATCAGTATTTATTACTGCCGTTTTACTCCTCCTTTCCCTACCAGTCTTAGCAGGAGCTATTACCATACTTTTAACTGATCGAAACCTAAACACTACCTTCTTTGACCCCGCAGGAGGAGGAGACCCTATTCTGTACCAACATTTATTTTGATTTTTTGGGCACCCTGAAGTGTATATTCTTATCTTACCAGCTTTCGGTATAGTATCTCATATTGTAACCC     
> Tenuibranchiurus_sp.nov.1.MAR_11 [organism=Tenuibranchiurus sp. nov. 1] [note=Eukaryota; Metazoa; Ecdysozoa; Arthropoda; Crustacea; Malacostraca; Eumalacostraca; Eucarida; Decapoda; Pleocyemata; Astacidea; Parastacoidea; Parastacidae; Tenuibranchiurus] [molecule=DNA] [moltype=genomic] [location=mitochondrion] [isolate=MAR_11] [country=Australia: Qld] Tenuibranchiurus sp.nov.1 voucher MAR_11 cytochrome oxidase subunit I (COI) gene, partial cds; mitochondrial
AAGCTTAATCGGAGACGACCAAATTTACAACGTGATTGTTACTGCACATGCTTTCGTAATAATTTTTTTTATAGTTATACCAATTATAATTGGAGGATTTGGAAACTGACTCATTCCCCTTATATTAGGAGCTCCAGATATAGCTTTCCCCCGAATAAATAATATAAGATTTTGACTACTCCCATTCTCTCTAACCCTTCTTTTAACAAGGGGAATAGTAGAAAGAGGAGTAGGAACAGGTTGAACTGTTTACCCTCCTCTCGCCGCCTCTATCGCCCACGCAGGGGCCTCAGTTGATCTAGGAATCTTCTCCCTCCATCTAGCAGGAGTTTCCTCAATCTTAGGAGCCGTTAATTTTATAACAACAGCAATCAACATACGTACAAGAGGGATAACCATAGACCGAATACCTCTTTTTGTCTGATCAGTATTTATTACTGCCGTTTTACTTCTCCTTTCCCTACCAGTCTTAGCAGGAGCTATTACCATACTTTTAACTGACCGAAACCTGAACACTACCTTCTTTGACCCAGCAGGAGGAGGGGACCCTATTCTATACCAACATTTATTTTGATTTTTTGGACACCCTGAAGTCTATATTCTTATCTTGCCCGCTTTCGGAATAATCTCCCACATTGTAACCC     
> Tenuibranchiurus_sp.nov.1.MAR_12 [organism=Tenuibranchiurus sp. nov. 1] [note=Eukaryota; Metazoa; Ecdysozoa; Arthropoda; Crustacea; Malacostraca; Eumalacostraca; Eucarida; Decapoda; Pleocyemata; Astacidea; Parastacoidea; Parastacidae; Tenuibranchiurus] [molecule=DNA] [moltype=genomic] [location=mitochondrion] [isolate=MAR_12] [country=Australia: Qld] Tenuibranchiurus sp.nov.1 voucher MAR_12 cytochrome oxidase subunit I (COI) gene, partial cds; mitochondrial
AAGCTTAATCGGAGATGACCAAATTTACAATGTGATTGTTACTGCACATGCTTTCGTAATAATTTTTTTTATAGTTATACCAATTATAATTGGAGGATTTGGAAACTGACTCATTCCCCTTATATTAGGAGCTCCAGATATAGCTTTCCCCCGAATAAATAATATAAGATTTTGACTACTACCATTCTCTCTAACCCTTCTTTTAACAAGAGGAATAGTAGAAAGAGGAGTAGGAACAGGCTGAACTGTTTACCCTCCTCTCGCCGCCTCTATCGCCCATGCTGGAGCCTCAGTTGATCTAGGAATTTTCTCCCTCCATCTAGCAGGAGTCTCCTCAATCTTAGGAGCCGTTAATTTTATAACAACCGCAATCAACATACGTACAAGAGGAATAACCATAGACCGAATACCTCTTTTTGTCTGATCAGTATTTATTACTGCCGTTTTACTTCTCCTTTCCCTACCAGTCTTAGCAGGAGCTATTACCATACTTTTAACTGATCGAAACCTGAACACTACCTTCTTTGACCCAGCAGGAGGAGGAGACCCTATTCTATACCAACATTTATTTTGATTTTTTGGACACCCTGAAGTGTATATTCTTATCTTGCCAGCTTTCGGAATAGTATCTCATATTGTAACCC     
> Tenuibranchiurus_sp.nov.1.TSFN_12 [organism=Tenuibranchiurus sp. nov. 1] [note=Eukaryota; Metazoa; Ecdysozoa; Arthropoda; Crustacea; Malacostraca; Eumalacostraca; Eucarida; Decapoda; Pleocyemata; Astacidea; Parastacoidea; Parastacidae; Tenuibranchiurus] [molecule=DNA] [moltype=genomic] [location=mitochondrion] [isolate=TSFN_12] [country=Australia: Qld] Tenuibranchiurus sp.nov.1 voucher TSFN_12 cytochrome oxidase subunit I (COI) gene, partial cds; mitochondrial
AAGCTTAATCGGAGATGACCAAATTTACAATGTGATTGTTACTGCACATGCTTTCGTAATAATTTTTTTTATAGTTATGCCAATTATAATTGGAGGATTTGGAAACTGACTCATTCCCCTTATATTAGGAGCTCCAGATATAGCTTTTCCCCGAATAAATAATATAAGATTTTGACTACTCCCGTTCTCTCTAACCCTTCTTTTAACAAGAAGAATAGTAGAAAGAGGAGTTGGAACAGGTTGAACTGTTTACCCTCCTCTCGCCGCCTCTATTGCCCATGCAGGAGCCTCAGTTGATCTAGGAATTTTCTCCTTACATTTAGCAGGAGTCTCCTCAATCTTAGGAGCCGTCAATTTTATAACAACCGCAATCAACATACGTACAAGAGGAATAACCATAGACCGAATACCTCTTTTTGTCTGATCAGTATTTATTACTGCCATCTTACTCCTCCTTTCCCTACCAGTCTTAGCAGGAGCTATTACCATACTTTTAACTGATCGAAACCTGAACACTACCTTCTTTGACCCAGCAGGAGGAGGAGACCCTATTCTATACCAACATTTATTTTGATTTTTTGGACACCCTGAAGTCTATATTCTTATCTTACCAGCTTTCGGGATAGTATCTCATATTGTAACCC     
> Tenuibranchiurus_sp.nov.1.TSFN_15 [organism=Tenuibranchiurus sp. nov. 1] [note=Eukaryota; Metazoa; Ecdysozoa; Arthropoda; Crustacea; Malacostraca; Eumalacostraca; Eucarida; Decapoda; Pleocyemata; Astacidea; Parastacoidea; Parastacidae; Tenuibranchiurus] [molecule=DNA] [moltype=genomic] [location=mitochondrion] [isolate=TSFN_15] [country=Australia: Qld] Tenuibranchiurus sp.nov.1 voucher TSFN_15 cytochrome oxidase subunit I (COI) gene, partial cds; mitochondrial
AAGCTTAATCGGAGATGACCAAATTTACAATGTGATTGTTACTGCACATGCTTTCGTAATAATTTTTTTTATAGTTATGCCAATTATAATTGGAGGATTTGGAAACTGACTCATTCCCCTTATATTAGGAGCTCCAGATATAGCTTTTCCCCGAATAAATAATATAAGATTTTGACTACTCCCGTTCTCTCTAACCCTTCTTTTAACAAGAAGAATAGTAGAAAGAGGAGTTGGAACAGGTTGAACTGTTTACCCTCCTCTCGCCGCCTCTATTGCCCATGCAGGAGCCTCAGTTGATCTAGGAATTTTCTCCTTACATTTAGCAGGAGTCTCCTCAATCTTAGGAGCCGTCAATTTTATAACAACCGCAATCAACATACGTACAAGAGGAATAACCATAGACCGAATACCTCTTTTTGTCTGATCAGTATTTATTACTGCCATCTTACTCCTCCTTTCCCTACCAGTCTTAGCAGGAGCTATTACCATACTTTTAACTGATCGAAACCTGAACACTACCTTCTTTGACCCAGCAGGAGGAGGAGACCCTATTCTATACCAACATTTATTTTGATTTTTTGGACACCCTGAAGTCTATATTCTTATCTTACCAGCTTTCGGTATAGTATCTCATATTGTAACCC     
> Tenuibranchiurus_sp.nov.1.TSFSA_4 [organism=Tenuibranchiurus sp. nov. 1] [note=Eukaryota; Metazoa; Ecdysozoa; Arthropoda; Crustacea; Malacostraca; Eumalacostraca; Eucarida; Decapoda; Pleocyemata; Astacidea; Parastacoidea; Parastacidae; Tenuibranchiurus] [molecule=DNA] [moltype=genomic] [location=mitochondrion] [isolate=TSFSA_4] [country=Australia: Qld] Tenuibranchiurus sp.nov.1 voucher TSFSA_4 cytochrome oxidase subunit I (COI) gene, partial cds; mitochondrial
AAGCTTAATCGGAGATGACCAAATTTACAATGTAATTGTTACTGCACATGCTTTCGTAATAATTTTTTTTATAGTTATACCAATTATAATTGGAGGATTTGGAAACTGACTCATTCCCCTTATATTAGGAGCTCCAGATATAGCTTTTCCCCGAATAAATAATATAAGATTTTGACTACTCCCATTCTCTCTAACCCTTCTTTTAACAAGAGGAATAGTAGAGAGAGGAGTGGGAACAGGTTGAACTGTTTACCCCCCTCTCGCCGCCTCTATCGCCCATGCAGGAGCCTCAGTTGATCTAGGAATTTTTTCCCTACATCTAGCAGGAGTCTCCTCAATCTTAGGAGCCGTTAATTTTATAACAACCGCAATCAACATACGGACAAGAGGAATAACCATAGACCGAATACCTCTTTTTGTCTGATCAGTATTTATTACTGCCATTTTACTCCTCCTTTCCCTACCAGTCTTAGCAGGAGCTATTACCATACTTTTAACTGATCGAAACCTGAACACTACCTTCTTTGACCCAGCAGGAGGAGGAGACCCTATTCTATATCAACATTTATTTTGATTTTTTGGGCACCCTGAAGTGTATATTCTTATCTTACCAGCTTTCGGTATAGTATCTCATATTGTAACCC     
> Tenuibranchiurus_sp.nov.1.TSFSC_8 [organism=Tenuibranchiurus sp. nov. 1] [note=Eukaryota; Metazoa; Ecdysozoa; Arthropoda; Crustacea; Malacostraca; Eumalacostraca; Eucarida; Decapoda; Pleocyemata; Astacidea; Parastacoidea; Parastacidae; Tenuibranchiurus] [molecule=DNA] [moltype=genomic] [location=mitochondrion] [isolate=TSFSC_8] [country=Australia: Qld] Tenuibranchiurus sp.nov.1 voucher TSFSC_8 cytochrome oxidase subunit I (COI) gene, partial cds; mitochondrial
AAGCTTAATCGGAGATGACCAAATTTACAATGTAATTGTTACTGCACATGCTTTCGTAATAATTTTTTTTATAGTTATACCAATTATAATTGGAGGATTTGGAAACTGACTCATTCCCCTTATATTAGGAGCTCCAGATATAGCTTTTCCCCGAATAAATAATATAAGATTTTGACTACTCCCATTCTCTCTAACCCTTCTTTTAACAAGAGGAATAGTAGAGAGAGGAGTGGGAACAGGTTGAACTGTTTACCCCCCTCTCGCCGCCTCTATCGCCCATGCAGGAGCCTCAGTTGATCTAGGAATTTTTTCCCTACATCTAGCAGGAGTCTCCTCAATCTTAGGAGCCGTTAATTTTATAACAACCGCAATCAACATACGGACAAGAGGAATAACCATAGACCGAATACCTCTTTTTGTCTGATCAGTATTTATTACTGCCATTTTACTCCTCCTTTCCCTACCAGTCTTAGCAGGAGCTATTACCATACTTTTAACTGATCGAAACCTGAACACTACCTTCTTTGACCCAGCAGGAGGAGGAGACCCTATTCTATATCAACATTTATTTTGATTTTTTGGGCACCCTGAAGTGTATATTCTTATCTTACCAGCTTTCGGTATAGTATCTCATATTGTAACCC     
> Tenuibranchiurus_sp.nov.1.TSFSC_17 [organism=Tenuibranchiurus sp. nov. 1] [note=Eukaryota; Metazoa; Ecdysozoa; Arthropoda; Crustacea; Malacostraca; Eumalacostraca; Eucarida; Decapoda; Pleocyemata; Astacidea; Parastacoidea; Parastacidae; Tenuibranchiurus] [molecule=DNA] [moltype=genomic] [location=mitochondrion] [isolate=TSFSC_17] [country=Australia: Qld] Tenuibranchiurus sp.nov.1 voucher TSFSC_17 cytochrome oxidase subunit I (COI) gene, partial cds; mitochondrial
AAACTTAATCGGAGACGACCAAATTTACAATGTGATTGTTACTGCACATGCTTTTGTAATAATTTTTTTTATAGTTATACCAATTATAATTGGAGGATTTGGAAACTGACTCATTCCCCTTATATTAGGAGCCCCAGATATAGCTTTCCCCCGAATAAATAATATAAGATTTTGGCTACTACCATTCTCTCTAACCCTTCTTTTAACAAGAGGAGCAGTAGAAAGAGGAGTAGGGACAGGCTGAACTGTTTACCCTCCTCTCGCCGCCTCTATCGCTCATGCTGGAGCCTCAGTTGATCTAGGAATCTTCTCCCTACATCTAGCAGGAGTTTCCTCAATCTTAGGAGCCATTAATTTTATAACAACCGCCATCAACATACGTACAAAAGGAATAACCATAGACCGAATACCTCTTTTTGTCTGATCAGTATTTATTACCGCCGTTTTACTTCTCCTTTCCCTGCCAGTCTTAGCAGGAGCTATCACCATACTTTTAACTGACCGAAACCTGAACACTACCTTCTTTGACCCAGCAGGAGGGGGGGACCCTATTCTATATCAACATTTATTTTGATTTTTTGGACATCCTGAAGTGTATATTCTTATCTTGCCAGCTTTCGGTATAGTATCTCATATTGTAACCC     
> Tenuibranchiurus_sp.nov.1.TSFSC_22 [organism=Tenuibranchiurus sp. nov. 1] [note=Eukaryota; Metazoa; Ecdysozoa; Arthropoda; Crustacea; Malacostraca; Eumalacostraca; Eucarida; Decapoda; Pleocyemata; Astacidea; Parastacoidea; Parastacidae; Tenuibranchiurus] [molecule=DNA] [moltype=genomic] [location=mitochondrion] [isolate=TSFSC_22] [country=Australia: Qld] Tenuibranchiurus sp.nov.1 voucher TSFSC_22 cytochrome oxidase subunit I (COI) gene, partial cds; mitochondrial
AAGCTTAATCGGAGATGACCAAATTTACAATGTAATTGTTACTGCACATGCTTTCGTAATAATTTTTTTTATAGTTATACCAATTATAATTGGAGGATTTGGAAACTGACTCATTCCCCTTATATTAGGAGCTCCAGATATAGCTTTTCCCCGAATAAATAATATAAGATTTTGACTACTCCCATTCTCTCTAACCCTTCTTTTAACAAGAGGAATAGTAGAGAGAGGAGTGGGAACAGGTTGAACTGTTTACCCCCCTCTCGCCGCCTCTATCGCCCATGCAGGAGCCTCAGTTGATCTAGGAATTTTTTCCCTACATCTAGCAGGAGTCTCCTCAATCTTAGGAGCCGTTAATTTTATAACAACCGCAATCAACATACGGACAAGAGGAATAACCATAGACCGAATACCTCTTTTTGTCTGATCAGTATTTATTACTGCCATTTTACTCCTCCTTTCCCTACCAGTCTTAGCAGGAGCTATTACCATACTTTTAACTGATCGAAACCTGAACACTACCTTCTTTGACCCAGCAGGAGGAGGAGACCCTATTCTATATCAACATTTATTTTGATTTTTTGGGCACCCTGAAGTGTATATTCTTATCTTACCAGCTTTCGGTATAGTATCTCATATTGTAACCC     
> Tenuibranchiurus_sp.nov.2.BER_3 [organism=Tenuibranchiurus sp. nov. 2] [note=Eukaryota; Metazoa; Ecdysozoa; Arthropoda; Crustacea; Malacostraca; Eumalacostraca; Eucarida; Decapoda; Pleocyemata; Astacidea; Parastacoidea; Parastacidae; Tenuibranchiurus] [molecule=DNA] [moltype=genomic] [location=mitochondrion] [isolate=BER_3] [country=Australia: Qld] Tenuibranchiurus sp.nov.2 voucher BER_3 cytochrome oxidase subunit I (COI) gene, partial cds; mitochondrial
AAACTTAATCGGAGATGACCAAATTTATAATGTGATTGTCACTGCACATGCTTTTGTAATAATTTTTTTTATAGTTATACCAATTATAATTGGAGGATTTGGAAACTGGCTAATCCCCCTCATATTAGGGGCTCCAGACATAGCTTTTCCCCGAATAAATAATATAAGATTTTGATTACTCCCTTTCTCTCTAACCCTTCTTTTAACAAGAGGAATAGTAGAAAGAGGAGTAGGGACAGGATGAACTGTTTACCCCCCTCTCGCCGCCTCTATCGCTCATGCCGGAGCCTCAGTTGACCTAGGAATCTTCTCCCTCCATCTAGCAGGAGTTTCCTCAATCTTAGGAGCCGTTAATTTTATAACAACCGCAATCAACATACGTACAAGAGGAATAACCATGGACCGAATACCTCTTTTTGTCTGATCAGTATTTATTACTGCCATTTTACTTCTCCTCTCCCTACCAGTCTTAGCAGGAGCTATTACCATACTTTTAACTGACCGAAACCTGAACACTACCTTCTTTGACCCAGCAGGAGGAGGGGACCCTATTCTATACCAACATTTATTTTGATTTTTTGGACACCCTGAAGTCTATATTCTTATCTTGCCCGCTTTCGGAATAATCTCTCACATTGTAACCC     
> Tenuibranchiurus_sp.nov.2.BER_4 [organism=Tenuibranchiurus sp. nov. 2] [note=Eukaryota; Metazoa; Ecdysozoa; Arthropoda; Crustacea; Malacostraca; Eumalacostraca; Eucarida; Decapoda; Pleocyemata; Astacidea; Parastacoidea; Parastacidae; Tenuibranchiurus] [molecule=DNA] [moltype=genomic] [location=mitochondrion] [isolate=BER_4] [country=Australia: Qld] Tenuibranchiurus sp.nov.2 voucher BER_4 cytochrome oxidase subunit I (COI) gene, partial cds; mitochondrial
AAACTTAATCGGAGATGACCAAATTTATAATGTGATTGTCACTGCACATGCTTTTGTAATAATTTTTTTTATAGTTATACCAATTATAATTGGAGGATTTGGAAACTGGCTAATCCCCCTCATATTAGGGGCTCCAGACATAGCTTTTCCCCGAATAAATAATATAAGATTTTGATTACTCCCTTTCTCTCTAACCCTTCTTTTAACAAGAGGAATAGTAGAAAGAGGAGTAGGGACAGGATGAACTGTTTACCCCCCTCTCGCCGCCTCTATCGCTCATGCCGGAGCCTCAGTTGACCTAGGAATCTTCTCCCTCCATCTAGCAGGAGTTTCCTCAATCTTAGGAGCCGTTAATTTTATAACAACCGCAATCAACATACGTACAAGAGGAATAACCATGGACCGAATACCTCTTTTTGTCTGATCAGTATTTATTACTGCCATTTTACTTCTCCTCTCCCTACCAGTCTTAGCAGGAGCTATTACCATACTTTTAACTGACCGAAACCTGAACACTACCTTCTTTGACCCAGCAGGAGGAGGGGACCCTATTCTATACCAACATTTATTTTGATTTTTTGGACACCCTGAAGTCTATATTCTTATCTTGCCCGCTTTCGGAATAATCTCCCACATTGTAACCC     
> Tenuibranchiurus_sp.nov.2.BER_6 [organism=Tenuibranchiurus sp. nov. 2] [note=Eukaryota; Metazoa; Ecdysozoa; Arthropoda; Crustacea; Malacostraca; Eumalacostraca; Eucarida; Decapoda; Pleocyemata; Astacidea; Parastacoidea; Parastacidae; Tenuibranchiurus] [molecule=DNA] [moltype=genomic] [location=mitochondrion] [isolate=BER_6] [country=Australia: Qld] Tenuibranchiurus sp.nov.2 voucher BER_6 cytochrome oxidase subunit I (COI) gene, partial cds; mitochondrial
AAACTTAATCGGAGATGACCAAATTTATAATGTGATTGTCACTGCACATGCTTTTGTAATAATTTTTTTTATAGTTATACCAATTATAATTGGAGGATTTGGAAACTGGCTAATCCCCCTCATATTAGGGGCTCCAGACATAGCTTTTCCCCGAATAAATAATATAAGATTTTGATTACTCCCTTTCTCTCTAACCCTTCTTTTAACAAGAGGAATAGTAGAAAGAGGAGTAGGGACAGGATGAACTGTTTACCCCCCTCTCGCCGCCTCTATCGCTCATGCCGGAGCCTCAGTTGACCTAGGAATCTTCTCCCTCCATCTAGCAGGAGTTTCCTCAATCTTAGGAGCCGTTAATTTTATAACAACCGCAATCAACATACGTACAAGAGGAATAACCATGGACCGAATACCTCTTTTTGTCTGATCAGTATTTATTACTGCCATTTTACTTCTCCTCTCCCTACCAGTCTTAGCAGGAGCTATTACCATACTTTTAACTGACCGAAACCTGAACACTACCTTCTTTGACCCAGCAGGAGGAGGGGACCCTATTCTATACCAACATTTATTTTGATTTTTTGGACACCCTGAAGTCTATATTCTTATCTTGCCCGCTTTCGGAATAATCTCCCACATTGTAACCC     
> Tenuibranchiurus_sp.nov.2.BER_7 [organism=Tenuibranchiurus sp. nov. 2] [note=Eukaryota; Metazoa; Ecdysozoa; Arthropoda; Crustacea; Malacostraca; Eumalacostraca; Eucarida; Decapoda; Pleocyemata; Astacidea; Parastacoidea; Parastacidae; Tenuibranchiurus] [molecule=DNA] [moltype=genomic] [location=mitochondrion] [isolate=BER_7] [country=Australia: Qld] Tenuibranchiurus sp.nov.2 voucher BER_7 cytochrome oxidase subunit I (COI) gene, partial cds; mitochondrial
AAACTTAATCGGAGATGACCAAATTTATAATGTGATTGTCACTGCACATGCTTTTGTAATAATTTTTTTTATAGTTATACCAATTATAATTGGAGGATTTGGAAACTGGCTAATCCCCCTCATATTAGGGGCTCCAGACATAGCTTTTCCCCGAATAAATAATATAAGATTTTGATTACTCCCTTTCTCTCTAACCCTTCTTTTAACAAGAGGAATAGTAGAAAGAGGAGTAGGGACAGGATGAACTGTTTACCCCCCTCTCGCCGCCTCTATCGCTCATGCCGGAGCCTCAGTTGACCTAGGAATCTTCTCCCTCCATCTAGCAGGAGTTTCCTCAATCTTAGGAGCCGTTAATTTTATAACAACCGCAATCAACATACGTACAAGAGGAATAACCATGGACCGAATACCTCTTTTTGTCTGATCAGTATTTATTACTGCCATTTTACTTCTCCTCTCCCTACCAGTCTTAGCAGGAGCTATTACCATACTTTTAACTGACCGAAACCTGAACACTACCTTCTTTGACCCAGCAGGAGGAGGGGACCCTATTCTATACCAACATTTATTTTGATTTTTTGGGCACCCTGAAGTCTATATTCTTATCTTGCCCGCTTTCGGAATAATCTCCCACATTGTAACCC     
> Tenuibranchiurus_sp.nov.3.HB_1 [organism=Tenuibranchiurus sp. nov. 3] [note=Eukaryota; Metazoa; Ecdysozoa; Arthropoda; Crustacea; Malacostraca; Eumalacostraca; Eucarida; Decapoda; Pleocyemata; Astacidea; Parastacoidea; Parastacidae; Tenuibranchiurus] [molecule=DNA] [moltype=genomic] [location=mitochondrion] [isolate=HB_1] [country=Australia: Qld] Tenuibranchiurus sp.nov.3 voucher HB_1 cytochrome oxidase subunit I (COI) gene, partial cds; mitochondrial
AAACTTAATCGGAGACGACCAAATTTACAACGTAATTGTCACTGCACATGCTTTTGTAATAATTTTTTTTATAGTTATACCAATTATAATTGGAGGATTTGGAAACTGACTCATCCCCCTTATACTAGGAGCTCCAGATATAGCCTTCCCACGAATAAATAATATAAGATTTTGACTATTACCATTCTCTCTAACCCTCCTTTTAACAAGAGGAATAGTAGAAAGAGGAGTAGGAACAGGCTGAACCGTTTATCCTCCACTAGCCGCTTCTATCGCCCATGCCGGGCCCTCAGTTGATCTAGGGATCTTCTCTCTCCACCTAGCAGGAGTTTCCTCAATCTTAGGAGCCATTAATTTTATAACAACCGCAATCAATATACGTACAAAAGGAATAACCATAGACCGAATACCCCTTTTTGTTTGATCAGTATTTATCACTGCCATTTTACTTCTCCTCTCCCTACCAGTATTAGCAGGAGCTATTACCATACTTTTAACTGACCGAAACCTAAACACTACCTTCTTTGACCCCGCAGGAGGTGGTGACCCTATTCTATACCAACACTTATTTTGATTTTTCGGGCATCCCGAAGTATATATTCTCATCCTGCCCGCTTTCGGAATAGTGTCTCATATTGTAACTC     
> Tenuibranchiurus_sp.nov.4.TEW_1 [organism=Tenuibranchiurus sp. nov. 4] [note=Eukaryota; Metazoa; Ecdysozoa; Arthropoda; Crustacea; Malacostraca; Eumalacostraca; Eucarida; Decapoda; Pleocyemata; Astacidea; Parastacoidea; Parastacidae; Tenuibranchiurus] [molecule=DNA] [moltype=genomic] [location=mitochondrion] [isolate=TEW_1] [country=Australia: Qld] Tenuibranchiurus sp.nov.4 voucher TEW_1 cytochrome oxidase subunit I (COI) gene, partial cds; mitochondrial
AAGTTTAATCGGAGACGACCAAATTTACAATGTGATTGTCACCGCACATGCTTTCGTAATAATTTTTTTTATAGTTATACCAATTATAATTGGAGGATTTGGAAACTGACTCATTCCCCTTATATTAGGAGCTCCAGATATAGCTTTCCCCCGAATAAATAATATAAGATTCTGACTATTACCATTCTCTCTGACCCTTCTTTTAACAAGAGGAATAGTGGAAAGAGGAGTAGGAACAGGCTGAACTGTTTACCCCCCTCTCGCCGCCTCTATTGCACATGCCGGAGCCTCAGTTGATCTAGGGATCTTCTCTTTACACCTAGCAGGTGTCTCCTCAATCTTAGGAGCCGTTAACTTTATAACAACCGCAATCAACATACGTACAAGAGGAATAACCATAGACCGAATACCTCTTTTTGTTTGGTCAGTATTCATCACTGCCGTTTTACTTCTCCTTTCCCTGCCGGTCTTAGCAGGAGCTATTACCATACTTTTAACTGACCGAAACCTAAACACTACCTTCTTTGACCCCGCAGGAGGAGGGGACCCTATTCTGTACCAGCATTTATTTTGATTTTTTGGACACCCTGAAGTTTATATTCTTATCCTGCCCGCTTTCGGGATAGTGTCTCATATTGTAACCC     
> Tenuibranchiurus_sp.nov.4.TEW_2 [organism=Tenuibranchiurus sp. nov. 4] [note=Eukaryota; Metazoa; Ecdysozoa; Arthropoda; Crustacea; Malacostraca; Eumalacostraca; Eucarida; Decapoda; Pleocyemata; Astacidea; Parastacoidea; Parastacidae; Tenuibranchiurus] [molecule=DNA] [moltype=genomic] [location=mitochondrion] [isolate=TEW_2] [country=Australia: Qld] Tenuibranchiurus sp.nov.4 voucher TEW_2 cytochrome oxidase subunit I (COI) gene, partial cds; mitochondrial
AAGTTTAATCGGAGACGACCAAATTTACAATGTGATTGTCACCGCACATGCTTTCGTAATAATTTTTTTTATAGTTATACCAATTATAATTGGAGGATTTGGAAACTGACTCATTCCCCTTATATTAGGAGCTCCAGATATAGCTTTCCCCCGAATAAATAATATAAGATTCTGACTATTACCATTCTCTCTGACCCTTCTTTTAACAAGAGGAATAGTGGAAAGAGGAGTAGGAACAGGCTGAACTGTTTACCCCCCTCTCGCCGCCTCTATTGCACATGCCGGAGCCTCAGTTGATCTAGGGATCTTCTCTTTACACCTAGCAGGTGTCTCCTCAATCTTAGGAGCCGTTAACTTTATAACAACCGCAATCAACATACGTACAAGAGGAATAACCATAGACCGAATACCTCTTTTTGTTTGGTCGGTATTCATCACTGCCGTTTTACTTCTCCTTTCCCTGCCGGTCTTAGCAGGAGCTATTACCATACTTTTAACTGACCGAAACCTAAACACTACCTTCTTTGACCCCGCAGGAGGAGGGGACCCTATTCTGTACCAGCATTTATTTTGATTTTTTGGACACCCTGAAGTTTATATTCTTATCCTGCCCGCTTTCGGGATAGTGTCTCATATTGTAACCC     
> Tenuibranchiurus_sp.nov.4.TEW_3 [organism=Tenuibranchiurus sp. nov. 4] [note=Eukaryota; Metazoa; Ecdysozoa; Arthropoda; Crustacea; Malacostraca; Eumalacostraca; Eucarida; Decapoda; Pleocyemata; Astacidea; Parastacoidea; Parastacidae; Tenuibranchiurus] [molecule=DNA] [moltype=genomic] [location=mitochondrion] [isolate=TEW_3] [country=Australia: Qld] Tenuibranchiurus sp.nov.4 voucher TEW_3 cytochrome oxidase subunit I (COI) gene, partial cds; mitochondrial
AAGTTTAATCGGAGACGACCAAATTTACAATGTGATTGTCACCGCACATGCTTTCGTAATAATTTTTTTTATAGTTATACCAATTATAATTGGAGGATTTGGAAACTGACTCATTCCCCTTATATTAGGAGCTCCAGATATAGCTTTCCCCCGAATAAATAATATAAGATTCTGACTATTACCATTCTCTCTGACCCTTCTTTTAACAAGAGGAATAGTGGAAAGAGGAGTAGGAACAGGCTGAACTGTTTACCCCCCTCTCGCCGCCTCTATTGCACATGCCGGAGCCTCAGTTGATCTAGGGATCTTCTCTTTACACCTAGCAGGTGTCTCCTCAATCTTAGGAGCCGTTAACTTTATAACAACCGCAATCAACATACGTACAAGAGGAATAACCATAGACCGAATACCTCTTTTTGTTTGGTCAGTATTCATCACTGCCGTTTTACTTCTCCTTTCCCTGCCGGTCTTAGCAGGAGCTATTACCATACTTTTAACTGACCGAAACCTAAACACTACCTTCTTTGACCCCGCAGGAGGAGGGGACCCTATTCTGTACCAGCATTTATTTTGATTTTTTGGACACCCTGAAGTTTATATTCTTATCCTGCCCGCTTTCGGAATAGTGTCTCATATTGTAACCC     
> Tenuibranchiurus_sp.nov.4.TEW_4 [organism=Tenuibranchiurus sp. nov. 4] [note=Eukaryota; Metazoa; Ecdysozoa; Arthropoda; Crustacea; Malacostraca; Eumalacostraca; Eucarida; Decapoda; Pleocyemata; Astacidea; Parastacoidea; Parastacidae; Tenuibranchiurus] [molecule=DNA] [moltype=genomic] [location=mitochondrion] [isolate=TEW_4] [country=Australia: Qld] Tenuibranchiurus sp.nov.4 voucher TEW_4 cytochrome oxidase subunit I (COI) gene, partial cds; mitochondrial
AAGTTTAATCGGAGACGACCAAATTTACAATGTGATTGTCACCGCACATGCTTTCGTAATAATTTTTTTTATAGTTATACCAATTATAATTGGAGGATTTGGAAACTGACTCATTCCCCTTATATTAGGAGCTCCAGATATAGCTTTCCCCCGAATAAATAATATAAGATTCTGACTATTACCATTCTCTCTGACCCTTCTTTTAACAAGAGGAATAGTGGAAAGAGGAGTAGGAACAGGCTGAACTGTTTACCCCCCTCTCGCCGCCTCTATTGCACATGCCGGAGCCTCAGTTGATCTAGGGATCTTCTCTTTACACCTAGCAGGTGTCTCCTCAATCTTAGGAGCCGTTAACTTTATAACAACCGCAATCAACATACGTACAAGAGGAATAACCATAGACCGAATACCTCTTTTTGTTTGGTCAGTATTCATCACTGCCGTTTTACTTCTCCTTTCCCTGCCGGTCTTAGCAGGAGCTATTACCATACTTTTAACTGACCGAAACCTAAACACTACCTTCTTTGACCCCGCAGGAGGAGGGGACCCTATTCTGTACCAGCATTTATTTTGATTTTTTGGACACCCTGAAGTTTATATTCTTATCCTGCCCGCTTTCGGAATAGTGTCTCATATTGTAACCC     
> Tenuibranchiurus_sp.nov.4.TEW_5 [organism=Tenuibranchiurus sp. nov. 4] [note=Eukaryota; Metazoa; Ecdysozoa; Arthropoda; Crustacea; Malacostraca; Eumalacostraca; Eucarida; Decapoda; Pleocyemata; Astacidea; Parastacoidea; Parastacidae; Tenuibranchiurus] [molecule=DNA] [moltype=genomic] [location=mitochondrion] [isolate=TEW_5] [country=Australia: Qld] Tenuibranchiurus sp.nov.4 voucher TEW_5 cytochrome oxidase subunit I (COI) gene, partial cds; mitochondrial
AAGTTTAATCGGAGACGACCAAATTTACAATGTGATTGTCACCGCACATGCTTTCGTAATAATTTTTTTTATAGTTATACCAATTATAATTGGAGGATTTGGAAACTGACTCATTCCCCTTATATTAGGAGCTCCAGATATAGCTTTCCCCCGAATAAATAATATAAGATTCTGACTATTACCATTCTCTCTGACCCTTCTTTTAACAAGAGGAATAGTGGAAAGAGGAGTAGGAACAGGCTGAACTGTTTACCCCCCTCTCGCCGCCTCTATTGCACATGCCGGAGCCTCAGTTGATCTAGGGATCTTCTCTTTACACCTAGCAGGTGTCTCCTCAATCTTAGGAGCCGTTAACTTTATAACAACCGCAATCAACATACGTACAAGAGGAATAACCATAGACCGAATACCTCTTTTTGTTTGGTCGGTATTCATCACTGCCGTTTTACTTCTCCTTTCCCTGCCGGTCTTAGCAGGAGCTATTACCATACTTTTAACTGACCGAAACCTAAACACTACCTTCTTTGACCCCGCAGGAGGAGGGGACCCTATTCTGTACCAGCATTTATTTTGATTTTTTGGACACCCTGAAGTTTATATTCTTATCCTGCCCGCTTTCGGGATAGTGTCTCATATTGTAACCC     
> Tenuibranchiurus_sp.nov.4.TEW_6 [organism=Tenuibranchiurus sp. nov. 4] [note=Eukaryota; Metazoa; Ecdysozoa; Arthropoda; Crustacea; Malacostraca; Eumalacostraca; Eucarida; Decapoda; Pleocyemata; Astacidea; Parastacoidea; Parastacidae; Tenuibranchiurus] [molecule=DNA] [moltype=genomic] [location=mitochondrion] [isolate=TEW_6] [country=Australia: Qld] Tenuibranchiurus sp.nov.4 voucher TEW_6 cytochrome oxidase subunit I (COI) gene, partial cds; mitochondrial
AAGTTTAATCGGAGACGACCAAATTTACAATGTGATTGTCACCGCACATGCTTTCGTAATAATTTTTTTTATAGTTATACCAATTATAATTGGAGGATTTGGAAACTGACTCATTCCCCTTATATTAGGAGCTCCAGATATAGCTTTCCCCCGAATAAATAATATAAGATTCTGACTATTACCATTCTCTCTGACCCTTCTTTTAACAAGAGGAATAGTGGAAAGAGGAGTAGGAACAGGCTGAACTGTTTACCCCCCTCTCGCCGCCTCTATTGCACATGCCGGAGCCTCAGTTGATCTAGGGATCTTCTCTTTACACCTAGCAGGTGTCTCCTCAATCTTAGGAGCCGTTAACTTTATAACAACCGCAATCAACATACGTACAAGAGGAATAACCATAGACCGAATACCTCTTTTTGTTTGGTCGGTATTCATCACTGCCGTTTTACTTCTCCTTTCCCTGCCGGTCTTAGCAGGAGCTATTACCATACTTTTAACTGACCGAAACCTAAACACTACCTTCTTTGACCCCGCAGGAGGAGGGGACCCTATTCTGTACCAGCATTTATTTTGATTTTTTGGACACCCTGAAGTTTATATTCTTATCCTGCCCGCTTTCGGGATAGTGTCTCATATTGTAACCC     
> Tenuibranchiurus_sp.nov.4.TEW_7 [organism=Tenuibranchiurus sp. nov. 4] [note=Eukaryota; Metazoa; Ecdysozoa; Arthropoda; Crustacea; Malacostraca; Eumalacostraca; Eucarida; Decapoda; Pleocyemata; Astacidea; Parastacoidea; Parastacidae; Tenuibranchiurus] [molecule=DNA] [moltype=genomic] [location=mitochondrion] [isolate=TEW_7] [country=Australia: Qld] Tenuibranchiurus sp.nov.4 voucher TEW_7 cytochrome oxidase subunit I (COI) gene, partial cds; mitochondrial
AAGTTTAATCGGAGACGACCAAATTTACAATGTGATTGTCACCGCACATGCTTTCGTAATAATTTTTTTTATAGTTATACCAATTATAATTGGAGGATTTGGAAACTGACTCATTCCCCTTATATTAGGAGCTCCAGATATAGCTTTCCCCCGAATAAATAATATAAGATTCTGACTATTACCATTCTCTCTGACCCTTCTTTTAACAAGAGGAATAGTGGAAAGAGGAGTAGGAACAGGCTGAACTGTTTACCCCCCTCTCGCCGCCTCTATTGCACATGCCGGAGCCTCAGTTGATCTAGGGATCTTCTCTTTACACCTAGCAGGTGTCTCCTCAATCTTAGGAGCCGTTAACTTTATAACAACCGCAATCAACATACGTACAAGAGGAATAACCATAGACCGAATACCTCTTTTTGTTTGGTCAGTATTCATCACTGCCGTTTTACTTCTCCTTTCCCTGCCGGTCTTAGCAGGAGCTATTACCATACTTTTAACTGACCGAAACCTAAACACTACCTTCTTTGACCCCGCAGGAGGAGGGGACCCTATTCTGTACCAGCATTTATTTTGATTTTTTGGACACCCTGAAGTTTATATTCTTATCCTGCCCGCTTTCGGAATAGTGTCTCATATTGTAACCC     
> Tenuibranchiurus_sp.nov.4.LW_1 [organism=Tenuibranchiurus sp. nov. 4] [note=Eukaryota; Metazoa; Ecdysozoa; Arthropoda; Crustacea; Malacostraca; Eumalacostraca; Eucarida; Decapoda; Pleocyemata; Astacidea; Parastacoidea; Parastacidae; Tenuibranchiurus] [molecule=DNA] [moltype=genomic] [location=mitochondrion] [isolate=LW_1] [country=Australia: Qld] Tenuibranchiurus sp.nov.4 voucher LW_1 cytochrome oxidase subunit I (COI) gene, partial cds; mitochondrial
AAGTTTAATCGGAGACGACCAAATTTACAATGTGATTGTCACCGCACATGCTTTCGTAATAATTTTTTTTATAGTTATACCAATTATAATTGGAGGATTTGGAAACTGACTCATTCCCCTTATATTAGGAGCTCCAGATATAGCTTTCCCCCGAATAAATAATATAAGATTCTGACTATTACCATTCTCTCTAACCCTTCTTTTAACAAGAGGAATAGTGGAAAGAGGAGTAGGAACAGGCTGAACTGTTTACCCCCCTCTCGCCGCCTCTATTGCACATGCCGGAGCCTCAGTTGACCTGGGGATCTTCTCTTTACACCTAGCAGGTGTTTCCTCAATCTTAGGAGCCGTTAACTTTATAACAACCGCAATTAACATACGTACAAGAGGAATAACCATAGACCGAATACCTCTTTTTGTTTGATCAGTATTCATCACTGCCGTTTTACTTCTCCTTTCCCTACCGGTCTTAGCAGGAGCTATTACCATACTTTTAACTGACCGAAACCTAAACACTACCTTCTTTGACCCCGCAGGAGGAGGGGACCCTATTCTATACCAGCATTTATTTTGATTTTTTGGGCACCCTGAAGTTTATATTCTTATCCTACCCGCTTTCGGGATAGTGTCTCATATTGTAACCC     
> Tenuibranchiurus_sp.nov.4.LW_2 [organism=Tenuibranchiurus sp. nov. 4] [note=Eukaryota; Metazoa; Ecdysozoa; Arthropoda; Crustacea; Malacostraca; Eumalacostraca; Eucarida; Decapoda; Pleocyemata; Astacidea; Parastacoidea; Parastacidae; Tenuibranchiurus] [molecule=DNA] [moltype=genomic] [location=mitochondrion] [isolate=LW_2] [country=Australia: Qld] Tenuibranchiurus sp.nov.4 voucher LW_2 cytochrome oxidase subunit I (COI) gene, partial cds; mitochondrial
AAGTTTAATCGGAGACGACCAAATTTACAATGTGATTGTCACCGCACATGCTTTCGTAATAATTTTTTTTATAGTTATACCAATTATAATTGGAGGATTTGGAAACTGACTCATTCCCCTTATATTAGGAGCTCCAGATATAGCTTTCCCCCGAATAAATAATATAAGATTCTGACTATTACCATTCTCTCTGACCCTTCTTTTAACAAGAGGAATAGTAGAAAGAGGAGTAGGAACAGGCTGAACTGTTTACCCCCCTCTCGCCGCCTCTATTGCACATGCCGGAGCCTCAGTTGACCTAGGGATCTTCTCTTTACACCTAGCAGGTGTTTCCTCAATCTTAGGAGCCGTTAACTTTATAACAACCGCAATTAACATACGTACAAGAGGAATAACCATAGACCGAATACCTCTTTTTGTTTGATCAGTATTCATCACTGCCGTTTTACTTCTCCTTTCCCTACCGGTCTTAGCAGGAGCTATTACCATACTTTTAACTGACCGAAACCTAAACACTACCTTCTTTGACCCCGCAGGAGGAGGGGACCCTATTCTATACCAGCATTTATTTTGATTTTTTGGACACCCTGAAGTTTATATTCTTATCCTACCCGCTTTCGGGATAGTGTCTCATATTGTAACCC     
> Tenuibranchiurus_sp.nov.4.LW_3 [organism=Tenuibranchiurus sp. nov. 4] [note=Eukaryota; Metazoa; Ecdysozoa; Arthropoda; Crustacea; Malacostraca; Eumalacostraca; Eucarida; Decapoda; Pleocyemata; Astacidea; Parastacoidea; Parastacidae; Tenuibranchiurus] [molecule=DNA] [moltype=genomic] [location=mitochondrion] [isolate=LW_3] [country=Australia: Qld] Tenuibranchiurus sp.nov.4 voucher LW_3 cytochrome oxidase subunit I (COI) gene, partial cds; mitochondrial
AAGTTTAATCGGAGACGACCAAATTTACAATGTGATTGTCACCGCACATGCTTTCGTAATAATTTTTTTTATAGTTATACCAATTATAATTGGAGGATTTGGAAACTGACTCATTCCCCTTATATTAGGAGCTCCAGATATAGCTTTCCCCCGAATAAATAATATAAGATTCTGACTATTACCATTCTCTCTAACCCTTCTTTTAACAAGAGGAATAGTGGAAAGAGGAGTAGGAACAGGCTGAACTGTTTACCCCCCTCTCGCCGCCTCTATTGCACATGCCGGAGCCTCAGTTGACCTGGGGATCTTCTCTTTACACCTAGCAGGTGTTTCCTCAATCTTAGGAGCCGTTAACTTTATAACAACCGCAATTAACATACGTACAAGAGGAATAACCATAGACCGAATACCTCTTTTTGTTTGATCAGTATTCATCACTGCCGTTTTACTTCTCCTTTCCCTACCGGTCTTAGCAGGAGCTATTACCATACTTTTAACTGACCGAAACCTAAACACTACCTTCTTTGACCCCGCAGGAGGAGGGGACCCTATTCTATACCAGCATTTATTTTGATTTTTTGGGCACCCTGAAGTTTATATTCTTATCCTACCCGCTTTCGGGATAGTGTCTCATATTGTAACCC     
> Tenuibranchiurus_sp.nov.4.LW_4 [organism=Tenuibranchiurus sp. nov. 4] [note=Eukaryota; Metazoa; Ecdysozoa; Arthropoda; Crustacea; Malacostraca; Eumalacostraca; Eucarida; Decapoda; Pleocyemata; Astacidea; Parastacoidea; Parastacidae; Tenuibranchiurus] [molecule=DNA] [moltype=genomic] [location=mitochondrion] [isolate=LW_4] [country=Australia: Qld] Tenuibranchiurus sp.nov.4 voucher LW_4 cytochrome oxidase subunit I (COI) gene, partial cds; mitochondrial
AAGTTTAATCGGAGACGACCAAATTTACAATGTGATTGTCACCGCACATGCTTTCGTAATAATTTTTTTTATAGTTATACCAATTATAATTGGAGGATTTGGAAACTGACTCATTCCCCTTATATTAGGAGCTCCAGATATAGCTTTCCCCCGAATAAATAATATAAGATTCTGACTATTACCATTCTCTCTAACCCTTCTTTTAACAAGAGGAATAGTGGAAAGAGGAGTAGGAACAGGCTGAACTGTTTACCCCCCTCTCGCCGCCTCTATTGCACATGCCGGAGCCTCAGTTGACCTGGGGATCTTCTCTTTACACCTAGCAGGTGTTTCCTCAATCTTAGGAGCCGTTAACTTTATAACAACCGCAATTAACATACGTACAAGAGGAATAACCATAGACCGAATACCTCTTTTTGTTTGATCAGTATTCATCACTGCCGTTTTACTTCTCCTTTCCCTACCGGTCTTAGCAGGAGCTATTACCATACTTTTAACTGACCGAAACCTAAACACTACCTTCTTTGACCCCGCAGGAGGAGGGGACCCTATTCTATACCAGCATTTATTTTGATTTTTTGGGCACCCTGAAGTTTATATTCTTATCCTACCCGCTTTCGGGATAGTGTCTCATATTGTAACCC     
> Tenuibranchiurus_sp.nov.4.LW_5 [organism=Tenuibranchiurus sp. nov. 4] [note=Eukaryota; Metazoa; Ecdysozoa; Arthropoda; Crustacea; Malacostraca; Eumalacostraca; Eucarida; Decapoda; Pleocyemata; Astacidea; Parastacoidea; Parastacidae; Tenuibranchiurus] [molecule=DNA] [moltype=genomic] [location=mitochondrion] [isolate=LW_5] [country=Australia: Qld] Tenuibranchiurus sp.nov.4 voucher LW_5 cytochrome oxidase subunit I (COI) gene, partial cds; mitochondrial
AAGTTTAATCGGAGACGACCAAATTTACAATGTGATTGTCACCGCACATGCTTTCGTAATAATTTTTTTTATAGTTATACCAATTATAATTGGAGGATTTGGAAACTGACTCATTCCCCTTATATTAGGAGCTCCAGATATAGCTTTCCCCCGAATAAATAATATAAGATTCTGACTATTACCATTCTCTCTAACCCTTCTTTTAACAAGAGGAATAGTGGAAAGAGGAGTAGGAACAGGCTGAACTGTTTACCCCCCTCTCGCCGCCTCTATTGCACATGCCGGAGCCTCAGTTGACCTGGGGATCTTCTCTTTACACCTAGCAGGTGTTTCCTCAATCTTAGGAGCCGTTAACTTTATAACAACCGCAATTAACATACGTACAAGAGGAATAACCATAGACCGAATACCTCTTTTTGTTTGATCAGTATTCATCACTGCCGTTTTACTTCTCCTTTCCCTACCGGTCTTAGCAGGAGCTATTACCATACTTTTAACTGACCGAAACCTAAACACTACCTTCTTTGACCCCGCAGGAGGAGGGGACCCTATTCTATACCAGCATTTATTTTGATTTTTTGGGCACCCTGAAGTTTATATTCTTATCCTACCCGCTTTCGGGATAGTGTCTCATATTGTAACCC     
> Tenuibranchiurus_sp.nov.4.LW_6 [organism=Tenuibranchiurus sp. nov. 4] [note=Eukaryota; Metazoa; Ecdysozoa; Arthropoda; Crustacea; Malacostraca; Eumalacostraca; Eucarida; Decapoda; Pleocyemata; Astacidea; Parastacoidea; Parastacidae; Tenuibranchiurus] [molecule=DNA] [moltype=genomic] [location=mitochondrion] [isolate=LW_6] [country=Australia: Qld] Tenuibranchiurus sp.nov.4 voucher LW_6 cytochrome oxidase subunit I (COI) gene, partial cds; mitochondrial
AAGTTTAATCGGAGACGACCAAATTTACAATGTGATTGTCACCGCACATGCTTTCGTAATAATTTTTTTTATAGTTATACCAATTATAATTGGAGGATTTGGAAACTGACTCATTCCCCTTATATTAGGAGCTCCAGATATAGCTTTCCCCCGAATAAATAATATAAGATTCTGACTATTACCATTCTCTCTAACCCTTCTTTTAACAAGAGGAATAGTGGAAAGAGGAGTAGGAACAGGCTGAACTGTTTACCCCCCTCTCGCCGCCTCTATTGCACATGCCGGAGCCTCAGTTGACCTGGGGATCTTCTCTTTACACCTAGCAGGTGTTTCCTCAATCTTAGGAGCCGTTAACTTTATAACAACCGCAATTAACATACGTACAAGAGGAATAACCATAGACCGAATACCTCTTTTTGTTTGATCAGTATTCATCACTGCCGTTTTACTTCTCCTTTCCCTACCGGTCTTAGCAGGAGCTATTACCATACTTTTAACTGACCGAAACCTAAACACTACCTTCTTTGACCCCGCAGGAGGAGGGGACCCTATTCTATACCAGCATTTATTTTGATTTTTTGGGCACCCTGAAGTTTATATTCTTATCCTACCCGCTTTCGGGATAGTGTCTCATATTGTAACCC     
> Tenuibranchiurus_sp.nov.4.LW_7 [organism=Tenuibranchiurus sp. nov. 4] [note=Eukaryota; Metazoa; Ecdysozoa; Arthropoda; Crustacea; Malacostraca; Eumalacostraca; Eucarida; Decapoda; Pleocyemata; Astacidea; Parastacoidea; Parastacidae; Tenuibranchiurus] [molecule=DNA] [moltype=genomic] [location=mitochondrion] [isolate=LW_7] [country=Australia: Qld] Tenuibranchiurus sp.nov.4 voucher LW_7 cytochrome oxidase subunit I (COI) gene, partial cds; mitochondrial
AAGTTTAATCGGAGACGACCAAATTTACAATGTGATTGTCACCGCACATGCTTTCGTAATAATTTTTTTTATAGTTATACCAATTATAATTGGAGGATTTGGAAACTGACTCATTCCCCTTATATTAGGAGCTCCAGATATAGCTTTCCCCCGAATAAATAATATAAGATTCTGACTATTACCATTCTCTCTGACCCTTCTTTTAACAAGAGGAATAGTAGAAAGAGGAGTAGGAACAGGCTGAACTGTTTACCCCCCTCTCGCCGCCTCTATTGCACATGCCGGAGCCTCAGTTGACCTAGGGATCTTCTCTTTACACCTAGCAGGTGTTTCCTCAATCTTAGGAGCCGTTAACTTTATAACAACCGCAATTAACATACGTACAAGAGGAATAACCATAGACCGAATACCTCTTTTTGTTTGATCAGTATTCATCACTGCCGTTTTACTTCTCCTTTCCCTACCGGTCTTAGCAGGAGCTATTACCATACTTTTAACTGACCGAAACCTAAACACTACCTTCTTTGACCCCGCAGGAGGAGGGGACCCTATTCTATACCAGCATTTATTTTGATTTTTTGGACACCCTGAAGTTTATATTCTTATCCTACCCGCTTTCGGGATAGTGTCTCATATTGTAACCC     
> Tenuibranchiurus_sp.nov.5.GC1_1 [organism=Tenuibranchiurus sp. nov. 5] [note=Eukaryota; Metazoa; Ecdysozoa; Arthropoda; Crustacea; Malacostraca; Eumalacostraca; Eucarida; Decapoda; Pleocyemata; Astacidea; Parastacoidea; Parastacidae; Tenuibranchiurus] [molecule=DNA] [moltype=genomic] [location=mitochondrion] [isolate=GC1_1] [country=Australia: Qld] Tenuibranchiurus sp.nov.5 voucher GC1_1 cytochrome oxidase subunit I (COI) gene, partial cds; mitochondrial
AAGATTAATTGGAGACGACCAAATTTACAATGTAATTGTTACTGCACATGCTTTCGTAATAATTTTTTTTATAGTTATCCCAATTATAATTGGAGGATTTGGAAACTGACTCATTCCCCTTATATTAGGGGCCCCAGATATAGCCTTCCCTCGAATAAACAATATAAGATTCTGGCTGTTACCATTTTCTCTCACCCTTCTTTTAACAAGAGGAATAGTAGAAAGAGGAGTAGGAACAGGCTGAACTGTTTACCCTCCTCTTGCTGCCTCTATCGCTCATGCCGGAGCTTCAGTTGATCTAGGAATCTTCTCCCTCCACCTAGCAGGAGTCTCCTCAATTTTAGGGGCCATTAATTTTATAACAACCGCAATCAACATACGTACAAGAGGAATAACCATAGACCGAATACCTCTTTTCGTGTGGTCAGTATTTATCACTGCCGTTTTACTTCTCCTCTCCCTGCCAGTCCTAGCAGGAGCTATTACTATACTTTTAACTGACCGAAACCTAAATACTACCTTCTTCGATCCCGCAGGAGGAGGAGACCCTATTCTATACCAACATTTATTTTGATTTTTCGGACACCCTGAAGTGTATATTCTTATTCTGCCCGCTTTCGGGATAGTGTCTCATATTGTAACTC     
> Tenuibranchiurus_sp.nov.5.GC1_2 [organism=Tenuibranchiurus sp. nov. 5] [note=Eukaryota; Metazoa; Ecdysozoa; Arthropoda; Crustacea; Malacostraca; Eumalacostraca; Eucarida; Decapoda; Pleocyemata; Astacidea; Parastacoidea; Parastacidae; Tenuibranchiurus] [molecule=DNA] [moltype=genomic] [location=mitochondrion] [isolate=GC1_2] [country=Australia: Qld] Tenuibranchiurus sp.nov.5 voucher GC1_2 cytochrome oxidase subunit I (COI) gene, partial cds; mitochondrial
AAGCTTAATCGGAGACGACCAAATTTACAATGTTATTGTCACTGCACATGCTTTCGTAATAATTTTTTTTATAGTTATACCAATTATAATTGGAGGATTTGGAAACTGACTCATTCCCCTTATATTAGGGGCCCCAGATATAGCCTTCCCTCGAATAAACAATATAAGATTCTGGCTGTTACCATTTTCTCTCACCCTTCTTTTAACAAGAGGAATAGTAGAAAGAGGAGTAGGAACAGGCTGAACTGTTTACCCTCCTCTTGCTGCCTCTATCGCTCATGCCGGAGCTTCAGTTGATCTAGGAATCTTCTCCCTCCACCTAGCAGGAGTCTCCTCAATTTTAGGGGCCATTAATTTTATAACAACCGCAATCAACATACGTACAAGAGGAATAACCATAGACCGAATACCTCTTTTCGTGTGGTCAGTATTTATCACTGCCGTTTTACTTCTCCTCTCCCTGCCAGTCCTAGCAGGAGCTATTACTATACTTTTAACTGACCGAAACCTAAATACTACCTTCTTCGATCCCGCAGGAGGAGGAGACCCTATTCTATACCAACATTTATTTTGATTTTTCGGACACCCTGAAGTATATATTCTTATTCTGCCCGCTTTCGGGATAGTGTCTCATATTGTAACTC     
> Tenuibranchiurus_sp.nov.5.GC1_3 [organism=Tenuibranchiurus sp. nov. 5] [note=Eukaryota; Metazoa; Ecdysozoa; Arthropoda; Crustacea; Malacostraca; Eumalacostraca; Eucarida; Decapoda; Pleocyemata; Astacidea; Parastacoidea; Parastacidae; Tenuibranchiurus] [molecule=DNA] [moltype=genomic] [location=mitochondrion] [isolate=GC1_3] [country=Australia: Qld] Tenuibranchiurus sp.nov.5 voucher GC1_3 cytochrome oxidase subunit I (COI) gene, partial cds; mitochondrial
AAGCTTAATCGGAGATGACCAAATTTACAATGTAATTGTTACTGCACATGCTTTCGTAATAATTTTTTTTATAGTTATACCAATTATAATTGGAGGATTTGGAAACTGACTCATTCCCCTTATATTAGGGGCCCCAGATATAGCCTTCCCTCGAATAAACAATATAAGATTCTGGCTGTTACCATTTTCTCTCACCCTTCTTTTAACAAGAGGAATAGTAGAAAGAGGAGTAGGAACAGGCTGAACTGTTTACCCTCCTCTTGCTGCCTCTATCGCTCATGCCGGAGCTTCAGTTGATCTAGGAATCTTCTCCCTCCACCTAGCAGGAGCCTCCTCAATTTTAGGGGCCATTAATTTTATAACAACCGCAATCAACATACGTACAAGAGGAATAACCATAGACCGAATACCTCTTTTCGTGTGGTCAGTATTTATCACTGCCGTTTTACTTCTCCTCTCCCTGCCAGTCCTAGCAGGAGCTATTACTATACTTTTAACTGACCGAAACCTAAATACTACCTTCTTCGATCCCGCAGGAGGAGGAGACCCTATTCTATACCAACATTTATTTTGATTTTTCGGACACCCTGAAGTATATATTCTTATTCTGCCCGCTTTCGGGATAGTGTCTCATATTGTAACTC     
> Tenuibranchiurus_sp.nov.5.GC1_4 [organism=Tenuibranchiurus sp. nov. 5] [note=Eukaryota; Metazoa; Ecdysozoa; Arthropoda; Crustacea; Malacostraca; Eumalacostraca; Eucarida; Decapoda; Pleocyemata; Astacidea; Parastacoidea; Parastacidae; Tenuibranchiurus] [molecule=DNA] [moltype=genomic] [location=mitochondrion] [isolate=GC1_4] [country=Australia: Qld] Tenuibranchiurus sp.nov.5 voucher GC1_4 cytochrome oxidase subunit I (COI) gene, partial cds; mitochondrial
AAGCTTAATTGGAGATGACCAAATTTACAATGTTATTGTCACTGCACATGCTTTCGTAATAATTTTTTTTATAGTTATACCAATTATAATTGGAGGGTTTGGAAACTGACTCATTCCCCTTATATTAGGGGCCCCAGATATAGCCTTCCCTCGAATAAACAATATAAGATTCTGGCTATTACCATTTTCTCTCACCCTTCTTTTAACAAGAGGAATAGTAGAAAGAGGAGTAGGAACAGGCTGAACTGTTTACCCTCCTCTTGCTGCCTCTATCGCTCATGCCGGAGCTTCAGTTGATCTAGGAATCTTCTCCCTCCACCTAGCAGGAGTCTCCTCAATTTTAGGGGCCATTAATTTTATAACAACCGCAATCAACATACGTACAAGAGGAATAACCATAGACCGAATACCTCTTTTCGTGTGGTCAGTATTTATCACTGCCGTTTTACTTCTCCTCTCCCTACCAGTCCTAGCAGGAGCTATTACTATACTTTTAACTGACCGAAACCTAAATACTACCTTCTTCGATCCCGCAGGAGGAGGAGACCCTATTCTATACCAACATTTATTTTGATTTTTCGGACACCCTGAAGTGTATATTCTTATTCTGCCCGCTTTCGGGATAGTGTCTCATATTGTAACTC     
> Tenuibranchiurus_sp.nov.5.GC1_5 [organism=Tenuibranchiurus sp. nov. 5] [note=Eukaryota; Metazoa; Ecdysozoa; Arthropoda; Crustacea; Malacostraca; Eumalacostraca; Eucarida; Decapoda; Pleocyemata; Astacidea; Parastacoidea; Parastacidae; Tenuibranchiurus] [molecule=DNA] [moltype=genomic] [location=mitochondrion] [isolate=GC1_5] [country=Australia: Qld] Tenuibranchiurus sp.nov.5 voucher GC1_5 cytochrome oxidase subunit I (COI) gene, partial cds; mitochondrial
AAGCTTAATCGGAGATGACCAAATTTACAATGTTATTGTCACTGCACATGCTTTCGTAATAATTTTTTTTATAGTTATACCAATTATAATTGGAGGATTTGGAAACTGACTCATTCCCCTTATATTAGGGGCCCCAGATATAGCCTTCCCTCGAATAAACAATATAAGATTCTGGCTGTTACCATTTTCTCTCACCCTTCTTTTAACAAGAGGAATAGTAGAAAGAGGAGTAGGAACAGGCTGAACTGTTTACCCTCCTCTTGCTGCCTCTATCGCTCACGCCGGAGCTTCAGTTGATCTAGGAATCTTCTCCCTCCACCTAGCAGGAGTCTCCTCAATTTTAGGGGCCATTAATTTTATAACAACCGCAATCAACATACGTACAAGAGGAATAACCATAGACCGAATACCTCTTTTCGTGTGGTCAGTATTTATCACTGCCGTTTTACTTCTCCTCTCCCTGCCAGTCCTAGCAGGAGCTATTACTATACTTTTAACTGACCGAAACCTAAATACTACCTTCTTCGATCCCGCAGGAGGAGGAGACCCTATTCTATACCAACATTTATTTTGATTTTTCGGACACCCTGAAGTATATATTCTTATTCTGCCCGCTTTCGGGATAGTGTCTCATATTGTAACTC     
> Tenuibranchiurus_sp.nov.5.GC1_6 [organism=Tenuibranchiurus sp. nov. 5] [note=Eukaryota; Metazoa; Ecdysozoa; Arthropoda; Crustacea; Malacostraca; Eumalacostraca; Eucarida; Decapoda; Pleocyemata; Astacidea; Parastacoidea; Parastacidae; Tenuibranchiurus] [molecule=DNA] [moltype=genomic] [location=mitochondrion] [isolate=GC1_6] [country=Australia: Qld] Tenuibranchiurus sp.nov.5 voucher GC1_6 cytochrome oxidase subunit I (COI) gene, partial cds; mitochondrial
AAGCTTAATCGGAGATGACCAAATTTACCATGTTATTGTCACTGCACATGCTTTCGTAATAATTTTTTTTATAGTTATACCAATTATAATTGGAGGATTTGGAAACTGACTCATTCCCCTTATATTAGGGGCCCCAGATATAGCCTTCCCTCGAATAAACAATATAAGATTCTGGCTGTTACCATTTTCTCTCACCCTTCTTTTAACAAGAGGAATAGTAGAAAGAGGAGTAGGAACAGGCTGAACTGTTTACCCTCCTCTTGCTGCCTCTATCGCTCATGCCGGAGCTTCAGTTGATCTAGGAATCTTCTCCCTCCACCTAGCAGGAGTCTCCTCAATTTTAGGGGCCATTAATTTTATAACAACCGCAATCAACATACGTACAAGAGGAATAACCATAGACCGAATACCTCTTTTCGTGTGGTCAGTATTTATCACTGCCGTTTTACTTCTCCTCTCCCTACCAGTCCTAGCAGGAGCTATTACTATACTTTTAACTGACCGAAACCTAAATACTACCTTCTTCGATCCCGCAGGAGGAGGAGACCCTATTCTATACCAACATTTATTTTGATTTTTCGGACACCCTGAAGTATATATTCTTATTCTGCCCGCTTTCGGGATAGTGTCTCATATTGTAACTC     
> Tenuibranchiurus_sp.nov.5.GC1_8 [organism=Tenuibranchiurus sp. nov. 5] [note=Eukaryota; Metazoa; Ecdysozoa; Arthropoda; Crustacea; Malacostraca; Eumalacostraca; Eucarida; Decapoda; Pleocyemata; Astacidea; Parastacoidea; Parastacidae; Tenuibranchiurus] [molecule=DNA] [moltype=genomic] [location=mitochondrion] [isolate=GC1_8] [country=Australia: Qld] Tenuibranchiurus sp.nov.5 voucher GC1_8 cytochrome oxidase subunit I (COI) gene, partial cds; mitochondrial
AAGCTTAATCGGAGATGACCAAATTTACAATGTTATTGTCACTGCACATGCTTTCGTAATAATTTTTTTTATAGTTATACCAATTATAATTGGAGGATTTGGAAACTGACTCATTCCCCTTATATTAGGGGCCCCAGATATAGCCTTCCCTCGAATAAACAATATAAGATTCTGGCTGTTACCATTTTCTCTCACCCTTCTTTTAACAAGAGGAATAGTAGAAAGAGGAGTAGGAACAGGCTGAACTGTTTACCCTCCTCTTGCTGCCTCTATCGCTCATGCCGGAGCTTCAGTTGATCTAGGAATCTTCTCCCTCCACCTAGCAGGAGTCTCCTCAATTTTAGGGGCCATTAATTTTATAACAACCGCAATCAACATACGTACAAGAGGAATAACCATAGACCGAATACCTCTTTTCGTGTGGTCAGTATTTATCACTGCCGTTTTACTTCTCCTCTCCCTACCAGTCCTAGCAGGAGCTATTACTATACTTTTAACTGACCGAAACCTAAATACTACCTTCTTCGATCCCGCAGGAGGAGGAGACCCTATTCTATACCAACATTTATTTTGATTTTTCGGACACCCTGAAGTATATATTCTTATTCTGCCCGCTTTCGGGATAGTGTCTCATATTGTAACTC     
> Tenuibranchiurus_sp.nov.5.GC1_9 [organism=Tenuibranchiurus sp. nov. 5] [note=Eukaryota; Metazoa; Ecdysozoa; Arthropoda; Crustacea; Malacostraca; Eumalacostraca; Eucarida; Decapoda; Pleocyemata; Astacidea; Parastacoidea; Parastacidae; Tenuibranchiurus] [molecule=DNA] [moltype=genomic] [location=mitochondrion] [isolate=GC1_9] [country=Australia: Qld] Tenuibranchiurus sp.nov.5 voucher GC1_9 cytochrome oxidase subunit I (COI) gene, partial cds; mitochondrial
AAGCTTAATCGGAGACGACCAAATTTACAATGTTATTGTTACTGCACATGCTTTCGTAATAATTTTTTTTATAGTTATACCAATTATAATTGGAGGATTTGGAAACTGACTCATTCCCCTTATATTAGGGGCCCCAGATATAGCCTTCCCTCGAATAAACAATATAAGATTCTGGCTGTTACCATTTTCTCTCACCCTTCTTTTAACAAGAGGAATAGTAGAAAGAGGAGTAGGAACAGGCTGAACTGTTTACCCTCCTCTTGCTGCCTCTATCGCTCATGCCGGAGCTTCAGTTGATCTAGGAATCTTCTCCCTCCACCTAGCAGGAGTCTCCTCAATTTTAGGGGCCATTAATTTTATAACAACCGCAATCAACATACGTACAAGAGGAATAACCATAGACCGAATACCTCTTTTCGTGTGGTCAGTATTTATCACTGCCGTTTTACTTCTCCTCTCCCTGCCAGTCCTAGCAGGAGCTATTACTATACTTTTAACTGACCGAAACCTAAATACTACCTTCTTCGATCCCGCAGGAGGAGGAGACCCTATTCTATACCAACATTTATTTTGATTTTTCGGACACCCTGAAGTGTATATTCTTATTCTGCCCGCTTTCGGGATAGTGTCTCATATTGTAACTC     
> Tenuibranchiurus_sp.nov.5.GC2_1 [organism=Tenuibranchiurus sp. nov. 5] [note=Eukaryota; Metazoa; Ecdysozoa; Arthropoda; Crustacea; Malacostraca; Eumalacostraca; Eucarida; Decapoda; Pleocyemata; Astacidea; Parastacoidea; Parastacidae; Tenuibranchiurus] [molecule=DNA] [moltype=genomic] [location=mitochondrion] [isolate=GC2_1] [country=Australia: Qld] Tenuibranchiurus sp.nov.5 voucher GC2_1 cytochrome oxidase subunit I (COI) gene, partial cds; mitochondrial
AAGCTTAATCGGAGATGACCAAATTTACAATGTTATTGTTACTGCACATGCTTTCGTAATAATTTTTTTTATAGTTATACCAATTATAATTGGAGGATTTGGAAACTGACTCATTCCCCTTATATTAGGGGCCCCAGATATAGCCTTCCCTCGAATAAACAATATAAGATTCTGGCTGTTACCATTTTCTCTCACCCTTCTTTTAACAAGAGGAATAGTAGAAAGAGGAGTAGGAACAGGCTGAACTGTTTACCCTCCTCTTGCTGCCTCTATCGCTCATGCCGGAGCTTCAGTTGATCTAGGAATCTTCTCCCTCCACCTAGCAGGAGTCTCCTCAATTTTAGGGGCCATTAATTTTATAACAACCGCAATCAACATACGTACAAGAGGAATAACCATAGACCGAATACCTCTTTTCGTGTGGTCAGTATTTATCACTGCCGTTTTACTTCTCCTCTCCCTGCCAGTCCTAGCAGGAGCTATTACTATACTTTTAACTGACCGAAACCTAAATACTACCTTCTTCGATCCCGCAGGAGGAGGAGACCCTATTCTATACCAACATTTATTTTGATTTTTCGGACACCCTGAAGTATATATTCTTATTCTGCCCGCTTTCGGGATAGTGTCTCATATTGTAACTC     
> Tenuibranchiurus_sp.nov.5.GC2_2 [organism=Tenuibranchiurus sp. nov. 5] [note=Eukaryota; Metazoa; Ecdysozoa; Arthropoda; Crustacea; Malacostraca; Eumalacostraca; Eucarida; Decapoda; Pleocyemata; Astacidea; Parastacoidea; Parastacidae; Tenuibranchiurus] [molecule=DNA] [moltype=genomic] [location=mitochondrion] [isolate=GC2_2] [country=Australia: Qld] Tenuibranchiurus sp.nov.5 voucher GC2_2 cytochrome oxidase subunit I (COI) gene, partial cds; mitochondrial
AAGCTTAATCGGAGATGACCAAATTTACAATGTTATTGTTACTGCACATGCTTTCGTAATAATTTTTTTTATAGTTATACCAATTATAATTGGAGGATTTGGAAACTGACTCATTCCCCTTATATTAGGGGCCCCAGATATAGCCTTCCCTCGAATAAACAATATAAGATTCTGGCTGTTACCATTTTCTCTCACCCTTCTTTTAACAAGAGGAATAGTAGAAAGAGGAGTAGGAACAGGCTGAACTGTTTACCCTCCTCTTGCTGCCTCTATCGCTCATGCCGGAGCTTCAGTTGATCTAGGAATCTTCTCCCTCCACCTAGCAGGAGTCTCCTCAATTTTAGGGGCCATTAATTTTATAACAACCGCAATCAACATACGTACAAGAGGAATAACCATAGACCGAATACCTCTTTTCGTGTGGTCAGTATTTATCACTGCCGTTTTACTTCTCCTCTCCCTGCCAGTCCTAGCAGGAGCTATTACTATACTTTTAACTGACCGAAACCTAAATACTACCTTCTTCGATCCCGCAGGAGGAGGAGACCCTATTCTATACCAACATTTATTTTGATTTTTCGGACACCCTGAAGTATATATTCTTATTCTGCCCGCTTTCGGGATAGTGTCTCATATTGTAACTC     
> Tenuibranchiurus_sp.nov.5.GC2_3 [organism=Tenuibranchiurus sp. nov. 5] [note=Eukaryota; Metazoa; Ecdysozoa; Arthropoda; Crustacea; Malacostraca; Eumalacostraca; Eucarida; Decapoda; Pleocyemata; Astacidea; Parastacoidea; Parastacidae; Tenuibranchiurus] [molecule=DNA] [moltype=genomic] [location=mitochondrion] [isolate=GC2_3] [country=Australia: Qld] Tenuibranchiurus sp.nov.5 voucher GC2_3 cytochrome oxidase subunit I (COI) gene, partial cds; mitochondrial
AAGCTTAATCGGAGATGACCAAATTTACAATGTTATTGTTACTGCACATGCTTTCGTAATAATTTTTTTTATAGTTATACCAATTATAATTGGAGGATTTGGAAACTGACTCATTCCCCTTATATTAGGGGCCCCAGATATAGCCTTCCCTCGAATAAACAATATAAGATTCTGGCTGTTACCATTTTCTCTCACCCTTCTTTTAACAAGAGGAATAGTAGAAAGAGGAGTAGGAACAGGCTGAACTGTTTACCCTCCTCTTGCTGCCTCTATCGCTCATGCCGGAGCTTCAGTTGATCTAGGAATCTTCTCCCTCCACCTAGCAGGAGTCTCCTCAATTTTAGGGGCCATTAATTTTATAACAACCGCAATCAACATACGTACAAGAGGAATAACCATAGACCGAATACCTCTTTTCGTGTGGTCAGTATTTATCACTGCCGTTTTACTTCTCCTCTCCCTGCCAGTCCTAGCAGGAGCTATTACTATACTTTTAACTGACCGAAACCTAAATACTACCTTCTTCGATCCCGCAGGAGGAGGAGACCCTATTCTATACCAACATTTATTTTGATTTTTCGGACACCCTGAAGTATATATTCTTATTCTGCCCGCTTTCGGGATAGTGTCTCATATTGTAACTC     
> Tenuibranchiurus_sp.nov.5.GC2_4 [organism=Tenuibranchiurus sp. nov. 5] [note=Eukaryota; Metazoa; Ecdysozoa; Arthropoda; Crustacea; Malacostraca; Eumalacostraca; Eucarida; Decapoda; Pleocyemata; Astacidea; Parastacoidea; Parastacidae; Tenuibranchiurus] [molecule=DNA] [moltype=genomic] [location=mitochondrion] [isolate=GC2_4] [country=Australia: Qld] Tenuibranchiurus sp.nov.5 voucher GC2_4 cytochrome oxidase subunit I (COI) gene, partial cds; mitochondrial
AAGCTTAATCGGAGATGACCAAATTTACAATGTTATTGTTACTGCACATGCTTTCGTAATAATTTTTTTTATAGTTATACCAATTATAATTGGAGGATTTGGAAACTGACTCATTCCCCTTATATTAGGGGCCCCAGATATAGCCTTCCCTCGAATAAACAATATAAGATTCTGGCTGTTACCATTTTCTCTCACCCTTCTTTTAACAAGAGGAATAGTAGAAAGAGGAGTAGGAACAGGCTGAACTGTTTACCCTCCTCTTGCTGCCTCTATCGCTCATGCCGGAGCTTCAGTTGATCTAGGAATCTTCTCCCTCCACCTAGCAGGAGTCTCCTCAATTTTAGGGGCCATTAATTTTATAACAACCGCAATCAACATACGTACAAGAGGAATAACCATAGACCGAATACCTCTTTTCGTGTGGTCAGTATTTATCACTGCCGTTTTACTTCTCCTCTCCCTGCCAGTCCTAGCAGGAGCTATTACTATACTTTTAACTGACCGAAACCTAAATACTACCTTCTTCGATCCCGCAGGAGGAGGAGACCCTATTCTATACCAACATTTATTTTGATTTTTCGGACACCCTGAAGTATATATTCTTATTCTGCCCGCTTTCGGGATAGTGTCTCATATTGTAACTC     
> Tenuibranchiurus_sp.nov.5.GC2_5 [organism=Tenuibranchiurus sp. nov. 5] [note=Eukaryota; Metazoa; Ecdysozoa; Arthropoda; Crustacea; Malacostraca; Eumalacostraca; Eucarida; Decapoda; Pleocyemata; Astacidea; Parastacoidea; Parastacidae; Tenuibranchiurus] [molecule=DNA] [moltype=genomic] [location=mitochondrion] [isolate=GC2_5] [country=Australia: Qld] Tenuibranchiurus sp.nov.5 voucher GC2_5 cytochrome oxidase subunit I (COI) gene, partial cds; mitochondrial
AAGCTTAATCGGAGATGACCAAATTTACAATGTTATTGTTACTGCACATGCTTTCGTAATAATTTTTTTTATAGTTATACCAATTATAATTGGAGGATTTGGAAACTGACTCATTCCCCTTATATTAGGGGCCCCAGATATAGCCTTCCCTCGAATAAACAATATAAGATTCTGGCTGTTACCATTTTCTCTCACCCTTCTTTTAACAAGAGGAATAGTAGAAAGAGGAGTAGGAACAGGCTGAACTGTTTACCCTCCTCTTGCTGCCTCTATCGCTCATGCCGGAGCTTCAGTTGATCTAGGAATCTTCTCCCTCCACCTAGCAGGAGTCTCCTCAATTTTAGGGGCCATTAATTTTATAACAACCGCAATCAACATACGTACAAGAGGAATAACCATAGACCGAATACCTCTTTTCGTGTGGTCAGTATTTATCACTGCCGTTTTACTTCTCCTCTCCCTGCCAGTCCTAGCAGGAGCTATTACTATACTTTTAACTGACCGAAACCTAAATACTACCTTCTTCGATCCCGCAGGAGGAGGAGACCCTATTCTATACCAACATTTATTTTGATTTTTCGGACACCCTGAAGTATATATTCTTATTCTGCCCGCTTTCGGGATAGTGTCTCATATTGTAACTC     
> Tenuibranchiurus_sp.nov.5.GC2_6 [organism=Tenuibranchiurus sp. nov. 5] [note=Eukaryota; Metazoa; Ecdysozoa; Arthropoda; Crustacea; Malacostraca; Eumalacostraca; Eucarida; Decapoda; Pleocyemata; Astacidea; Parastacoidea; Parastacidae; Tenuibranchiurus] [molecule=DNA] [moltype=genomic] [location=mitochondrion] [isolate=GC2_6] [country=Australia: Qld] Tenuibranchiurus sp.nov.5 voucher GC2_6 cytochrome oxidase subunit I (COI) gene, partial cds; mitochondrial
AAGCTTAATCGGAGATGACCAAATTTACAATGTTATTGTTACTGCACATGCTTTCGTAATAATTTTTTTTATAGTTATACCAATTATAATTGGAGGATTTGGAAACTGACTCATTCCCCTTATATTAGGGGCCCCAGATATAGCCTTCCCTCGAATAAACAATATAAGATTCTGGCTGTTACCATTTTCTCTCACCCTTCTTTTAACAAGAGGAATAGTAGAAAGAGGAGTAGGAACAGGCTGAACTGTTTACCCTCCTCTTGCTGCCTCTATCGCTCATGCCGGAGCTTCAGTTGATCTAGGAATCTTCTCCCTCCACCTAGCAGGAGTCTCCTCAATTTTAGGGGCCATTAATTTTATAACAACCGCAATCAACATACGTACAAGAGGAATAACCATAGACCGAATACCTCTTTTCGTGTGGTCAGTATTTATCACTGCCGTTTTACTTCTCCTCTCCCTGCCAGTCCTAGCAGGAGCTATTACTATACTTTTAACTGACCGAAACCTAAATACTACCTTCTTCGATCCCGCAGGAGGAGGAGACCCTATTCTATACCAACATTTATTTTGATTTTTCGGACACCCTGAAGTATATATTCTTATTCTGCCCGCTTTCGGGATAGTGTCTCATATTGTAACTC     
> Tenuibranchiurus_sp.nov.5.GC2_7 [organism=Tenuibranchiurus sp. nov. 5] [note=Eukaryota; Metazoa; Ecdysozoa; Arthropoda; Crustacea; Malacostraca; Eumalacostraca; Eucarida; Decapoda; Pleocyemata; Astacidea; Parastacoidea; Parastacidae; Tenuibranchiurus] [molecule=DNA] [moltype=genomic] [location=mitochondrion] [isolate=GC2_7] [country=Australia: Qld] Tenuibranchiurus sp.nov.5 voucher GC2_7 cytochrome oxidase subunit I (COI) gene, partial cds; mitochondrial
AAGCTTAATCGGAGATGACCAAATTTACAATGTTATTGTTACTGCACATGCTTTCGTAATAATTTTTTTTATAGTTATACCAATTATAATTGGAGGATTTGGAAACTGACTCATTCCCCTTATATTAGGGGCCCCAGATATAGCCTTCCCTCGAATAAACAATATAAGATTCTGGCTGTTACCATTTTCTCTCACCCTTCTTTTAACAAGAGGAATAGTAGAAAGAGGAGTAGGAACAGGCTGAACTGTTTACCCTCCTCTTGCTGCCTCTATCGCTCATGCCGGAGCTTCAGTTGATCTAGGAATCTTCTCCCTCCACCTAGCAGGAGTCTCCTCAATTTTAGGGGCCATTAATTTTATAACAACCGCAATCAACATACGTACAAGAGGAATAACCATAGACCGAATACCTCTTTTCGTGTGGTCAGTATTTATCACTGCCGTTTTACTTCTCCTCTCCCTGCCAGTCCTAGCAGGAGCTATTACTATACTTTTAACTGACCGAAACCTAAATACTACCTTCTTCGATCCCGCAGGAGGAGGAGACCCTATTCTATACCAACATTTATTTTGATTTTTCGGACACCCTGAAGTATATATTCTTATTCTGCCCGCTTTCGGGATAGTGTCTCATATTGTAACTC     
> Gen_nov_sp.nov.1.LH_1 [organism=Gen. nov. sp. nov. 1] [note=Eukaryota; Metazoa; Ecdysozoa; Arthropoda; Crustacea; Malacostraca; Eumalacostraca; Eucarida; Decapoda; Pleocyemata; Astacidea; Parastacoidea; Parastacidae] [molecule=DNA] [moltype=genomic] [location=mitochondrion] [isolate=LH_1] [country=Australia: NSW] Gen.nov. sp.nov.1 voucher LH_1 cytochrome oxidase subunit I (COI) gene, partial cds; mitochondrial
AAGACTAATCGGAGATGACCAGATCTACAATGTAATTGTCACAGCTCATGCCTTTGTAATAATTTTTTTTATAGTTATACCAATTATAATTGGAGGATTTGGAAACTGACTTATTCCTCTCATATTAGGGGCCCCTGATATAGCATTCCCCCGAATAAATAACATAAGATTTTGACTTTTACCCTTCTCACTAACTCTCCTCTTAACGAGAGGAATAGTAGAAAGAGGAGTAGGGACAGGCTGAACTGTCTACCCTCCCCTTGCTGCCTCTATCGCCCATGCCGGCGCCTCAGTTGACTTAGGAATTTTTTCCCTCCATCTAGCCGGTGTCTCTTCAATCCTAGGAGCAGTAAATTTCATAACAACCGCAATTAACATGCGCGCCAAAGGAATAACTATAGACCGTATGCCGCTTTTTGTTTGATCAGTCTTTATTACAGCCGTTTTACTTCTGCTCTCTCTTCCAGTTTTAGCCGGAGCAATTACTATACTCCTAACAGACCGAAATCTTAACACAACTTTCTTTGACCCCGCAGGAGGAGGGGACCCCATTCTCTACCAACATCTATTCTGATTTTTTGGCCACCCCGAAGTTTATATTCTTATCCTACCCGCTTTCGGAATAGTCTCCCACATCGTTACTC     
> Gen_nov_sp.nov.1.LH_2 [organism=Gen. nov. sp. nov. 1] [note=Eukaryota; Metazoa; Ecdysozoa; Arthropoda; Crustacea; Malacostraca; Eumalacostraca; Eucarida; Decapoda; Pleocyemata; Astacidea; Parastacoidea; Parastacidae] [molecule=DNA] [moltype=genomic] [location=mitochondrion] [isolate=LH_2] [country=Australia: NSW] Gen.nov. sp.nov.1 voucher LH_2 cytochrome oxidase subunit I (COI) gene, partial cds; mitochondrial
AAGACTAATCGGAGATGACCAGATCTACAATGTAATTGTCACAGCTCATGCCTTTGTAATAATTTTTTTTATAGTTATACCAATTATAATTGGAGGATTTGGAAACTGACTTATTCCTCTCATATTAGGGGCCCCTGATATAGCATTCCCCCGAATAAATAACATAAGATTTTGACTTTTACCCTTCTCACTAACTCTCCTCTTAACGAGAGGAATAGTAGAAAGAGGAGTAGGGACAGGCTGAACTGTCTACCCTCCCCTTGCTGCCTCTATCGCCCATGCCGGCGCCTCAGTTGACTTAGGAATTTTTTCCCTCCATCTAGCCGGTGTCTCTTCAATCCTAGGAGCAGTAAATTTCATAACAACCGCAATTAACATGCGCGCCAGAGGAATAACTATAGACCGCATGCCGCTTTTTGTTTGATCAGTCTTTATTACAGCCGTTTTACTTCTGCTCTCTCTTCCAGTTTTAGCCGGAGCAATTACTATACTCCTAACAGACCGAAATCTTAACACAACTTTCTTTGACCCCGCAGGAGGAGGGGACCCCATTCTCTACCAACATCTATTCTGATTTTTTGGCCACCCCGAAGTTTATATTCTTATCCTACCCGCTTTCGGAATAGTCTCCCACATCGTTACTC     
> Gen_nov_sp.nov.1.LH_3 [organism=Gen. nov. sp. nov. 1] [note=Eukaryota; Metazoa; Ecdysozoa; Arthropoda; Crustacea; Malacostraca; Eumalacostraca; Eucarida; Decapoda; Pleocyemata; Astacidea; Parastacoidea; Parastacidae] [molecule=DNA] [moltype=genomic] [location=mitochondrion] [isolate=LH_3] [country=Australia: NSW] Gen.nov. sp.nov.1 voucher LH_3 cytochrome oxidase subunit I (COI) gene, partial cds; mitochondrial
AAGACTAATCGGAGATGACCATATCTCCTGTGTAATTGTCACAGCTGAGGGATATGAAATAATTTTTTTTATAGATATACCAATTATCATTGGAGGAGTTGGAAACTGACTTATTCCTCTCATATTAGGGGCCCCTGATATAGCATTCCCCCGAATAAATAACATAAGATTTTGACTTTTACCCTTCTCACTAACTCTCCTCTTAACGAGAGGAATAGTAGAAAGAGGAGTAGGGACAGGCTGAACTGTCTACCCTCCCCTTGCTGCCTCTATCGCCCATGCCGGCGCCTCAGTTGACTTAGGAATTTTTTCCCTCCATCTAGCCGGTGTCTCTTCAATCCTAGGAGCAGTAAATTTCATAACAACCGCAATTAACATGCGCGCCAGAGGAATAACTATAGACCGTATGCCGCTTTTTGTTTGATCAGTCTTTATTACAGCCGTTTTACTTCTGCTCTCTCTTCCAGTTTTAGCCGGAGCAATTACTATACTCCTAACAGACCGAAATCTTAACACAACTTTCTTTGACCCCGCAGGAGGAGGGGACCCCATTCTCTACCAACATCTATTCTGATTTTTTGGCCACCCCGAAGTTTATATTCTTATCCTACCCGCTTTCGGAATAGTCTCCCACATCGTTACTC     
> Gen_nov_sp.nov.1.LH_4 [organism=Gen. nov. sp. nov. 1] [note=Eukaryota; Metazoa; Ecdysozoa; Arthropoda; Crustacea; Malacostraca; Eumalacostraca; Eucarida; Decapoda; Pleocyemata; Astacidea; Parastacoidea; Parastacidae] [molecule=DNA] [moltype=genomic] [location=mitochondrion] [isolate=LH_4] [country=Australia: NSW] Gen.nov. sp.nov.1 voucher LH_4 cytochrome oxidase subunit I (COI) gene, partial cds; mitochondrial
AAGACTAATCGGAGATGACCAGATCTACAATGTAATTGTCACAGCTCATGCCTTTGTAATAATTTTTTTTATAGTTATACCAATTATAATTGGAGGATTTGGAAACTGACTTATTCCTCTCATATTAGGGGCCCCTGATATAGCATTCCCCCGAATAAATAACATAAGATTTTGACTTTTACCCTTCTCACTAACTCTCCTCTTAACGAGAGGAATAGTAGAAAGAGGAGTAGGGACAGGCTGAACTGTCTACCCTCCCCTTGCTGCCTCTATCGCCCATGCCGGCGCCTCAGTTGACTTAGGAATTTTTTCCCTCCATCTAGCCGGTGTCTCTTCAATCCTAGGAGCAGTAAATTTCATAACAACCGCAATTAACATGCGCGCCAGAGGAATAACTATAGACCGTATGCCGCTTTTTGTTTGATCAGTCTTTATTACAGCCGTTTTACTTCTGCTCTCTCTTCCAGTTTTAGCCGGAGCAATTACTATACTCCTAACAGACCGAAATCTTAACACAACTTTCTTTGACCCCGCAGGAGGAGGGGACCCCATTCTCTACCAACATCTATTCTGATTTTTTGGCCACCCCGAAGTTTATATTCTTATCCTACCCGCTTTCGGAATAGTCTCCCACATCGTTACTC     
> Gen_nov_sp.nov.1.LH_5 [organism=Gen. nov. sp. nov. 1] [note=Eukaryota; Metazoa; Ecdysozoa; Arthropoda; Crustacea; Malacostraca; Eumalacostraca; Eucarida; Decapoda; Pleocyemata; Astacidea; Parastacoidea; Parastacidae] [molecule=DNA] [moltype=genomic] [location=mitochondrion] [isolate=LH_5] [country=Australia: NSW] Gen.nov. sp.nov.1 voucher LH_5 cytochrome oxidase subunit I (COI) gene, partial cds; mitochondrial
AAGACTAATCGGGGATGACCAGATCTACAATGTAATTGTCACAGCTCATGCCTTTGTAATAATTTTTTTTATAGTTATACCAATTATAATTGGAGGATTTGGAAACTGACTTATTCCTCTCATATTAGGGGCCCCTGATATAGCATTCCCCCGAATAAATAACATAAGATTTTGACTTTTACCCTTCTCACTAACTCTCCTCTTAACGAGAGGAATAGTAGAAAGAGGAGTAGGGACAGGCTGAACTGTCTACCCTCCCCTTGCTGCCTCTATCGCCCATGCCGGCGCCTCAGTTGACTTAGGAATTTTTTCCCTCCATCTAGCCGGTGTCTCTTCAATCCTAGGAGCAGTAAATTTCATAACAACCGCAATTAACATGCGCGCCAGAGGAATAACTATAGACCGTATGCCGCTTTTTGTTTGATCAGTCTTTATTACAGCCGTTTTACTTCTGCTCTCTCTTCCAGTTTTAGCCGGAGCAATTACTATACTCCTAACAGACCGAAATCTTAACACAACTTTCTTTGACCCCGCAGGAGGAGGGGACCCCATTCTCTACCAACATCTATTCTGATTTTTTGGCCACCCCGAAGTTTATATTCTTATCCTACCCGCTTTCGGAATAGTCTCCCACATCGTTACTC     
> Gen_nov_sp.nov.1.LH_6 [organism=Gen. nov. sp. nov. 1] [note=Eukaryota; Metazoa; Ecdysozoa; Arthropoda; Crustacea; Malacostraca; Eumalacostraca; Eucarida; Decapoda; Pleocyemata; Astacidea; Parastacoidea; Parastacidae] [molecule=DNA] [moltype=genomic] [location=mitochondrion] [isolate=LH_6] [country=Australia: NSW] Gen.nov. sp.nov.1 voucher LH_6 cytochrome oxidase subunit I (COI) gene, partial cds; mitochondrial
AAGACTAATCGGAGATGACCAGATCTACAATGTAATTGTCACAGCTCATGCCTTTGTAATAATTTTTTTTATAGTTATACCAATTATAATTGGAGGATTTGGAAACTGACTTATTCCTCTCATATTAGGGGCCCCTGATATAGCATTCCCCCGAATAAATAACATAAGATTTTGACTTTTACCCTTCTCACTAACTCTCCTCTTAACGAGAGGAATAGTAGAAAGAGGAGTAGGGACAGGCTGAACTGTCTACCCTCCCCTTGCTGCCTCTATCGCCCATGCCGGCGCCTCAGTTGACTTAGGAATTTTTTCCCTCCATCTAGCCGGTGTCTCTTCAATCCTAGGAGCAGTAAATTTCATAACAACCGCAATTAACATGCGCGCCAGAGGAATAACTATAGACCGCATGCCGCTTTTTGTTTGATCAGTCTTTATTACAGCCGTTTTACTTCTGCTCTCTCTTCCAGTTTTAGCCGGAGCAATTACTATACTCCTAACAGACCGAAATCTTAACACAACTTTCTTTGACCCCGCAGGAGGAGGGGACCCCATTCTCTACCAACATCTATTCTGATTTTTTGGCCACCCCGAAGTTTATATTCTTATCCTACCCGCTTTCGGAATAGTCTCCCACATCGTTACTC     
> Gen_nov_sp.nov.1.LH_7 [organism=Gen. nov. sp. nov. 1] [note=Eukaryota; Metazoa; Ecdysozoa; Arthropoda; Crustacea; Malacostraca; Eumalacostraca; Eucarida; Decapoda; Pleocyemata; Astacidea; Parastacoidea; Parastacidae] [molecule=DNA] [moltype=genomic] [location=mitochondrion] [isolate=LH_7] [country=Australia: NSW] Gen.nov. sp.nov.1 voucher LH_7 cytochrome oxidase subunit I (COI) gene, partial cds; mitochondrial
AAGACTAATCGGAGATGACCAGATCTACAATGTAATTGTCACAGCTCATGCCTTTGTAATAATTTTTTTTATAGTTATACCAATTATAATTGGAGGATTTGGAAACTGACTTATTCCTCTCATATTAGGGGCCCCTGATATAGCATTCCCCCGAATAAATAACATAAGATTTTGACTTTTACCCTTCTCACTAACTCTCCTCTTAACGAGAGGAATAGTAGAAAGAGGAGTAGGGACAGGCTGAACTGTCTACCCTCCCCTTGCTGCCTCTATCGCCCATGCCGGCGCCTCAGTTGACTTAGGAATTTTTTCCCTCCATCTAGCCGGTGTCTCTTCAATCCTAGGAGCAGTAAATTTCATAACAACCGCAATTAACATGCGCGCCAGAGGAATAACTATAGACCGTATGCCGCTTTTTGTTTGATCAGTCTTTATTACAGCCGTTTTACTTCTGCTCTCTCTTCCAGTTTTAGCCGGAGCAATTACTATACTCCTAACAGACCGAAATCTTAACACAACTTTCTTTGACCCCGCAGGAGGAGGGGACCCCATTCTCTACCAACATCTATTCTGATTTTTTGGCCACCCCGAAGTTTATATTCTTATCCTACCCGCTTTCGGAATAGTCTCCCACATCGTTACTC     
> Gen_nov_sp.nov.1.LH_8 [organism=Gen. nov. sp. nov. 1] [note=Eukaryota; Metazoa; Ecdysozoa; Arthropoda; Crustacea; Malacostraca; Eumalacostraca; Eucarida; Decapoda; Pleocyemata; Astacidea; Parastacoidea; Parastacidae] [molecule=DNA] [moltype=genomic] [location=mitochondrion] [isolate=LH_8] [country=Australia: NSW] Gen.nov. sp.nov.1 voucher LH_8 cytochrome oxidase subunit I (COI) gene, partial cds; mitochondrial
AAGACTAATCGGAGATGACCAGATCTACAATGTAATTGTCACAGCTCATGCCTTTGTAATAATTTTTTTTATAGTTATACCAATTATAATTGGAGGATTTGGAAACTGACTTATTCCTCTCATATTAGGGGCCCCTGATATAGCATTCCCCCGAATAAATAACATAAGATTTTGACTTTTACCCTTCTCACTAACTCTCCTCTTAACGAGAGGAATAGTAGAAAGAGGAGTAGGGACAGGCTGAACTGTCTACCCTCCCCTTGCTGCCTCTATCGCCCATGCCGGCGCCTCAGTTGACTTAGGAATTTTTTCCCTCCATCTAGCCGGTGTCTCTTCAATCCTAGGAGCAGTAAATTTCATAACAACCGCAATTAACATGCGCGCCAGAGGAATAACTATAGACCGTATGCCGCTTTTTGTTTGATCAGTCTTTATTACAGCCGTTTTACTTCTGCTCTCTCTTCCAGTTTTAGCCGGAGCAATTACTATACTCCTAACAGACCGAAATCTTAACACAACTTTCTTTGACCCCGCAGGAGGAGGGGACCCCATTCTCTACCAACATCTATTCTGATTTTTTGGCCACCCCGAAGTTTATATTCTTATCCTACCCGCTTTCGGAATAGTCTCCCACATCGTTACTC     
> Gen_nov_sp.nov.1.LH_9 [organism=Gen. nov. sp. nov. 1] [note=Eukaryota; Metazoa; Ecdysozoa; Arthropoda; Crustacea; Malacostraca; Eumalacostraca; Eucarida; Decapoda; Pleocyemata; Astacidea; Parastacoidea; Parastacidae] [molecule=DNA] [moltype=genomic] [location=mitochondrion] [isolate=LH_9] [country=Australia: NSW] Gen.nov. sp.nov.1 voucher LH_9 cytochrome oxidase subunit I (COI) gene, partial cds; mitochondrial
AAGACTAATCGGAGATGACCAGATCTACAATGTAATTGTCACAGCTCATGCCTTTGTAATAATTTTTTTTATAGTTATACCAATTATAATTGGAGGATTTGGAAACTGACTTATTCCTCTCATATTAGGGGCCCCTGATATAGCATTCCCCCGAATAAATAACATAAGATTTTGACTTTTACCCTTCTCACTAACTCTCCTCTTAACGAGAGGAATAGTAGAAAGAGGAGTAGGGACAGGCTGAACTGTCTACCCTCCCCTTGCTGCCTCTATCGCCCATGCCGGCGCCTCAGTTGACTTAGGAATTTTTTCCCTCCATCTAGCCGGTGTCTCTTCAATCCTAGGAGCAGTAAATTTCATAACAACCGCAATTAACATGCGCGCCAGAGGAATAACTATAGACCGTATGCCGCTTTTTGTTTGATCAGTCTTTATTACAGCCGTTTTACTTCTGCTCTCTCTTCCAGTTTTAGCCGGAGCAATTACTATACTCCTAACAGACCGAAATCTTAACACAACTTTCTTTGACCCCGCAGGAGGAGGGGACCCCATTCTCTACCAACATCTATTCTGATTTTTTGGCCACCCCGAAGTTTATATTCTTATCCTACCCGCTTTCGGAATAGTCTCCCACATCGTTACTC     
> Gen_nov_sp.nov.1.LH_10 [organism=Gen. nov. sp. nov. 1] [note=Eukaryota; Metazoa; Ecdysozoa; Arthropoda; Crustacea; Malacostraca; Eumalacostraca; Eucarida; Decapoda; Pleocyemata; Astacidea; Parastacoidea; Parastacidae] [molecule=DNA] [moltype=genomic] [location=mitochondrion] [isolate=LH_10] [country=Australia: NSW] Gen.nov. sp.nov.1 voucher LH_10 cytochrome oxidase subunit I (COI) gene, partial cds; mitochondrial
AAGACTAATCGGAGATGACCAGATCTACAATGTAATTGTCACAGCTCATGCCTTTGTAATAATTTTTTTTATAGTTATACCAATTATAATTGGAGGATTTGGAAACTGACTTATTCCTCTCATATTAGGGGCCCCTGATATAGCATTCCCCCGAATAAATAACATAAGATTTTGACTTTTACCCTTCTCACTAACTCTCCTCTTAACGAGAGGAATAGTAGAAAGAGGAGTAGGGACAGGCTGAACTGTCTACCCTCCCCTTGCTGCCTCTATCGCCCATGCCGGCGCCTCAGTTGACTTAGGAATTTTTTCCCTCCATCTAGCCGGTGTCTCTTCAATCCTAGGAGCAGTAAATTTCATAACAACCGCAATTAACATGCGCGCCAGAGGAATAACTATAGACCGTATGCCGCTTTTTGTTTGATCAGTCTTTATTACAGCCGTTTTACTTCTGCTCTCTCTTCCAGTTTTAGCCGGAGCAATTACTATACTCCTAACAGACCGAAATCTTAACACAACTTTCTTTGACCCCGCAGGAGGAGGGGACCCCATTCTCTACCAACATCTATTCTGATTTTTTGGCCACCCCGAAGTTTATATTCTTATCCTACCCGCTTTCGGAATAGTCTCCCACATCGTTACTC     
> Gen_nov_sp.nov.1.LH_11 [organism=Gen. nov. sp. nov. 1] [note=Eukaryota; Metazoa; Ecdysozoa; Arthropoda; Crustacea; Malacostraca; Eumalacostraca; Eucarida; Decapoda; Pleocyemata; Astacidea; Parastacoidea; Parastacidae] [molecule=DNA] [moltype=genomic] [location=mitochondrion] [isolate=LH_11] [country=Australia: NSW] Gen.nov. sp.nov.1 voucher LH_11 cytochrome oxidase subunit I (COI) gene, partial cds; mitochondrial
AAGACTAATCGGAGATGACCAGATCTACAATGTAATTGTCACAGCTCATGCCTTTGTAATAATTTTTTTTATAGTTATACCAATTATAATTGGAGGATTTGGAAACTGACTTATTCCTCTCATATTAGGGGCCCCTGATATAGCATTCCCCCGAATAAATAACATAAGATTTTGACTTTTACCCTTCTCACTAACTCTCCTCTTAACGAGAGGAATAGTAGAAAGAGGAGTAGGGACAGGCTGAACTGTCTACCCTCCCCTTGCTGCCTCTATCGCCCATGCCGGCGCCTCAGTTGACTTAGGAATTTTTTCCCTCCATCTAGCCGGTGTCTCTTCAATCCTAGGAGCAGTAAATTTCATAACAACCGCAATTAACATGCGCGCCAGAGGAATAACTATAGACCGTATACCGCTTTTTGTTTGATCAGTCTTTATTACAGCCGTTTTACTTCTGCTCTCTCTTCCAGTTTTAGCCGGAGCAATTACTATACTCCTAACAGACCGAAATCTTAACACAACTTTCTTTGACCCCGCAGGAGGAGGGGACCCCATTCTCTACCAACATCTATTCTGATTTTTTGGCCACCCCGAAGTTTATATTCTTATCCTACCCGCTTTCGGAATAGTCTCCCACATCGTTACTC     
> Gen_nov_sp.nov.1.LH_13 [organism=Gen. nov. sp. nov. 1] [note=Eukaryota; Metazoa; Ecdysozoa; Arthropoda; Crustacea; Malacostraca; Eumalacostraca; Eucarida; Decapoda; Pleocyemata; Astacidea; Parastacoidea; Parastacidae] [molecule=DNA] [moltype=genomic] [location=mitochondrion] [isolate=LH_13] [country=Australia: NSW] Gen.nov. sp.nov.1 voucher LH_13 cytochrome oxidase subunit I (COI) gene, partial cds; mitochondrial
AAGACTAATCGGAGATGACCAGATCTACAATGTAATTGTCACAGCTCATGCCTTTGTAATAATTTTTTTTATAGTTATACCAATTATAATTGGAGGATTTGGAAACTGACTTATTCCTCTCATATTAGGGGCCCCTGATATAGCATTCCCCCGAATAAATAACATAAGATTTTGACTTTTACCCTTCTCACTAACTCTCCTCTTAACGAGAGGAATAGTAGAAAGAGGAGTAGGGACAGGCTGAACTGTCTACCCTCCCCTTGCTGCCTCTATCGCCCATGCCGGCGCCTCAGTTGACTTAGGAATTTTTTCCCTCCATCTAGCCGGTGTCTCTTCAATCCTAGGAGCAGTAAATTTCATAACAACCGCAATTAACATGCGCGCCAGAGGAATAACTATAGACCGTATACCGCTTTTTGTTTGATCAGTCTTTATTACAGCCGTTTTACTTCTGCTCTCTCTTCCAGTTTTAGCCGGAGCAATTACTATACTCCTAACAGACCGAAATCTTAACACAACTTTCTTTGACCCCGCAGGAGGAGGGGACCCCATTCTCTACCAACATCTATTCTGATTTTTTGGCCACCCCGAAGTTTATATTCTTATCCTACCCGCTTTCGGAATAGTCTCCCACATCGTTACTC     
> Gen_nov_sp.nov.1.LH_14 [organism=Gen. nov. sp. nov. 1] [note=Eukaryota; Metazoa; Ecdysozoa; Arthropoda; Crustacea; Malacostraca; Eumalacostraca; Eucarida; Decapoda; Pleocyemata; Astacidea; Parastacoidea; Parastacidae] [molecule=DNA] [moltype=genomic] [location=mitochondrion] [isolate=LH_14] [country=Australia: NSW] Gen.nov. sp.nov.1 voucher LH_14 cytochrome oxidase subunit I (COI) gene, partial cds; mitochondrial
AAGACTAATCGGAGATGACCAGATCTACAATGTAATTGTCACAGCTCATGCCTTTGTAATAATTTTTTTTATAGTTATACCAATTATAATTGGAGGATTTGGAAACTGACTTATTCCTCTCATATTAGGGGCCCCTGATATAGCATTCCCCCGAATAAATAACATAAGATTTTGACTTTTACCCTTCTCACTAACTCTCCTCTTAACGAGAGGAATAGTAGAAAGAGGAGTAGGGACAGGCTGAACTGTCTACCCTCCCCTTGCTGCCTCTATCGCCCATGCCGGCGCCTCAGTTGACTTAGGAATTTTTTCCCTCCATCTAGCCGGTGTCTCTTCAATCCTAGGAGCAGTAAATTTCATAACAACCGCAATTAACATGCGCGCCAGAGGAATAACTATAGACCGTATGCCGCTTTTTGTTTGATCAGTCTTTATTACAGCCGTTTTACTTCTGCTCTCTCTTCCAGTTTTAGCCGGAGCAATTACTATACTCCTAACAGACCGAAATCTTAACACAACTTTCTTTGACCCCGCAGGAGGAGGGGACCCCATTCTCTACCAACATCTATTCTGATTTTTTGGCCACCCCGAAGTTTATATTCTTATCCTACCCGCTTTCGGAATAGTCTCCCACATCGTTACTC     
> Gen_nov_sp.nov.2.BNP1_1 [organism=Gen. nov. sp. nov. 2] [note=Eukaryota; Metazoa; Ecdysozoa; Arthropoda; Crustacea; Malacostraca; Eumalacostraca; Eucarida; Decapoda; Pleocyemata; Astacidea; Parastacoidea; Parastacidae] [molecule=DNA] [moltype=genomic] [location=mitochondrion] [isolate=BNP1_1] [country=Australia: NSW] Gen.nov. sp.nov.2 voucher BNP1_1 cytochrome oxidase subunit I (COI) gene, partial cds; mitochondrial
AAGACTAATTGGAGACGACCAAATCTACAACGTAATTGTTACAGCACACGCCTTTGTAATAATTTTCTTTATAGTTATACCAATTATAATCGGAGGATTTGGAAATTGACTTATTCCCCTTATACTAGGAGCCCCCGATATAGCTTTTCCTCGAATAAACAACATAAGATTTTGACTTTTACCCTTCTCCCTAACCCTCCTTTTAACGAGAGGAATAGTAGAAAGAGGGGTAGGGACAGGTTGGACCGTATACCCCCCCCTTGCTGCCTCTATCGCCCATGCCGGGGCCTCCGTTGATTTAGGAATCTTTTCTCTCCATCTAGCCGGTGTCTCTTCAATCCTAGGGGCAGTAAACTTCATAACAACCGCAATTAACATACGTGCCAAAGGAATAACTATAGACCGCATACCACTATTTGTTTGATCAGTTTTCATTACAGCTGTTTTGCTTCTGCTCTCCCTCCCAGTCCTAGCAGGAGCAATTACTATACTTCTAACAGACCGGAATCTTAACACAACCTTCTTTGACCCTGCGGGAGGGGGTGACCCCATTCTCTACCAACATCTATTCTGATTTTTTGGCCACCCCGAAGTTTATATTCTTATTCTCCCCGCCTTCGGAATAGTCTCTCACATCGTAACTC     
> Gen_nov_sp.nov.2.BNP1_2 [organism=Gen. nov. sp. nov. 2] [note=Eukaryota; Metazoa; Ecdysozoa; Arthropoda; Crustacea; Malacostraca; Eumalacostraca; Eucarida; Decapoda; Pleocyemata; Astacidea; Parastacoidea; Parastacidae] [molecule=DNA] [moltype=genomic] [location=mitochondrion] [isolate=BNP1_2] [country=Australia: NSW] Gen.nov. sp.nov.2 voucher BNP1_2 cytochrome oxidase subunit I (COI) gene, partial cds; mitochondrial
AAGACTAATTGGAGACGACCAAATCTACAACGTAATTGTTACAGCACACGCCTTTGTAATAATTTTCTTTATAGTTATACCAATTATAATCGGAGGATTTGGAAATTGACTTATTCCCCTTATACTAGGAGCCCCCGATATAGCTTTTCCTCGAATAAACAACATAAGATTTTGACTTTTACCCTTCTCCCTAACCCTCCTTTTAACGAGAGGAATAGTAGAAAGAGGGGTGGGGACAGGTTGGACCGTATACCCCCCCCTTGCTGCCTCTATCGCCCATGCCGGGGCCTCCGTTGATTTAGGAATCTTTTCTCTCCATCTAGCCGGTGTCTCTTCAATCCTAGGGGCAGTAAACTTCATAACAACCGCAATTAACATACGTGCCAAAGGAATAACTATAGACCGCATACCACTATTTGTTTGATCAGTTTTCATTACAGCTGTTTTGCTTCTGCTCTCCCTCCCAGTCCTAGCAGGAGCAATTACTATACTTCTAACAGACCGGAATCTTAACACAACCTTCTTTGACCCTGCGGGAGGGGGTGACCCCATTCTCTACCAACATCTATTCTGATTTTTTGGCCACCCCGAAGTTTATATTCTTATTCTCCCCGCCTTCGGAATAGTCTCTCACATCGTAACTC     
> Gen_nov_sp.nov.2.BNP1_3 [organism=Gen. nov. sp. nov. 2] [note=Eukaryota; Metazoa; Ecdysozoa; Arthropoda; Crustacea; Malacostraca; Eumalacostraca; Eucarida; Decapoda; Pleocyemata; Astacidea; Parastacoidea; Parastacidae] [molecule=DNA] [moltype=genomic] [location=mitochondrion] [isolate=BNP1_3] [country=Australia: NSW] Gen.nov. sp.nov.2 voucher BNP1_3 cytochrome oxidase subunit I (COI) gene, partial cds; mitochondrial
AAGACTAATTGGAGACGACCAAATCTACAACGTAATTGTTACAGCACACGCCTTTGTAATAATTTTCTTTATAGTTATACCAATTATAATCGGAGGATTTGGAAATTGACTTATTCCCCTTATACTAGGAGCCCCCGATATAGCTTTTCCTCGAATAAACAACATAAGATTTTGACTTTTACCCTTCTCCCTAACCCTCCTTTTAACGAGAGGAATAGTAGAAAGAGGGGTGGGGACAGGTTGGACCGTATACCCCCCCCTTGCTGCCTCTATCGCCCATGCCGGGGCCTCCGTTGATTTAGGAATCTTTTCTCTCCATCTAGCCGGTGTCTCTTCAATCCTAGGGGCAGTAAACTTCATAACAACCGCAATTAACATACGTGCCAAAGGAATAACTATAGACCGCATACCACTATTTGTTTGATCAGTTTTCATTACAGCTGTTTTGCTTCTGCTCTCCCTCCCAGTCCTAGCAGGAGCAATTACTATACTTCTAACAGACCGGAATCTTAACACAACCTTCTTTGACCCTGCGGGAGGGGGTGACCCCATTCTCTACCAACATCTATTCTGATTTTTTGGCCACCCCGAAGTTTATATTCTTATTCTCCCCGCCTTCGGAATAGTCTCTCACATCGTAACTC     
> Gen_nov_sp.nov.2.BNP1_4 [organism=Gen. nov. sp. nov. 2] [note=Eukaryota; Metazoa; Ecdysozoa; Arthropoda; Crustacea; Malacostraca; Eumalacostraca; Eucarida; Decapoda; Pleocyemata; Astacidea; Parastacoidea; Parastacidae] [molecule=DNA] [moltype=genomic] [location=mitochondrion] [isolate=BNP1_4] [country=Australia: NSW] Gen.nov. sp.nov.2 voucher BNP1_4 cytochrome oxidase subunit I (COI) gene, partial cds; mitochondrial
AAGACTAATTGGAGACGACCAAATCTACAACGTAATTGTTACAGCACACGCCTTTGTAATAATTTTCTTTATAGTTATACCAATTATAATCGGAGGATTTGGAAATTGACTTATTCCCCTTATACTAGGAGCCCCCGATATAGCTTTTCCTCGAATAAACAACATAAGATTTTGACTTTTACCCTTCTCCCTAACCCTCCTTTTAACGAGAGGAATAGTAGAAAGAGGGGTGGGGACAGGTTGGACCGTATACCCCCCCCTTGCTGCCTCTATCGCCCATGCCGGGGCCTCCGTTGATTTAGGAATCTTTTCTCTCCATCTAGCCGGTGTCTCTTCAATCCTAGGGGCAGTAAACTTCATAACAACCGCAATTAACATACGTGCCAAAGGAATAACTATAGACCGCATACCACTATTTGTTTGATCAGTTTTCATTACAGCTGTTTTGCTTCTGCTCTCCCTCCCAGTCCTAGCAGGAGCAATTACTATACTTCTAACAGACCGGAATCTTAACACAACCTTCTTTGACCCTGCGGGAGGGGGTGACCCCATTCTCTACCAACATCTATTCTGATTTTTTGGCCACCCCGAAGTTTATATTCTTATTCTCCCCGCCTTCGGAATAGTCTCTCACATCGTAACTC     
> Gen_nov_sp.nov.2.BNP1_5 [organism=Gen. nov. sp. nov. 2] [note=Eukaryota; Metazoa; Ecdysozoa; Arthropoda; Crustacea; Malacostraca; Eumalacostraca; Eucarida; Decapoda; Pleocyemata; Astacidea; Parastacoidea; Parastacidae] [molecule=DNA] [moltype=genomic] [location=mitochondrion] [isolate=BNP1_5] [country=Australia: NSW] Gen.nov. sp.nov.2 voucher BNP1_5 cytochrome oxidase subunit I (COI) gene, partial cds; mitochondrial
AAGACTAATTGGAGACGACCAAATCTACAACGTAATTGTTACAGCACACGCCTTTGTAATAATTTTCTTTATAGTTATACCAATTATAATCGGAGGATTTGGAAATTGACTTATTCCCCTTATACTAGGAGCCCCCGATATAGCTTTTCCTCGAATAAACAACATAAGATTTTGACTTTTACCCTTCTCCCTAACCCTCCTTTTAACGAGAGGAATAGTAGAAAGAGGGGTGGGGACAGGTTGGACCGTATACCCCCCCCTTGCTGCCTCTATCGCCCATGCCGGGGCCTCCGTTGATTTAGGAATCTTTTCTCTCCATCTAGCCGGTGTCTCTTCAATCCTAGGGGCAGTAAACTTCATAACAACCGCAATTAACATACGTGCCAAAGGAATAACTATAGACCGCATACCACTATTTGTTTGATCAGTTTTCATTACAGCTGTTTTGCTTCTGCTCTCCCTCCCAGTCCTAGCAGGAGCAATTACTATACTTCTAACAGACCGGAATCTTAACACAACCTTCTTTGACCCTGCGGGAGGGGGTGACCCCATTCTCTACCAACATCTATTCTGATTTTTTGGCCACCCCGAAGTTTATATTCTTATTCTCCCCGCCTTCGGAATAGTCTCTCACATCGTAACTC     
> Gen_nov_sp.nov.2.BNP1_6 [organism=Gen. nov. sp. nov. 2] [note=Eukaryota; Metazoa; Ecdysozoa; Arthropoda; Crustacea; Malacostraca; Eumalacostraca; Eucarida; Decapoda; Pleocyemata; Astacidea; Parastacoidea; Parastacidae] [molecule=DNA] [moltype=genomic] [location=mitochondrion] [isolate=BNP1_6] [country=Australia: NSW] Gen.nov. sp.nov.2 voucher BNP1_6 cytochrome oxidase subunit I (COI) gene, partial cds; mitochondrial
AAGACTAATTGGAGACGACCAAATCTACAACGTAATTGTTACAGCACACGCCTTTGTAATAATTTTCTTTATAGTTATACCAATTATAATCGGAGGATTTGGAAATTGACTTATTCCCCTTATACTAGGAGCCCCCGATATAGCTTTTCCTCGAATAAACAACATAAGATTTTGACTTTTACCCTTCTCCCTAACCCTCCTTTTAACGAGAGGAATAGTAGAAAGAGGGGTGGGGACAGGTTGGACCGTATACCCCCCCCTTGCTGCCTCTATCGCCCATGCCGGGGCCTCCGTTGATTTAGGAATCTTTTCTCTCCATCTAGCCGGTGTCTCTTCAATCCTAGGGGCAGTAAACTTCATAACAACCGCAATTAACATACGTGCCAAAGGAATAACTATAGACCGCATACCACTATTTGTTTGATCAGTTTTCATTACAGCTGTTTTGCTTCTGCTCTCCCTCCCAGTCCTAGCAGGAGCAATTACTATACTTCTAACAGACCGGAATCTTAACACAACCTTCTTTGACCCTGCGGGAGGGGGTGACCCCATTCTCTACCAACATCTATTCTGATTTTTTGGCCACCCCGAAGTTTATATTCTTATTCTCCCCGCCTTCGGAATAGTCTCTCACATCGTAACTC     
> Gen_nov_sp.nov.2.BNP1_7 [organism=Gen. nov. sp. nov. 2] [note=Eukaryota; Metazoa; Ecdysozoa; Arthropoda; Crustacea; Malacostraca; Eumalacostraca; Eucarida; Decapoda; Pleocyemata; Astacidea; Parastacoidea; Parastacidae] [molecule=DNA] [moltype=genomic] [location=mitochondrion] [isolate=BNP1_7] [country=Australia: NSW] Gen.nov. sp.nov.2 voucher BNP1_7 cytochrome oxidase subunit I (COI) gene, partial cds; mitochondrial
AAGACTAATTGGAGACGACCAAATCTACAACGTAATTGTTACAGCACACGCCTTTGTAATAATTTTCTTTATAGTTATACCAATTATAATCGGAGGATTTGGAAATTGACTTATTCCCCTTATACTAGGAGCCCCCGATATAGCTTTTCCTCGAATAAACAACATAAGATTTTGACTTTTACCCTTCTCCCTAACCCTCCTTTTAACGAGAGGAATAGTAGAAAGAGGGGTGGGGACAGGTTGGACCGTATACCCCCCCCTTGCTGCCTCTATCGCCCATGCCGGGGCCTCCGTTGATTTAGGAATCTTTTCTCTCCATCTAGCCGGTGTCTCTTCAATCCTAGGGGCAGTAAACTTCATAACAACCGCAATTAACATACGTGCCAAAGGAATAACTATAGACCGCATACCACTATTTGTTTGATCAGTTTTCATTACAGCTGTTTTGCTTCTGCTCTCCCTCCCAGTCCTAGCAGGAGCAATTACTATACTTCTAACAGACCGGAATCTTAACACAACCTTCTTTGACCCTGCGGGAGGGGGTGACCCCATTCTCTACCAACATCTATTCTGATTTTTTGGCCACCCCGAAGTTTATATTCTTATTCTCCCCGCCTTCGGAATAGTCTCTCACATCGTAACTC     
> Gen_nov_sp.nov.2.BNP1_8 [organism=Gen. nov. sp. nov. 2] [note=Eukaryota; Metazoa; Ecdysozoa; Arthropoda; Crustacea; Malacostraca; Eumalacostraca; Eucarida; Decapoda; Pleocyemata; Astacidea; Parastacoidea; Parastacidae] [molecule=DNA] [moltype=genomic] [location=mitochondrion] [isolate=BNP1_8] [country=Australia: NSW] Gen.nov. sp.nov.2 voucher BNP1_8 cytochrome oxidase subunit I (COI) gene, partial cds; mitochondrial
AAGACTAATTGGAGACGACCAAATCTACAACGTAATTGTTACAGCACACGCCTTTGTAATAATTTTCTTTATAGTTATACCAATTATAATCGGAGGATTTGGAAATTGACTTATTCCCCTTATACTAGGAGCCCCCGATATAGCTTTTCCTCGAATAAACAACATAAGATTTTGACTTTTACCCTTCTCCCTAACCCTCCTTTTAACGAGAGGAATAGTAGAAAGAGGGGTAGGGACAGGTTGGACCGTATACCCCCCCCTTGCTGCCTCTATCGCCCATGCCGGGGCCTCCGTTGATTTAGGAATCTTTTCTCTCCATCTAGCCGGTGTCTCTTCAATCCTAGGGGCAGTAAACTTCATAACAACCGCAATTAACATACGTGCCAAAGGAATAACTATAGACCGCATACCACTATTTGTTTGATCAGTTTTCATTACAGCTGTTTTGCTTCTGCTCTCCCTCCCAGTCCTAGCAGGAGCAATTACTATACTTCTAACAGACCGGAATCTTAACACAACCTTCTTTGACCCTGCGGGAGGGGGTGACCCCATTCTCTACCAACATCTATTCTGATTTTTTGGCCACCCCGAAGTTTATATTCTTATTCTCCCCGCCTTCGGAATAGTCTCTCACATCGTAACTC     
> Gen_nov_sp.nov.2.BNP1_9 [organism=Gen. nov. sp. nov. 2] [note=Eukaryota; Metazoa; Ecdysozoa; Arthropoda; Crustacea; Malacostraca; Eumalacostraca; Eucarida; Decapoda; Pleocyemata; Astacidea; Parastacoidea; Parastacidae] [molecule=DNA] [moltype=genomic] [location=mitochondrion] [isolate=BNP1_9] [country=Australia: NSW] Gen.nov. sp.nov.2 voucher BNP1_9 cytochrome oxidase subunit I (COI) gene, partial cds; mitochondrial
AAGACTAATTGGAGACGACCAAATCTACAACGTAATTGTTACAGCACACGCCTTTGTAATAATTTTCTTTATAGTTATACCAATTATAATCGGAGGATTTGGAAATTGACTTATTCCCCTTATACTAGGAGCCCCCGATATAGCTTTTCCTCGAATAAACAACATAAGATTTTGACTTTTACCCTTCTCCCTAACCCTCCTTTTAACGAGAGGAATAGTAGAAAGAGGGGTGGGGACAGGTTGGACCGTATACCCCCCCCTTGCTGCCTCTATCGCCCATGCCGGGGCCTCCGTTGATTTAGGAATCTTTTCTCTCCATCTAGCCGGTGTCTCTTCAATCCTAGGGGCAGTAAACTTCATAACAACCGCAATTAACATACGTGCCAAAGGAATAACTATAGACCGCATACCACTATTTGTTTGATCAGTTTTCATTACAGCTGTTTTGCTTCTGCTCTCCCTCCCAGTCCTAGCAGGAGCAATTACTATACTTCTAACAGACCGGAATCTTAACACAACCTTCTTTGACCCTGCGGGAGGGGGTGACCCCATTCTCTACCAACATCTATTCTGATTTTTTGGCCACCCCGAAGTTTATATTCTTATTCTCCCCGCCTTCGGAATAGTCTCTCACATCGTAACTC     
> Gen_nov_sp.nov.2.BNP1_10 [organism=Gen. nov. sp. nov. 2] [note=Eukaryota; Metazoa; Ecdysozoa; Arthropoda; Crustacea; Malacostraca; Eumalacostraca; Eucarida; Decapoda; Pleocyemata; Astacidea; Parastacoidea; Parastacidae] [molecule=DNA] [moltype=genomic] [location=mitochondrion] [isolate=BNP1_10] [country=Australia: NSW] Gen.nov. sp.nov.2 voucher BNP1_10 cytochrome oxidase subunit I (COI) gene, partial cds; mitochondrial
AAGACTAATTGGAGACGACCAAATCTACAACGTAATTGTTACAGCACACGCCTTTGTAATAATTTTCTTTATAGTTATACCAATTATAATCGGAGGATTTGGAAATTGACTTATTCCCCTTATACTAGGAGCCCCCGATATAGCTTTTCCTCGAATAAACAACATAAGATTTTGACTTTTACCCTTCTCCCTAACCCTCCTTTTAACGAGAGGAATAGTAGAAAGAGGGGTGGGGACAGGTTGGACCGTATACCCCCCCCTTGCTGCCTCTATCGCCCATGCCGGGGCCTCCGTTGATTTAGGAATCTTTTCTCTCCATCTAGCCGTTGTCTCTTCAATCCTAGGGGCAGTAAACTTCATAACAACCGCAATTAACATACGTGCCAAAGGAATAACTATAGACCGCATACCACTATTTGTTTGATCAGTTTTCATTACAGCTGTTTTGCTTCTGCTCTCCCTCCCAGTCCTAGCAGGAGCAATTACTATACTTCTAACAGACCGGAATCTTAACACAACCTTCTTTGACCCTGCGGGAGGGGGTGACCCCATTCTCTACCAACATCTATTCTGATTTTTTGGCCACCCCGAAGTTTATATTCTTATTCTCCCCGCCTTCGGAATAGTCTCTCACATCGTAACTC     
> Gen_nov_sp.nov.2.BNP1_11 [organism=Gen. nov. sp. nov. 2] [note=Eukaryota; Metazoa; Ecdysozoa; Arthropoda; Crustacea; Malacostraca; Eumalacostraca; Eucarida; Decapoda; Pleocyemata; Astacidea; Parastacoidea; Parastacidae] [molecule=DNA] [moltype=genomic] [location=mitochondrion] [isolate=BNP1_11] [country=Australia: NSW] Gen.nov. sp.nov.2 voucher BNP1_11 cytochrome oxidase subunit I (COI) gene, partial cds; mitochondrial
AAGACTAATTGGAGACGACCAAATCTACAACGTAATTGTTACAGCACACGCCTTTGTAATAATTTTCTTTATAGTTATACCAATTATAATCGGAGGATTTGGAAATTGACTTATTCCCCTTATACTAGGAGCCCCCGATATAGCTTTTCCTCGAATAAACAACATAAGATTTTGACTTTTACCCTTCTCCCTAACCCTCCTTTTAACGAGAGGAATAGTAGAAAGAGGGGTGGGGACAGGTTGGACCGTATACCCCCCCCTTGCTGCCTCTATCGCCCATGCCGGGGCCTCCGTTGATTTAGGAATCTTTTCTCTCCATCTAGCCGGTGTCTCTTCAATCCTAGGGGCAGTAAACTTCATAACAACCGCAATTAACATACGTGCCAAAGGAATAACTATAGACCGCATACCACTATTTGTTTGATCAGTTTTCATTACAGCTGTTTTGCTTCTGCTCTCCCTCCCAGTCCTAGCAGGAGCAATTACTATACTTCTAACAGACCGGAATCTTAACACAACCTTCTTTGACCCTGCGGGAGGGGGTGACCCCATTCTCTACCAACATCTATTCTGATTTTTTGGCCACCCCGAAGTTTATATTCTTATTCTCCCCGCCTTCGGAATAGTCTCTCACATCGTAACTC     
> Gen_nov_sp.nov.2.BNP1_12 [organism=Gen. nov. sp. nov. 2] [note=Eukaryota; Metazoa; Ecdysozoa; Arthropoda; Crustacea; Malacostraca; Eumalacostraca; Eucarida; Decapoda; Pleocyemata; Astacidea; Parastacoidea; Parastacidae] [molecule=DNA] [moltype=genomic] [location=mitochondrion] [isolate=BNP1_12] [country=Australia: NSW] Gen.nov. sp.nov.2 voucher BNP1_12 cytochrome oxidase subunit I (COI) gene, partial cds; mitochondrial
AAGACTAATTGGAGACGACCAAATCTACAACGTAATTGTTACAGCACACGCCTTTGTAATAATTTTCTTTATAGTTATACCAATTATAATCGGAGGATTTGGAAATTGACTTATTCCCCTTATACTAGGAGCCCCCGATATAGCTTTTCCTCGAATAAACAACATAAGATTTTGACTTTTACCCTTCTCCCTAACCCTCCTTTTAACGAGAGGAATAGTAGAAAGAGGGGTGGGGACAGGTTGGACCGTATACCCCCCCCTTGCTGCCTCTATCGCCCATGCCGGGGCCTCCGTTGATTTAGGAATCTTTTCTCTCCATCTAGCCGGTGTCTCTTCAATCCTAGGGGCAGTAAACTTCATAACAACCGCAATTAACATACGTGCCAAAGGAATAACTATAGACCGCATACCACTATTTGTTTGATCAGTTTTCATTACAGCTGTTTTGCTTCTGCTCTCCCTCCCAGTCCTAGCAGGAGCAATTACTATACTTCTAACAGACCGGAATCTTAACACAACCTTCTTTGACCCTGCGGGAGGGGGTGACCCCATTCTCTACCAACATCTATTCTGATTTTTTGGCCACCCCGAAGTTTATATTCTTATTCTCCCCGCCTTCGGAATAGTCTCTCACATCGTAACTC     
> Gen_nov_sp.nov.2.BNP1_13 [organism=Gen. nov. sp. nov. 2] [note=Eukaryota; Metazoa; Ecdysozoa; Arthropoda; Crustacea; Malacostraca; Eumalacostraca; Eucarida; Decapoda; Pleocyemata; Astacidea; Parastacoidea; Parastacidae] [molecule=DNA] [moltype=genomic] [location=mitochondrion] [isolate=BNP1_13] [country=Australia: NSW] Gen.nov. sp.nov.2 voucher BNP1_13 cytochrome oxidase subunit I (COI) gene, partial cds; mitochondrial
AAGACTAATTGGAGACGACCAAATCTACAACGTAATTGTTACAGCACACGCCTTTGTAATAATTTTCTTTATAGTTATACCAATTATAATCGGAGGATTTGGAAATTGACTTATTCCCCTTATACTAGGAGCCCCCGATATAGCTTTCCCTCGAATAAACAACATAAGATTTTGACTTTTACCCTTCTCCCTAACCCTCCTTTTAACGAGAGGAATAGTAGAAAGAGGGGTGGGGACAGGTTGGACCGTATACCCCCCCCTTGCTGCCTCTATCGCCCATGCCGGGGCCTCCGTTGATTTAGGAATCTTTTCTCTCCATCTAGCCGGTGTCTCTTCAATCCTAGGGGCAGTAAACTTCATAACAACCGCAATTAACATACGTGCCAAAGGAATAACTATAGACCGCATACCACTATTTGTTTGATCAGTTTTCATTACAGCTGTTTTGCTTCTGCTCTCCCTCCCAGTCCTAGCAGGAGCAATTACTATACTTCTAACAGACCGGAATCTTAACACAACCTTCTTTGACCCTGCGGGAGGGGGTGACCCCATTCTCTACCAACATCTATTCTGATTTTTTGGCCACCCCGAAGTTTATATTCTTATTCTCCCCGCCTTCGGAATAGTCTCTCACATCGTAACTC     
> Gen_nov_sp.nov.2.LakeH_1 [organism=Gen. nov. sp. nov. 2] [note=Eukaryota; Metazoa; Ecdysozoa; Arthropoda; Crustacea; Malacostraca; Eumalacostraca; Eucarida; Decapoda; Pleocyemata; Astacidea; Parastacoidea; Parastacidae] [molecule=DNA] [moltype=genomic] [location=mitochondrion] [isolate=LakeH_1] [country=Australia: NSW] Gen.nov. sp.nov.2 voucher LakeH_1 cytochrome oxidase subunit I (COI) gene, partial cds; mitochondrial
AAGACTAATTGGAGACGACCAAATCTACAACGTAATTGTTACAGCACACGCCTTTGTAATAATTTTCTTTATAGTTATACCAATTATAATCGGAGGGTTTGGAAATTGACTTATTCCCCTCATACTAGGAGCCCCTGATATAGCTTTTCCTCGAATAAACAACATAAGATTTTGACTTTTACCCTTCTCCCTAACCCTCCTTTTAACGAGAGGAATAGTAGAAAGAGGGGTGGGGACAGGTTGGACCGTATACCCCCCCCTTGCTGCCTCTATCGCCCATGCCGGGGCCTCCGTTGATTTAGGAATCTTTTCTCTCCATCTAGCCGGTGTCTCTTCAATCCTAGGGGCAGTAAACTTCATAACAACCGCAATTAACATACGTGCCAAAGGAATAACTATAGACCGCATACCACTATTTGTTTGATCAGTTTTCATTACAGCTGTTTTGCTTCTGCTCTCCCTCCCAGTCCTAGCAGGAGCAATTACTATACTTCTAACAGACCGGAATCTTAACACAACCTTCTTTGACCCTGCAGGAGGGGGTGACCCCATTCTCTACCAACATCTATTCTGATTTTTTGGCCACCCCGAAGTTTATATTCTTATTCTCCCCGCCTTCGGAATAGTCTCTCACATCGTAACTC     
> Gen_nov_sp.nov.2.LakeH_2 [organism=Gen. nov. sp. nov. 2] [note=Eukaryota; Metazoa; Ecdysozoa; Arthropoda; Crustacea; Malacostraca; Eumalacostraca; Eucarida; Decapoda; Pleocyemata; Astacidea; Parastacoidea; Parastacidae] [molecule=DNA] [moltype=genomic] [location=mitochondrion] [isolate=LakeH_2] [country=Australia: NSW] Gen.nov. sp.nov.2 voucher LakeH_2 cytochrome oxidase subunit I (COI) gene, partial cds; mitochondrial
AAGACTAATTGGAGACGACCAGATCTACAACGTAATTGTTACAGCACACGCCTTTGTAATAATTTTCTTTATAGTTATACCAATTATAATCGGAGGGTTTGGAAATTGACTTATTCCCCTCATACTAGGAGCCCCTGATATAGCTTTTCCTCGAATAAACAACATAAGATTTTGACTTTTACCCTTCTCCCTAACCCTCCTTTTAACGAGAGGAATAGTAGAAAGAGGGGTGGGGACAGGTTGGACCGTATACCCCCCCCTTGCTGCCTCTATCGCCCATGCCGGGGCCTCCGTTGATTTAGGAATCTTTTCTCTCCATCTAGCCGGTGTCTCTTCAATCCTAGGGGCAGTAAACTTCATAACAACCGCAATTAACATACGTGCCAAAGGAATAACTATAGACCGCATACCACTATTTGTTTGATCAGTTTTCATTACAGCTGTTTTGCTTCTGCTCTCCCTCCCAGTCCTAGCAGGAGCAATTACTATACTTCTAACAGACCGGAATCTTAACACAACCTTCTTTGACCCTGCAGGAGGGGGTGACCCCATTCTCTACCAACATCTATTCTGATTTTTTGGCCACCCCGAAGTTTATATTCTTATTCTCCCCGCCTTCGGAATAGTCTCTCACATCGTAACTC     
> Gen_nov_sp.nov.2.LakeH_3 [organism=Gen. nov. sp. nov. 2] [note=Eukaryota; Metazoa; Ecdysozoa; Arthropoda; Crustacea; Malacostraca; Eumalacostraca; Eucarida; Decapoda; Pleocyemata; Astacidea; Parastacoidea; Parastacidae] [molecule=DNA] [moltype=genomic] [location=mitochondrion] [isolate=LakeH_3] [country=Australia: NSW] Gen.nov. sp.nov.2 voucher LakeH_3 cytochrome oxidase subunit I (COI) gene, partial cds; mitochondrial
AAGACTAATTGGAGACGACCAAATCTACAACGTAATTGTTACAGCACACGCCTTTGTAATAATTTTCTTTATAGTTATACCAATTATAATCGGAGGGTTTGGAAATTGACTTATTCCCCTCATACTAGGAGCCCCTGATATAGCTTTTCCTCGAATAAACAACATAAGATTTTGACTTTTACCCTTCTCCCTAACCCTCCTTTTAACGAGAGGAATAGTAGAAAGAGGGGTGGGGACAGGTTGGACCGTATACCCCCCCCTTGCTGCCTCTATCGCCCATGCCGGGGCCTCCGTTGATTTAGGAATCTTTTCTCTCCATCTAGCCGGTGTCTCTTCAATCCTAGGGGCAGTAAACTTCATAACAACCGCAATTAACATACGTGCCAAAGGAATAACTATAGACCGCATACCACTATTTGTTTGATCAGTTTTCATTACAGCTGTTTTGCTTCTGCTCTCCCTCCCAGTCCTAGCAGGAGCAATTACTATACTTCTAACAGACCGGAATCTTAACACAACCTTCTTTGACCCTGCAGGAGGGGGTGACCCCATTCTCTACCAACATCTATTCTGATTTTTTGGCCACCCCGAAGTTTATATTCTTATTCTCCCCGCCTTCGGAATAGTCTCTCACATCGTAACTC     
> Gen_nov_sp.nov.2.LakeH_4 [organism=Gen. nov. sp. nov. 2] [note=Eukaryota; Metazoa; Ecdysozoa; Arthropoda; Crustacea; Malacostraca; Eumalacostraca; Eucarida; Decapoda; Pleocyemata; Astacidea; Parastacoidea; Parastacidae] [molecule=DNA] [moltype=genomic] [location=mitochondrion] [isolate=LakeH_4] [country=Australia: NSW] Gen.nov. sp.nov.2 voucher LakeH_4 cytochrome oxidase subunit I (COI) gene, partial cds; mitochondrial
AAGACTAATTGGAGACGACCAAATCTACAACGTAATTGTTACAGCACACGCCTTTGTAATAATTTTCTTTATAGTTATACCAATTATAATCGGAGGGTTTGGAAATTGACTTATTCCCCTCATACTAGGAGCCCCTGATATAGCTTTTCCTCGAATAAACAACATAAGATTTTGACTTTTACCCTTCTCCCTAACCCTCCTTTTAACGAGAGGAATAGTAGAAAGAGGGGTGGGGACAGGTTGGACCGTATACCCCCCCCTTGCTGCCTCTATCGCCCATGCCGGGGCCTCCGTTGATTTAGGAATCTTTTCTCTCCATCTAGCCGGTGTCTCTTCAATCCTAGGGGCAGTAAACTTCATAACAACCGCAATTAACATACGTGCCAAAGGAATAACTATAGACCGCATACCACTATTTGTTTGATCAGTTTTCATTACAGCTGTTTTGCTTCTGCTCTCCCTCCCAGTCCTAGCAGGAGCAATTACTATACTTCTAACAGACCGGAATCTTAACACAACCTTCTTTGACCCTGCAGGAGGGGGTGACCCCATTCTCTACCAACATCTATTCTGATTTTTTGGCCACCCCGAAGTTTATATTCTTATTCTCCCCGCCTTCGGAATAGTCTCTCACATCGTAACTC     
> Gen_nov_sp.nov.2.LakeH_5 [organism=Gen. nov. sp. nov. 2] [note=Eukaryota; Metazoa; Ecdysozoa; Arthropoda; Crustacea; Malacostraca; Eumalacostraca; Eucarida; Decapoda; Pleocyemata; Astacidea; Parastacoidea; Parastacidae] [molecule=DNA] [moltype=genomic] [location=mitochondrion] [isolate=LakeH_5] [country=Australia: NSW] Gen.nov. sp.nov.2 voucher LakeH_5 cytochrome oxidase subunit I (COI) gene, partial cds; mitochondrial
AAGACTAATTGGAGACGACCAAATCTACAACGTAATTGTTACAGCACACGCCTTTGTAATAATTTTCTTTATAGTTATACCAATTATAATCGGAGGGTTTGGAAATTGACTTATTCCCCTCATACTAGGAGCCCCTGATATAGCTTTTCCTCGAATAAACAACATAAGATTTTGACTTTTACCCTTCTCCCTAACCCTCCTTTTAACGAGAGGAATAGTAGAAAGAGGGGTGGGGACAGGTTGGACCGTATACCCCCCCCTTGCTGCCTCTATCGCCCATGCCGGGGCCTCCGTTGATTTAGGAATCTTTTCTCTCCATCTAGCCGGTGTCTCTTCAATCCTAGGGGCAGTAAACTTCATAACAACCGCAATTAACATACGTGCCAAAGGAATAACTATAGACCGCATACCACTATTTGTTTGATCAGTTTTCATTACAGCTGTTTTGCTTCTGCTCTCCCTCCCAGTCCTAGCAGGAGCAATTACTATACTTCTAACAGACCGGAATCTTAACACAACCTTCTTTGACCCTGCAGGAGGGGGTGACCCCATTCTCTACCAACATCTATTCTGATTTTTTGGCCACCCCGAAGTTTATATTCTTATTCTCCCCGCCTTCGGAATAGTCTCTCACATCGTAACTC     
> Gen_nov_sp.nov.2.LakeH_6 [organism=Gen. nov. sp. nov. 2] [note=Eukaryota; Metazoa; Ecdysozoa; Arthropoda; Crustacea; Malacostraca; Eumalacostraca; Eucarida; Decapoda; Pleocyemata; Astacidea; Parastacoidea; Parastacidae] [molecule=DNA] [moltype=genomic] [location=mitochondrion] [isolate=LakeH_6] [country=Australia: NSW] Gen.nov. sp.nov.2 voucher LakeH_6 cytochrome oxidase subunit I (COI) gene, partial cds; mitochondrial
AAGACTAATTGGAGACGACCAAATCTACAACGTAATTGTTACAGCACACGCCTTTGTAATAATTTTCTTTATAGTTATACCAATTATAATCGGAGGGTTTGGAAATTGACTTATTCCCCTTATACTAGGAGCCCCTGATATAGCTTTTCCTCGAATAAACAACATAAGATTTTGACTTTTACCCTTCTCCCTAACTCTCCTTTTAACGAGAGGAATAGTAGAAAGAGGGGTGGGGACAGGTTGGACCGTATACCCCCCCCTTGCTGCCTCTATCGCCCATGCCGGGGCCTCCGTTGATTTAGGAATCTTTTCTCTCCATCTAGCCGGTGTCTCTTCAATCCTAGGGGCAGTAAACTTCATAACAACCGCAATTAACATACGTGCCAAAGGAATAACTATAGACCGCATACCACTATTTGTTTGATCAGTTTTCATTACAGCTGTTTTGCTTCTGCTCTCCCTCCCAGTCCTAGCAGGAGCAATTACTATACTTCTAACAGACCGGAATCTTAACACAACCTTCTTTGACCCTGCAGGAGGGGGTGACCCCATTCTCTACCAACATCTATTCTGATTTTTTGGCCACCCCGAAGTTTATATTCTTATTCTCCCCGCCTTCGGAATAGTCTCTCACATCGTAACTC     
> Gen_nov_sp.nov.2.LakeH_7 [organism=Gen. nov. sp. nov. 2] [note=Eukaryota; Metazoa; Ecdysozoa; Arthropoda; Crustacea; Malacostraca; Eumalacostraca; Eucarida; Decapoda; Pleocyemata; Astacidea; Parastacoidea; Parastacidae] [molecule=DNA] [moltype=genomic] [location=mitochondrion] [isolate=LakeH_7] [country=Australia: NSW] Gen.nov. sp.nov.2 voucher LakeH_7 cytochrome oxidase subunit I (COI) gene, partial cds; mitochondrial
AAGACTAATTGGAGACGACCAAATCTACAACGTAATTGTTACAGCACACGCCTTTGTAATAATTTTCTTTATAGTTATACCAATTATAATCGGAGGGTTTGGAAATTGACTTATTCCCCTCATACTAGGAGCCCCTGATATAGCTTTTCCTCGAATAAACAACATAAGATTTTGACTTTTACCCTTCTCCCTAACCCTCCTTTTAACGAGAGGAATAGTAGAAAGAGGGGTGGGGACAGGTTGGACCGTATACCCCCCCCTTGCTGCCTCTATCGCCCATGCCGGGGCCTCCGTTGATTTAGGAATCTTTTCTCTCCATCTAGCCGGTGTCTCTTCAATCCTAGGGGCAGTAAACTTCATAACAACCGCAATTAACATACGTGCCAAAGGAATAACTATAGACCGCATACCACTATTTGTTTGATCAGTTTTCATTACAGCTGTTTTGCTTCTGCTCTCCCTCCCAGTCCTAGCAGGAGCAATTACTATACTTCTAACAGACCGGAATCTTAACACAACCTTCTTTGACCCTGCAGGAGGGGGTGACCCCATTCTCTACCAACATCTATTCTGATTTTTTGGCCACCCCGAAGTTTATATTCTTATTCTCCCCGCCTTCGGAATAGTCTCTCACATCGTAACTC     
> Gen_nov_sp.nov.2.LakeH_18 [organism=Gen. nov. sp. nov. 2] [note=Eukaryota; Metazoa; Ecdysozoa; Arthropoda; Crustacea; Malacostraca; Eumalacostraca; Eucarida; Decapoda; Pleocyemata; Astacidea; Parastacoidea; Parastacidae] [molecule=DNA] [moltype=genomic] [location=mitochondrion] [isolate=LakeH_18] [country=Australia: NSW] Gen.nov. sp.nov.2 voucher LakeH_18 cytochrome oxidase subunit I (COI) gene, partial cds; mitochondrial
AAGACTAATTGGAGACGACCAAATCTACAACGTAATTGTTACAGCACACGCCTTTGTAATAATTTTCTTTATAGTTATACCAATTATAATCGGGGGGTTTGGAAATTGACTTATTCCCCTCATACTAGGAGCCCCTGATATAGCTTTTCCTCGAATAAACAACATAAGATTTTGACTTTTACCCTTCTCCCTAACCCTCCTTTTAACGAGAGGAATAGTAGAAAGAGGGGTGGGGACAGGTTGGACCGTATACCCCCCCCTTGCTGCCTCTATCGCCCATGCCGGGGCCTCCGTTGATTTAGGAATCTTTTCTCTCCATCTAGCCGGTGTCTCTTCAATCCTAGGGGCAGTAAACTTCATAACAACCGCAATTAACATACGTGCCAAAGGAATAACTATAGACCGCATACCACTATTTGTCTGATCAGTTTTCATTACAGCTGTTTTGCTTCTGCTCTCCCTCCCAGTCCTAGCAGGAGCAATTACTATACTTCTAACAGACCGGAATCTTAACACAACCTTCTTTGACCCTGCAGGAGGGGGTGACCCCATTCTCTACCAACATCTATTCTGATTTTTTGGCCACCCCGAAGTTTATATTCTTATTCTCCCCGCCTTCGGAATAGTCTCTCACATCGTAACTC     
> Gen_nov_sp.nov.2.LakeH_19 [organism=Gen. nov. sp. nov. 2] [note=Eukaryota; Metazoa; Ecdysozoa; Arthropoda; Crustacea; Malacostraca; Eumalacostraca; Eucarida; Decapoda; Pleocyemata; Astacidea; Parastacoidea; Parastacidae] [molecule=DNA] [moltype=genomic] [location=mitochondrion] [isolate=LakeH_19] [country=Australia: NSW] Gen.nov. sp.nov.2 voucher LakeH_19 cytochrome oxidase subunit I (COI) gene, partial cds; mitochondrial
AAGACTAATTGGAGACGACCAAATCTACAACGTAATTGTTACAGCACACGCCTTTGTAATAATTTTCTTTATAGTTATACCAATTATAATCGGGGGGTTTGGAAATTGACTTATTCCCCTCATACTAGGAGCCCCTGATATAGCTTTTCCTCGAATAAACAACATAAGATTTTGACTTTTACCCTTCTCCCTAACCCTCCTTTTAACGAGAGGAATAGTAGAAAGAGGGGTGGGGACAGGTTGGACCGTATACCCCCCCCTTGCTGCCTCTATCGCCCATGCCGGGGCCTCCGTTGATTTAGGAATCTTTTCTCTCCATCTAGCCGGTGTCTCTTCAATCCTAGGGGCAGTAAACTTCATAACAACCGCAATTAACATACGTGCCAAAGGAATAACTATAGACCGCATACCACTATTTGTCTGATCAGTTTTCATTACAGCTGTTTTGCTTCTGCTCTCCCTCCCAGTCCTAGCAGGAGCAATTACTATACTTCTAACAGACCGGAATCTTAACACAACCTTCTTTGACCCTGCAGGAGGGGGTGACCCCATTCTCTACCAACATCTATTCTGATTTTTTGGCCACCCCGAAGTTTATATTCTTATTCTCCCCGCCTTCGGAATAGTCTCTCACATCGTAACTC     
> Gen_nov_sp.nov.2.BNP2_1 [organism=Gen. nov. sp. nov. 2] [note=Eukaryota; Metazoa; Ecdysozoa; Arthropoda; Crustacea; Malacostraca; Eumalacostraca; Eucarida; Decapoda; Pleocyemata; Astacidea; Parastacoidea; Parastacidae] [molecule=DNA] [moltype=genomic] [location=mitochondrion] [isolate=BNP2_1] [country=Australia: NSW] Gen.nov. sp.nov.2 voucher BNP2_1 cytochrome oxidase subunit I (COI) gene, partial cds; mitochondrial
AAGACTAATTGGAGACGACCAAATCTACAACGTAATTGTTACAGCACACGCCTTTGTAATAATTTTCTTTATAGTTATACCAATTATAATCGGAGGATTTGGAAATTGACTTATTCCCCTTATACTAGGAGCCCCCGATATAGCTTTTCCTCGAATAAACAACATAAGATTTTGACTTTTACCCTTCTCCCTAACCCTCCTTTTAACGAGAGGAATAGTAGAAAGAGGGGTGGGGACAGGTTGGACCGTATACCCCCCCCTTGCTGCCTCTATCGCCCATGCCGGGGCCTCCGTTGATTTAGGAATCTTTTCTCTCCATCTAGCCGGTGTCTCTTCAATCCTAGGGGCAGTAAACTTCATAACAACCGCAATTAACATACGTGCCAAAGGAATAACTATAGACCGCATACCACTATTTGTTTGATCAGTTTTCATTACAGCTGTTTTGCTTCTGCTTTCCCTCCCAGTCCTAGCAGGAGCAATTACTATACTTCTAACAGACCGGAATCTTAACACAACCTTCTTTGACCCTGCGGGAGGGGGTGACCCCATTCTCTACCAACATCTATTCTGATTTTTTGGCCACCCCGAAGTTTATATTCTTATTCTCCCCGCCTTCGGAATAGTCTCTCACATCGTAACTC     
> Gen_nov_sp.nov.2.BNP2_2 [organism=Gen. nov. sp. nov. 2] [note=Eukaryota; Metazoa; Ecdysozoa; Arthropoda; Crustacea; Malacostraca; Eumalacostraca; Eucarida; Decapoda; Pleocyemata; Astacidea; Parastacoidea; Parastacidae] [molecule=DNA] [moltype=genomic] [location=mitochondrion] [isolate=BNP2_2] [country=Australia: NSW] Gen.nov. sp.nov.2 voucher BNP2_2 cytochrome oxidase subunit I (COI) gene, partial cds; mitochondrial
AAGACTAATCGGAGACGACCAAATCTACAACGTAATTGTCACAGCACACGCCTTTGTAATAATTTTCTTTATAGTTATACCAATTATAATCGGAGGATTTGGAAATTGACTTATTCCCCTTATACTAGGAGCCCCTGATATAGCTTTTCCTCGAATAAACAACATAAGATTTTGACTTTTACCCTTCTCCCTAACTCTCCTTTTAACGAGAGGAATAGTAGAAAGAGGGGTAGGAACAGGCTGGACCGTATACCCCCCCCTTGCTGCCTCTATCGCCCATGCCGGGGCCTCCGTTGATTTAGGAATCTTTTCTCTCCATCTGGCCGGTGTCTCTTCAATCCTAGGGGCAGTAAATTTCATAACAACCGCAATTAACATACGTGCCAAAGGAATAACTATAGACCGGATACCACTATTTGTTTGATCAGTTTTCATTACAGCTGTTTTGCTTCTGCTCTCCCTCCCAGTCCTAGCAGGAGCAATTACTATACTTCTAACAGACCGGAATCTTAACACAACCTTCTTTGACCCTGCAGGAGGGGGTGACCCCATTCTCTACCAACATCTATTCTGATTTTTTGGCCACCCCGAAGTTTATATTCTTATTCTCCCCGCCTTCGGAATAGTCTCTCACATCGTAACTC     
> Gramastacus_lacus.M1 [organism=Gramastacus lacus] [note=Eukaryota; Metazoa; Ecdysozoa; Arthropoda; Crustacea; Malacostraca; Eumalacostraca; Eucarida; Decapoda; Pleocyemata; Astacidea; Parastacoidea; Parastacidae; Gramastacus] [molecule=DNA] [moltype=genomic] [location=mitochondrion] [isolate=M1] [country=Australia: NSW] Gramastacus lacus voucher M1 cytochrome oxidase subunit I (COI) gene, partial cds; mitochondrial
TAGCTTAATTGGAGACGACCAAATTTACAATGTAATCGTGACCGCCCACGCCTTCGTAATAATTTTCTTTATAGTTATACCAATTATAATTGGTGGGTTTGGAAACTGACTTATCCCCCTTATACTTGGAGCCCCAGATATAGCGTTCCCGCGCATAAATAACATAAGATTCTGACTTTTACCATTTTCCCTAACCCTACTCCTAACAAGGGGGATAGTTGAAAGAGGAGTAGGAACGGGCTGAACCGTTTACCCTCCCCTAGCCGCCTCAATCGCTCACGCCGGAGCATCAGTCGACTTAGGAATTTTTTCTCTCCATTTAGCAGGGGTTTCCTCTATTCTAGGAGCAGTAAATTTTATAACTACCGCAATTAATATACGCTCTCATGGTATAACTATAGACCGTATACCTCTATTTGTGTGATCAGTATTTATTACTGCTGTTTTACTCCTTTTATCCCTCCCAGTATTAGCAGGAGCTATCACCATACTCCTCACCGACCGAAATTTAAATACTACTTTTTTTGACCCCGCGGGAGGGGGTGACCCCATCCTCTACCAACACTTATTCTGATTTTTTGGGCACCCTGAAGTATATATTCTTATTTTACCAGCCTTTGGTATAGTCTCCCATATCGTGACTC     
> Gramastacus_lacus.M2 [organism=Gramastacus lacus] [note=Eukaryota; Metazoa; Ecdysozoa; Arthropoda; Crustacea; Malacostraca; Eumalacostraca; Eucarida; Decapoda; Pleocyemata; Astacidea; Parastacoidea; Parastacidae; Gramastacus] [molecule=DNA] [moltype=genomic] [location=mitochondrion] [isolate=M2] [country=Australia: NSW] Gramastacus lacus voucher M2 cytochrome oxidase subunit I (COI) gene, partial cds; mitochondrial
TAGCTTAATTGGAGACGACCAAATTTACAATGTAATCGTGACCGCCCACGCCTTCGTAATAATTTTCTTTATAGTTATACCAATTATAATTGGTGGGTTTGGAAACTGACTTATCCCCCTTATACTTGGAGCCCCAGATATAGCGTTCCCGCGCATAAATAACATAAGATTCTGACTTTTACCATTTTCCCTAACCCTACTCCTAACAAGGGGGATAGTTGAAAGAGGAGTAGGAACGGGCTGAACCGTTTACCCTCCCCTAGCCGCCTCAATCGCTCACGCCGGAGCATCAGTCGACTTAGGAATTTTTTCTCTCCATTTAGCAGGGGTTTCCTCTATTCTAGGAGCAGTAAATTTTATAACTACCGCAATTAATATACGCTCTCATGGTATAACTATAGACCGTATACCTCTATTTGTGTGATCAGTATTTATTACTGCTGTTTTACTCCTTTTATCCCTCCCAGTATTAGCAGGAGCTATCACCATACTCCTCACCGACCGAAATTTAAATACTACTTTTTTTGACCCCGCGGGAGGGGGTGACCCCATCCTCTACCAACACTTATTCTGATTTTTTGGGCACCCTGAAGTATATATTCTTATTTTACCAGCCTTTGGTATAGTCTCCCATATCGTGACTC     
> Gramastacus_lacus.M3 [organism=Gramastacus lacus] [note=Eukaryota; Metazoa; Ecdysozoa; Arthropoda; Crustacea; Malacostraca; Eumalacostraca; Eucarida; Decapoda; Pleocyemata; Astacidea; Parastacoidea; Parastacidae; Gramastacus] [molecule=DNA] [moltype=genomic] [location=mitochondrion] [isolate=M3] [country=Australia: NSW] Gramastacus lacus voucher M3 cytochrome oxidase subunit I (COI) gene, partial cds; mitochondrial
TAGCTTAATTGGAGACGACCAAATTTACAATGTAATCGTGACCGCCCACGCCTTCGTAATAATTTTCTTTATAGTTATACCAATTATAATTGGTGGGTTTGGAAACTGACTTATCCCCCTTATACTTGGAGCCCCAGATATAGCGTTCCCGCGCATAAATAACATAAGATTCTGACTTTTACCATTTTCCCTAACCCTACTCCTAACAAGGGGGATAGTTGAAAGAGGAGTAGGAACGGGCTGAACCGTTTACCCTCCCCTAGCCGCCTCAATCGCTCACGCCGGAGCATCAGTCGACTTAGGAATTTTTTCTCTCCATTTAGCAGGGGTTTCCTCTATTCTAGGAGCAGTAAATTTTATAACTACCGCAATTAATATACGCTCTCATGGTATAACTATAGACCGTATACCTCTATTTGTGTGATCAGTATTTATTACTGCTGTTTTACTCCTTTTATCCCTCCCAGTATTAGCAGGAGCTATCACCATACTCCTCACCGACCGAAATTTAAATACTACTTTTTTTGACCCCGCGGGAGGGGGAGACCCCATCCTCTACCAACACTTATTCTGATTTTTTGGGCACCCTGAAGTGTATATTCTTATTTTACCAGCCTTTGGTATAGTCTCCCATATCGTGACTC     
> Gramastacus_lacus.M4 [organism=Gramastacus lacus] [note=Eukaryota; Metazoa; Ecdysozoa; Arthropoda; Crustacea; Malacostraca; Eumalacostraca; Eucarida; Decapoda; Pleocyemata; Astacidea; Parastacoidea; Parastacidae; Gramastacus] [molecule=DNA] [moltype=genomic] [location=mitochondrion] [isolate=M4] [country=Australia: NSW] Gramastacus lacus voucher M4 cytochrome oxidase subunit I (COI) gene, partial cds; mitochondrial
TAGCTTAATTGGAGACGACCAAATTTACAATGTAATCGTGACCGCCCACGCCTTCGTAATAATTTTCTTTATAGTTATACCAATTATAATTGGTGGGTTTGGAAACTGACTTATCCCCCTTATACTTGGAGCCCCAGATATAGCGTTCCCGCGCATAAATAACATAAGATTCTGACTTTTACCATTTTCCCTAACCCTACTCCTAACAAGGGGGATAGTTGAAAGAGGAGTAGGAACGGGCTGAACCGTTTACCCTCCCCTAGCCGCCTCAATCGCTCACGCCGGAGCATCAGTCGACTTAGGAATTTTTTCTCTCCATTTAGCAGGGGTTTCCTCTATTCTAGGAGCAGTAAATTTTATAACTACCGCAATTAATATACGCTCTCATGGTATAACTATAGACCGTATACCTCTATTTGTGTGATCAGTATTTATTACTGCTGTTTTACTCCTTTTATCCCTCCCAGTATTAGCAGGAGCTATCACCATACTCCTCACCGACCGAAATTTAAATACTACTTTTTTTGACCCCGCGGGAGGGGGTGACCCCATCCTCTACCAACACTTATTCTGATTTTTTGGGCACCCTGAAGTGTATATTCTTATTTTACCAGCCTTTGGTATAGTCTCCCATATCGTGACTC     
> Gramastacus_lacus.M5 [organism=Gramastacus lacus] [note=Eukaryota; Metazoa; Ecdysozoa; Arthropoda; Crustacea; Malacostraca; Eumalacostraca; Eucarida; Decapoda; Pleocyemata; Astacidea; Parastacoidea; Parastacidae; Gramastacus] [molecule=DNA] [moltype=genomic] [location=mitochondrion] [isolate=M5] [country=Australia: NSW] Gramastacus lacus voucher M5 cytochrome oxidase subunit I (COI) gene, partial cds; mitochondrial
TAGCTTAATTGGAGACGACCAAATTTACAATGTAATCGTGACCGCCCACGCCTTCGTAATAATTTTCTTTATAGTTATACCAATTATAATTGGTGGGTTTGGAAACTGACTTATCCCCCTTATACTTGGAGCCCCAGATATAGCGTTCCCGCGCATAAATAACATAAGATTCTGACTTTTACCATTTTCCCTAACCCTACTCCTAACAAGGGGGATAGTTGAAAGAGGAGTAGGAACGGGCTGAACCGTTTACCCTCCCCTAGCCGCCTCAATCGCTCACGCCGGAGCATCAGTCGACTTAGGAATTTTTTCTCTCCATTTAGCAGGGGTTTCCTCTATTCTAGGAGCAGTAAATTTTATAACTACCGCAATTAATATACGCTCTCATGGTATAACTATAGACCGTATACCTCTATTTGTGTGATCAGTATTTATTACTGCTGTTTTACTCCTTTTATCCCTCCCAGTATTAGCAGGAGCTATCACCATACTCCTCACCGACCGAAATTTAAATACTACTTTTTTTGACCCCGCGGGAGGGGGAGACCCCATCCTCTACCAACACTTATTCTGATTTTTTGGGCACCCTGAAGTGTATATTCTTATTTTACCAGCCTTTGGTATAGTCTCCCATATCGTGACTC     
> Tenuibranchiurus_glypticus.TL3_1 [organism=Tenuibranchiurus glypticus] [note=Eukaryota; Metazoa; Ecdysozoa; Arthropoda; Crustacea; Malacostraca; Eumalacostraca; Eucarida; Decapoda; Pleocyemata; Astacidea; Parastacoidea; Parastacidae; Tenuibranchiurus] [molecule=DNA] [moltype=genomic] [location=mitochondrion] [isolate=TL3_1] [country=Australia: Qld] Tenuibranchiurus glypticus voucher TL3_1 cytochrome oxidase subunit I (COI) gene, partial cds; mitochondrial 
AAGCCTAATCGGAGATGATCAAATTTACAATGTAATTGTTACTGCACATGCTTTCGTAATAATTTTTTTTATAGTTATACCAATTATAATTGGAGGATTTGGAAACTGACTCATCCCCCTTATACTAGGAGCCCCAGATATAGCTTTCCCCCGAATAAATAATATAAGATTTTGACTACTACCATTCTCCCTAACCCTTCTCTTAACGAGAGGGATAGTAGAAAGAGGAGTAGGAACAGGCTGAACTGTTTACCCTCCTCTCGCCGCCTCTATCGCTCATGCCGGAGCCTCAGTCGATCTAGGAATTTTCTCCCTCCATCTAGCAGGAGTCTCCTCAATCTTAGGAGCCGTTAATTTTATAACAACCGCAATCAACATACGCACAAGAGGAATAACCATAGACCGAATACCTCTTTTTGTCTGATCAGTATTTATTACTGCCGTTTTACTTCTCCTTTCCTTACCAGTCCTAGCAGGAGCTATTACCATACTTTTAACTGACCGAAACCTGAACACTACTTTCTTTGACCCGGCAGGAGGGGGGGACCCTATTCTATACCAACATTTATTTTGATTTTTTGGGCACCCTGAAGTATATATTCTTATCCTGCCAGCTTTCGGGATAGTGTCTCATATTGTAACCC
