# Supplementary material for: A novel genus and cryptic species harboured within the monotypic freshwater crayfish genus Tenuibranchiurus Riek, 1951 (Decapoda: Parastacidae)
Source: PeerJ. 2017 May 24;5:e3310. doi: 10.7717/peerj.3310 (PMC5445942; doi:10.7717/peerj.3310)
Supplement: Supplemental Information 2 [file peerj-05-3310-s004.fas]

> Tenuibranchiurus_glypticus.TL2_1 [organism=Tenuibranchiurus glypticus] [note=Eukaryota; Metazoa; Ecdysozoa; Arthropoda; Crustacea; Malacostraca; Eumalacostraca; Eucarida; Decapoda; Pleocyemata; Astacidea; Parastacoidea; Parastacidae; Tenuibranchiurus] [molecule=DNA] [moltype=genomic] [location=mitochondrion] [isolate=TL2_1] [country=Australia: Qld] Tenuibranchiurus glypticus voucher TL2_1 16S ribosomal RNA gene, partial sequence; mitochondrial
CGCGGTATTTTGACCGTGCGAAGGTAGCATAATCATTAGTCTTTTAATTGAAGGCTTGTATGAAGGGTTGGACGAGAAATTAGCTGTCTTTGTATGAAAGATGGAACTTCACTTTTAAGTGAAAAGGCTTAAATGTTCTAAAGGGACGATAAGACCCTATAAAGTTTGACGGTCTGGGTCTTAGAAGACAAGTTAGGTAATTAGAGTTTGTTAGGAACGGGGTGTTTTGTTGGGGCGATAAGAATATAAATGATTTAACTGTTTTATGGTTAGAGACAAAGGTAGTTGGGTTTATGATCCTTGTTAAAGATTATTAGAATAAATTACTTTAGGGATAACAGCGTAATTTTTTTTGAGAGTTCTTATCGACAAAGAAGTTTGCGACCTCGATGTTGAATTAAAAGTTCTTTGTGGCGTAGCAGTTAGGAGAGAAGGTCTGTTCGA     
> Tenuibranchiurus_glypticus.TL3_1 [organism=Tenuibranchiurus glypticus] [note=Eukaryota; Metazoa; Ecdysozoa; Arthropoda; Crustacea; Malacostraca; Eumalacostraca; Eucarida; Decapoda; Pleocyemata; Astacidea; Parastacoidea; Parastacidae; Tenuibranchiurus] [molecule=DNA] [moltype=genomic] [location=mitochondrion] [isolate=TL3_1] [country=Australia: Qld] Tenuibranchiurus glypticus voucher TL3_1 16S ribosomal RNA gene, partial sequence; mitochondrial
CGCGGTATTTTGACCGTGCGAAGGTAGCATAATCATTAGTCTTTTAATTGAAGGCTTGTATGAAGGGTTGGACGAGAAATTAGCTGTCTTTGTATGAAAGATGGAAGTTCACTTTTAAGTGAAAAGGCTTAAATGTTCTAAAGGGACGATAAGACCCTATAAAGTTTGACGGTCTGGGTCTTAGAAGACAAGTTAGGTAATTAGAGTTTGTTAGGAACGGGGTGTTTTGTTGGGGCGATAAGAATATAAATGATTTAACTGTTTTATGGTTAGAGACAAAGGTAGTTGGGTTTATGATCCTTGTTAAAGATTATTAGAATAAATTACTTTAGGGATAACAGCGTAATTTTTTTTGAGAGTTCTTATCGACAAAGAAGTTTGCGACCTCGATGTTGAATTAAAAGTTCTTTGTGGCGTAGCAGTTAGGAGAGAAGGTCTGTTCGA     
> Tenuibranchiurus_glypticus.BRB_1 [organism=Tenuibranchiurus glypticus] [note=Eukaryota; Metazoa; Ecdysozoa; Arthropoda; Crustacea; Malacostraca; Eumalacostraca; Eucarida; Decapoda; Pleocyemata; Astacidea; Parastacoidea; Parastacidae; Tenuibranchiurus] [molecule=DNA] [moltype=genomic] [location=mitochondrion] [isolate=BRB_1] [country=Australia: Qld] Tenuibranchiurus glypticus voucher BRB_1 16S ribosomal RNA gene, partial sequence; mitochondrial
CGCGGTATTTTGACCGTGCGAAGGTAGCATAATCATTAGTCTTTTAATTGAAGGCTTGTATGAAGGGTTGGACGAGAAATTAGCTGTCTTTGTATGAATGATGGAACTTCACTTTTAAGTGAAAAGGCTTAGATGTTCTAAAGGGACGATAAGACCCTATAAAGTTTGACGGTCTGGGTCTTAGAAGACAAGTTAGGTAATTAGAGTTTGTTAGGAGCGGGGTGTTTTGTTGGGGCGATAAGAATATAAATGATTTAACTGTTTTATGGTTAGAGACAAAGGTAGTTGGGTTTATGATCCTTGTTAAAGATTATTAGAATAAATTACTTTAGGGATAACAGCGTAATTTTTTTTGAGAGTTCTTATCGACAAAGAAGTTTGCGACCTCGATGTTGAATTAAAAGTTCTTTGTGGCGTAGCAGTTAGGAGAGAAGGTCTGTTCGA     
> Tenuibranchiurus_glypticus.BRB_2 [organism=Tenuibranchiurus glypticus] [note=Eukaryota; Metazoa; Ecdysozoa; Arthropoda; Crustacea; Malacostraca; Eumalacostraca; Eucarida; Decapoda; Pleocyemata; Astacidea; Parastacoidea; Parastacidae; Tenuibranchiurus] [molecule=DNA] [moltype=genomic] [location=mitochondrion] [isolate=BRB_2] [country=Australia: Qld] Tenuibranchiurus glypticus voucher BRB_2 16S ribosomal RNA gene, partial sequence; mitochondrial
CGCGGTATTTTGACCGTGCGAAGGTAGCATAATCATTAGTCTTTTAATTGAAGGCTTGTATGAAGGGTTGGACGAGAAATTAGCTGTCTTTGTATGAATGATGGAACTTCACTTTTAAGTGAAAAGGCTTAGATGTTCTAAAGGGACGATAAGACCCTATAAAGTTTGACGGTCTGGGTCTTAGAAGACAAGTTAGGTAATTAGAGTTTGTTAGGAACGGGGTGTTTTGTTGGGGCGATAAGAATATAAATGATTTAACTGTTTTATGGTTAGAGACAAAGGTAGTTGGGTTTATGATCCTTGTTAAAGATTATTAGAATAAATTACTTTAGGGATAACAGCGTAATTTTTTTTGAGAGTTCTTATCGACAAAGAAGTTTGCGACCTCGATGTTGAATTAAAAGTTCTTTGTGGCGTAGCAGTTAGGAGAGAAGGTCTGTTCGA     
> Tenuibranchiurus_glypticus.BRB_3 [organism=Tenuibranchiurus glypticus] [note=Eukaryota; Metazoa; Ecdysozoa; Arthropoda; Crustacea; Malacostraca; Eumalacostraca; Eucarida; Decapoda; Pleocyemata; Astacidea; Parastacoidea; Parastacidae; Tenuibranchiurus] [molecule=DNA] [moltype=genomic] [location=mitochondrion] [isolate=BRB_3] [country=Australia: Qld] Tenuibranchiurus glypticus voucher BRB_3 16S ribosomal RNA gene, partial sequence; mitochondrial
CGCGGTATTTTGACCGTGCGAAGGTAGCATAATCATTAGTCTTTTAATTGAAGGCTTGTATGAAGGGTTGGACGAGAAATTAGCTGTCTTTGTATGAATGATGGAACTTCACTTTTAAGTGAAAAGGCTTAGATGTTCTAAAGGGACGATAAGACCCTATAAAGTTTGACGGTCTGGGTCTTAGAAGACAAGTTAGGTAATTAGAGTTTGTTAGGAGCGGGGTGTTTTGTTGGGGCGATAAGAATATAAGTGATTTAACTGTTTTATGGTTAGAGACAAAGGTAGTTGGGTTTATGATCCTTGTTAAAGATTATTAGAATAAATTACTTTAGGGATAACAGCGTAATTTTTTTTGAGAGTTCTTATCGACAAAGAAGTTTGCGACCTCGATGTTGAATTAAAAGTTCTTTGTGGCGTAGCAGTTAGGAGAGAAGGTCTGTTCGA     
> Tenuibranchiurus_glypticus.BRB_4 [organism=Tenuibranchiurus glypticus] [note=Eukaryota; Metazoa; Ecdysozoa; Arthropoda; Crustacea; Malacostraca; Eumalacostraca; Eucarida; Decapoda; Pleocyemata; Astacidea; Parastacoidea; Parastacidae; Tenuibranchiurus] [molecule=DNA] [moltype=genomic] [location=mitochondrion] [isolate=BRB_4] [country=Australia: Qld] Tenuibranchiurus glypticus voucher BRB_4 16S ribosomal RNA gene, partial sequence; mitochondrial
CGCGGTATTTTGACCGTGCGAAGGTAGCATAATCATTAGTCTTTTAATTGAAGGCTTGTATGAAGGGTTGGACGAGAAATTAGCTGTCTTTGTATGAATGATGGAACTTCACTTTTAAGTGAAAAGGCTTAGATGTTCTAAAGGGACGATAAGACCCTATAAAGTTTGACGGTCTGGGTCTTAGAAGACAAGTTAGGTAATTAGAGTTTGTTAGGAGCGGGGTGTTTTGTTGGGGCGATAAGAATATAAATGATTTAACTGTTTTATGGTTAGAGACAAAGGTAGTTGGGTTTATGATCCTTGTTAAAGATTATTAGAATAAATTACTTTAGGGATAACAGCGTAATTTTTTTTGAGAGTTCTTATCGACAAAGAAGTTTGCGACCTCGATGTTGAATTAAAAGTTCTTTGTGGCGTAGCAGTTAGGAGAGAAGGTCTGTTCGA     
> Tenuibranchiurus_glypticus.BRB_5 [organism=Tenuibranchiurus glypticus] [note=Eukaryota; Metazoa; Ecdysozoa; Arthropoda; Crustacea; Malacostraca; Eumalacostraca; Eucarida; Decapoda; Pleocyemata; Astacidea; Parastacoidea; Parastacidae; Tenuibranchiurus] [molecule=DNA] [moltype=genomic] [location=mitochondrion] [isolate=BRB_5] [country=Australia: Qld] Tenuibranchiurus glypticus voucher BRB_5 16S ribosomal RNA gene, partial sequence; mitochondrial
CGCGGTATTTTGACCGTGCGAAGGTAGCATAATCATTAGTCTTTTAATTGAAGGCTTGTATGAAGGGTTGGACGAGAAATTAGCTGTCTTTGTATGAATGATGGAACTTCACTTTTAAGTGAAAAGGCTTAGATGTTCTAAAGGGACGATAAGACCCTATAAAGTTTGACGGTCTGGGTCTTAGAAGACAAGTTAGGTAATTAGAGTTTGTTAGGAGCGGGGTGTTTTGTTGGGGCGATAAGAATATAAATGATTTAACTGTTTTATGGTTAGAGACAAAGGTAGTTGGGTTTATGATCCTTGTTAAAGATTATTAGAATAAATTACTTTAGGGATAACAGCGTAATTTTTTTTGAGAGTTCTTATCGACAAAGAAGTTTGCGACCTCGATGTTGAATTAAAAGTTCTTTGTGGCGTAGCAGTTAGGAGAGAAGGTCTGTTCGA     
> Tenuibranchiurus_glypticus.BRB_6 [organism=Tenuibranchiurus glypticus] [note=Eukaryota; Metazoa; Ecdysozoa; Arthropoda; Crustacea; Malacostraca; Eumalacostraca; Eucarida; Decapoda; Pleocyemata; Astacidea; Parastacoidea; Parastacidae; Tenuibranchiurus] [molecule=DNA] [moltype=genomic] [location=mitochondrion] [isolate=BRB_6] [country=Australia: Qld] Tenuibranchiurus glypticus voucher BRB_6 16S ribosomal RNA gene, partial sequence; mitochondrial
CGCGGTATTTTGACCGTGCGAAGGTAGCATAATCATTAGTCTTTTAATTGAAGGCTTGTATGAAGGGTTGGACGAGAAATTAGCTGTCTTTGTATGAATGATGGAACTTTACTTTTAAGTGAAAAGGCTTAGATGTTCTAAAGGGACGATAAGACCCTATAAAGTTTGACGGTCTGGGTCTTAGAAGACAAGTTAGGTAATTAGAGTTTGTTAGGAACGGGGTGTTTTGTTGGGGCGATAAGAATATAAATGATTTAACTGTTTTATGGTTAGAGACAAAGGTAGTTGGGTTTATGATCCTTGTTAAAGATTATTAGAATAAATTACTTTAGGGATAACAGCGTAATTTTTTTTGAGAGTTCTTATCGACAAAGAAGTTTGCGACCTCGATGTTGAATTAAAAGTTCTTTGTGGCGTAGCAGTTAGGAGAGAAGGTCTGTTCGA     
> Tenuibranchiurus_glypticus.BER_2 [organism=Tenuibranchiurus glypticus] [note=Eukaryota; Metazoa; Ecdysozoa; Arthropoda; Crustacea; Malacostraca; Eumalacostraca; Eucarida; Decapoda; Pleocyemata; Astacidea; Parastacoidea; Parastacidae; Tenuibranchiurus] [molecule=DNA] [moltype=genomic] [location=mitochondrion] [isolate=BER_2] [country=Australia: Qld] Tenuibranchiurus glypticus voucher BER_2 16S ribosomal RNA gene, partial sequence; mitochondrial
CGCGGTATTTTGACCGTGCGAAGGTAGCATAATCATTAGTCTTTTAATTGAAGGCTTGTATGAAGGGTTGGACGAGAAATTAGCTGTCTTTGTATGAATGATGGAACTTTACTTTTAAGTGAAAAGGCTTAAATGTTCTAAAGGGACGATAAGACCCTATAAAGTTTGACGGTCTGGGTCTTAGAAGACAAGTTAGGTAATTAGAGTTTGTTAGGAACAGGGTGTTTTGTTGGGGCGATAAGAATATAAATGATTTAACTGTTTTATGGTTAGAGACAAAGGTAGTTGGGTTTATGATCCTTGTTAAAGATTATTAGAATAAATTACTTTAGGGATAACAGCGTAATTTTTTTTGAGAGTTCTTATCGACAAAGAAGTTTGCGACCTCGATGTTGAATTAAAAGTTCTTTGTGGCGTAGCAGTTAGGAGAGAAGGTCTGTTCGA     
> Tenuibranchiurus_glypticus.TSFSE_5 [organism=Tenuibranchiurus glypticus] [note=Eukaryota; Metazoa; Ecdysozoa; Arthropoda; Crustacea; Malacostraca; Eumalacostraca; Eucarida; Decapoda; Pleocyemata; Astacidea; Parastacoidea; Parastacidae; Tenuibranchiurus] [molecule=DNA] [moltype=genomic] [location=mitochondrion] [isolate=TSFSE_5] [country=Australia: Qld] Tenuibranchiurus glypticus voucher TSFSE_5 16S ribosomal RNA gene, partial sequence; mitochondrial
CGCGGTATTTTGACCGTGCGAAGGTAGCATAATCATTAGTCTTTTAATTGAAGGCTTGTATGAAGGGTTGGACGAGAAATTAGCTGTCTTTGTATGAATGATGGAACTTCACTTTTAAGTGAAAAGGCTTAAATGTTCTAAAGGGACGATAAGACCCTATAAAGTTTGACGGTCTGGGTCTTAGAAGACAAGTTAGGTAATTAGAGTTTGTTAGGAATGGGGTGTTTTGTTGGGGCGATAAGAATATAAATGATTTAACTGTTTTATGGTTAGAGACAAAGGTAGTTGGGTTTATGATCCTTGTTAAAGATTGTTAGAATAAATTACTTTAGGGATAACAGCGTAATTTTTTTTGAGAGTTCTTATCGACAAAGAAGTTTGCGACCTCGATGTTGAATTAAAAGTTCTTTGTGGCGTAGCAGTTAGGAGAGAAGGTCTGTTCGA     
> Tenuibranchiurus_glypticus.TSFSC_19 [organism=Tenuibranchiurus glypticus] [note=Eukaryota; Metazoa; Ecdysozoa; Arthropoda; Crustacea; Malacostraca; Eumalacostraca; Eucarida; Decapoda; Pleocyemata; Astacidea; Parastacoidea; Parastacidae; Tenuibranchiurus] [molecule=DNA] [moltype=genomic] [location=mitochondrion] [isolate=TSFSC_19] [country=Australia: Qld] Tenuibranchiurus glypticus voucher TSFSC_19 16S ribosomal RNA gene, partial sequence; mitochondrial
CGCGGTATTTTGACCGTGCGAAGGTAGCATAATCATTAGTCTTTTAATTGAAGGCTTGTATGAAGGGTTGGACGAGAAATTAGCTGTCTTTGTATGAATGATGGAACTTCACTTTTAAGTGAAAAGGCTTAAATGTTCTAAAGGGACGATAAGACCCTATAAAGTTTGACGGTCTGGGTCTTAGGAGACAAGTTAGGTAATTAGAGTTTGTTAGGAACGGGGTGTTTTGTTGGGGCGATAAGAATATAAATGATTTAACTGTTTTATGGTTAGAGACAAAGGTAGTTGGGTTTATGATCCTTGTTAAAGATTGTTAGAATAAATTACTTTAGGGATAACAGCGTAATTTTTTTTGAGAGTTCTTATCGACAAAGAAGTTTGCGACCTCGATGTTGAATTAAAAGTTCTTTGTGGCGTAGCAGTTAGGAGAGAAGGTCTGTTCGA     
> Tenuibranchiurus_glypticus.TSFSE_20 [organism=Tenuibranchiurus glypticus] [note=Eukaryota; Metazoa; Ecdysozoa; Arthropoda; Crustacea; Malacostraca; Eumalacostraca; Eucarida; Decapoda; Pleocyemata; Astacidea; Parastacoidea; Parastacidae; Tenuibranchiurus] [molecule=DNA] [moltype=genomic] [location=mitochondrion] [isolate=TSFSE_20] [country=Australia: Qld] Tenuibranchiurus glypticus voucher TSFSE_20 16S ribosomal RNA gene, partial sequence; mitochondrial
CGCGGTATTTTGACCGTGCGAAGGTAGCATAATCATTAGTCTTTTAATTGAAGGCTTGTATGAAGGGTTGGACGAGAAATTAGCTGTCTTTGTATGAATGATGGAACTTCACTTTTAAGTGAAAAGGCTTAAATGTTCTAAAGGGACGATAAGACCCTATAAAGTTTGACGGTCTGGGTCTTAGAAGACAAGTTAGGTAATTAGAGTTTGTTAGGAATGGGGTGTTTTGTTGGGGCGATAAGAATATAAATGATTTAACTGTTTTATGGTTAGAGACAAAGGTAGTTGGGTTTATGATCCTTGTTAAAGATTGTTAGAATAAATTACTTTAGGGATAACAGCGTAATTTTTTTTGAGAGTTCTTATCGACAAAGAAGTTTGCGACCTCGATGTTGAATTAAAAGTTCTTTGTGGCGTAGCAGTTAGGAGAGAAGGTCTGTTCGA     
> Tenuibranchiurus_glypticus.TSFSF_25 [organism=Tenuibranchiurus glypticus] [note=Eukaryota; Metazoa; Ecdysozoa; Arthropoda; Crustacea; Malacostraca; Eumalacostraca; Eucarida; Decapoda; Pleocyemata; Astacidea; Parastacoidea; Parastacidae; Tenuibranchiurus] [molecule=DNA] [moltype=genomic] [location=mitochondrion] [isolate=TSFSF_25] [country=Australia: Qld] Tenuibranchiurus glypticus voucher TSFSF_25 16S ribosomal RNA gene, partial sequence; mitochondrial
CGCGGTATTTTGACCGTGCGAAGGTAGCATAATCATTAGTCTTTTAATTGAAGGCTTGTATGAAGGGTTGGACGAGAAATTAGCTGTCTTTGTATGAATGATGGAACTTCACTTTTAAGTGAAAAGGCTTAAATGTTCTAAAGGGACGATAAGACCCTATAAAGTTTGACGGTCTGGGTCTTAGAAGACAAGTTAGGTAATTAGAGTTTGTTAGGAATGGGGTGTTTTGTTGGGGCGATAAGAATATAAATGATTTAACTGTTTTATGGTTAGAGACAAAGGTAGTTGGGTTTATGATCCTTGTTAAAGATTGTTAGAATAAATTACTTTAGGGATAACAGCGTAATTTTTTTTGAGAGTTCTTATCGACAAAGAAGTTTGCGACCTCGATGTTGAATTAAAAGTTCTTTGTGGCGTAGCAGTTAGGAGAGAAGGTCTGTTCGA     
> Tenuibranchiurus_sp.nov.1.MAR_1 [organism=Tenuibranchiurus sp. nov. 1] [note=Eukaryota; Metazoa; Ecdysozoa; Arthropoda; Crustacea; Malacostraca; Eumalacostraca; Eucarida; Decapoda; Pleocyemata; Astacidea; Parastacoidea; Parastacidae; Tenuibranchiurus] [molecule=DNA] [moltype=genomic] [location=mitochondrion] [isolate=MAR_1] [country=Australia: Qld] Tenuibranchiurus sp.nov.1 voucher MAR_1 16S ribosomal RNA gene, partial sequence; mitochondrial
CGCGGTATTTTGACCGTGCGAAGGTAGCATAATCATTAGTCTTTTAATTGAAGGCTTGTATGAAGGGTTGGACGATAAATTAACTGTCTTTGTAGGAATGATGGAACTTGACTTTTAAGTGAGAAGGCTTAAATACTCTAAAGGGACGATAAGACCCTATAAAGTTTGACGGTCTGGGGTTTAGAGGACAAGTTAGGTAATTAGAGTTTGTTAGGAACGGGGTGTTTTGTTGGGGCGATAAGAATATAAATGATTTAACTGTTTTATGGTTGATGACAAAGGTAGTTGGGTTTTGTGATCCTTGTTGAAGATTGTTAGAATAAATTACTTTAGGGATAACAGCGTAATTTTTTTTGAGAGTTCTTATCGACAAAGAAGTTTGCGACCTCGATGTTGAATTAAAAGTTCTTTGTGGCGTACCAGTTAGGAGAGAAGGTCTGTTCGA     
> Tenuibranchiurus_sp.nov.1.MAR_3 [organism=Tenuibranchiurus sp. nov. 1] [note=Eukaryota; Metazoa; Ecdysozoa; Arthropoda; Crustacea; Malacostraca; Eumalacostraca; Eucarida; Decapoda; Pleocyemata; Astacidea; Parastacoidea; Parastacidae; Tenuibranchiurus] [molecule=DNA] [moltype=genomic] [location=mitochondrion] [isolate=MAR_3] [country=Australia: Qld] Tenuibranchiurus sp.nov.1 voucher MAR_3 16S ribosomal RNA gene, partial sequence; mitochondrial
CGCGGTATTTTGACCGTGCGAAGGTAGCATAATCATTAGTCTTTTAATTGAAGGCTTGTATGAAGGGTTGGACGAGAAATTAGCTGTCTTTGTAGGAATGATGGAACTTGACTTTTAAGTGAGAAGGCTTAAATACTCTAAAGGGACGATAAGACCCTATAAAGTTTGACGGTCTGGGGTTTAGAGGACAAGTTAGGTAATTAGAGTTTGTTAGGAACGGGGTGTTTTGTTGGGGCGATAAGAATATAAATGATTTAACTGTTTTATGGTTGATGACAAAGGTAGTTGGGTTTTGTGATCCTTGTTGAAGATTGTTAGAATAAATTACTTTAGGGATAACAGCGTAATTTTTTTTGAGAGTTCTTATCGACAAAGAAGTTTGCGACCTCGATGTTGAATTAAAAGTTCTTTGTGGCGTAGCAGTTAGGAGAGAAGGTCTGTTCGA     
> Tenuibranchiurus_sp.nov.1.MAR_9 [organism=Tenuibranchiurus sp. nov. 1] [note=Eukaryota; Metazoa; Ecdysozoa; Arthropoda; Crustacea; Malacostraca; Eumalacostraca; Eucarida; Decapoda; Pleocyemata; Astacidea; Parastacoidea; Parastacidae; Tenuibranchiurus] [molecule=DNA] [moltype=genomic] [location=mitochondrion] [isolate=MAR_9] [country=Australia: Qld] Tenuibranchiurus sp.nov.1 voucher MAR_9 16S ribosomal RNA gene, partial sequence; mitochondrial
CGCGGTATTTTGACCGTGCGAAGGTAGCATAATCATTAGTCTTTTAATTGAAGGCTTGTATGAAGGGTTGGACGAGAAATTAGCTGTCTTTGTAGGAATGATGGAACTTGACTTTTAAGTGAGAAGGCTTAAATACTCTAAAGGGACGATAAGACCCTATAAAGTTTGACGGTCTGGGGTTTAGAGGACAAGTTAGGTAATTAGAGTTTGTTAGGAACGGGGTGTTTTGTTGGGGCGATAAGAATATAAATGATTTAACTGTTTTATGGTTGATGACAAAGGTAGTTGGGTTTTGTGATCCTTGTTGAAGATTGTTAGAATAAATTACTTTAGGGATAACAGCGTAATTTTTTTTGAGAGTTCTTATCGACAAAGTAGTTTGCGACCTCGATGTTGAATTAAAAGTTCTTTGTGGCGTAGCAGTTAGGAGGGAAGGTCTGTTCGA     
> Tenuibranchiurus_sp.nov.1.MAR_11 [organism=Tenuibranchiurus sp. nov. 1] [note=Eukaryota; Metazoa; Ecdysozoa; Arthropoda; Crustacea; Malacostraca; Eumalacostraca; Eucarida; Decapoda; Pleocyemata; Astacidea; Parastacoidea; Parastacidae; Tenuibranchiurus] [molecule=DNA] [moltype=genomic] [location=mitochondrion] [isolate=MAR_11] [country=Australia: Qld] Tenuibranchiurus sp.nov.1 voucher MAR_11 16S ribosomal RNA gene, partial sequence; mitochondrial
CGCGGTATTTTGACCGTGCGAAGGTAGCATAATCATTAGTCTTTTAATTGAAGGCTTGTATGAAGGGTTGGACGAGAAATTAGCTGTCTTTGTAGGAATGATGGAACTTGACTTTTAAGTGAGAAGGCTTAAATGTTCTAAAGGGACGATAAGACCCTATAAAGTTTGACGGTCTGTATTTTAGAGGATAAGTTAGGTAATTAGAGTTTGTTAGGAACGGAGTGTTTTGTTGGGGCGATAAGAATATAAATGATTTAACTGTTTTATGGTTGATGACAAAGGTAGTTGGGTTTGTGATCCTTGTTGAAGATTGTTAGAATAAATTACTTTAGGGATAACAGCGTAATTTTTTTTGAGAGTTCTTATCGACAAAGAAGTTTGCGACCTCGATGTTGAATTAAAAGTTCTTTGTGGCGTAGCAGTTAGGAGAGAAGGTCTGTTCGA     
> Tenuibranchiurus_sp.nov.1.TSFN_12 [organism=Tenuibranchiurus sp. nov. 1] [note=Eukaryota; Metazoa; Ecdysozoa; Arthropoda; Crustacea; Malacostraca; Eumalacostraca; Eucarida; Decapoda; Pleocyemata; Astacidea; Parastacoidea; Parastacidae; Tenuibranchiurus] [molecule=DNA] [moltype=genomic] [location=mitochondrion] [isolate=TSFN_12] [country=Australia: Qld] Tenuibranchiurus sp.nov.1 voucher TSFN_12 16S ribosomal RNA gene, partial sequence; mitochondrial
CGCGGTATTTTGACCGTGCGAAGGTAGCATAATCATTAGTCTTTTAATTGAAGGCTTGTATGAAGGGTTGGACGAGAAATTAGCTGTCTTTGTAGGAATGATGGAACTTGACTTTTAAGTGAGAAGGCTTAAATACTCTAAAGGGACGATAAGACCCTATAAAGTTTGACGGTCTGGTTTTTAGAGGACAAGTTAGGTAATTAGAGTTTGTTAGGAACGGGGTGTTTTGTTGGGGCGATAAGAATATAAATGATTTAACTGTTTTATGGTTGATGACAAAGGTAGTTGGGTTTGTGATCCTTGTTGAAGATTGTTAGAATAAATTACTTTAGGGATAACAGCGTAATTTTTTTTGAGAGTTCTTATCGACAAAGAAGTTTGCGACCTCGATGTTGAATTAAAAGTTCTTTGTAGCGTAGCAGTTAGGAGAGAAGGTCTGTTCGA     
> Tenuibranchiurus_sp.nov.1.TSFN_15 [organism=Tenuibranchiurus sp. nov. 1] [note=Eukaryota; Metazoa; Ecdysozoa; Arthropoda; Crustacea; Malacostraca; Eumalacostraca; Eucarida; Decapoda; Pleocyemata; Astacidea; Parastacoidea; Parastacidae; Tenuibranchiurus] [molecule=DNA] [moltype=genomic] [location=mitochondrion] [isolate=TSFN_15] [country=Australia: Qld] Tenuibranchiurus sp.nov.1 voucher TSFN_15 16S ribosomal RNA gene, partial sequence; mitochondrial
CGCGGTATTTTGACCGTGCGAAGGTAGCATAATCATTAGTCTTTTAATTGAAGGCTTGTATGAAGGGTTGGACGAGAAATTAGCTGTCTTTGTAGGAATGATGGAACTTGACTTTTAAGTGAGAAGGCTTAAATACTCTAAAGGGACGATAAGACCCTATAAAGTTTGACGGTCTGGTTTTTAGAGGACAAGTTAGGTAATTAGAGTTTGTTAGGAACGGGGTGTTTTGTTGGGGCGATAAGAATATAAATGATTTAACTGTTTTATGGTTGATGACAAAGGTAGTTGGGTTTGTGATCCTTGTTGAAGATTGTTAGAATAAATTACTTTAGGGATAACAGCGTAATTTTTTTTGAGAGTTCTTATCGACAAAGAAGTTTGCGACCTCGATGTTGAATTAAAAGTTCTTTGTAGCGTAGCAGTTAGGAGAGAAGGTCTGTTCGA     
> Tenuibranchiurus_sp.nov.1.TSFSA_4 [organism=Tenuibranchiurus sp. nov. 1] [note=Eukaryota; Metazoa; Ecdysozoa; Arthropoda; Crustacea; Malacostraca; Eumalacostraca; Eucarida; Decapoda; Pleocyemata; Astacidea; Parastacoidea; Parastacidae; Tenuibranchiurus] [molecule=DNA] [moltype=genomic] [location=mitochondrion] [isolate=TSFSA_4] [country=Australia: Qld] Tenuibranchiurus sp.nov.1 voucher TSFSA_4 16S ribosomal RNA gene, partial sequence; mitochondrial
CGCGGTATTTTGACCGTGCGAAGGTAGCATAATCATTAGTCTTTTAATTGAAGGCTTGTATGAAGGGTTGGACGAGAAATTAGCTGTCTTTGTAGGAATGATGGAACTTGACTTTTAAGTGAGAAGGCTTAAATGTTCTAAAGGGACGATAAGACCCTATAAAGTTTGACGGTTTGGGTTTTAGGGGACGAGTTAGGTAATTAGAGTTTGTTAGGAACGAGGTGTTTTGTTGGGGCGATAAGAATATAAATGATTTAACTGTTTTATGGTTGATAACAAAGGTAGTTGGATTTGTGATCCTTGTTGAAGATTGTTAGAATAAATTACTTTAGGGATAACAGCGTAATTTTTTTTGAGAGTTCTTATCGACAAAGAAGTTTGCGACCTCGATGTTGAATTAAAAGTTCTTTGTAGCGTAGCAGTTAGGAGAGAAGGTCTGTTCGA     
> Tenuibranchiurus_sp.nov.1.TSFSC_17 [organism=Tenuibranchiurus sp. nov. 1] [note=Eukaryota; Metazoa; Ecdysozoa; Arthropoda; Crustacea; Malacostraca; Eumalacostraca; Eucarida; Decapoda; Pleocyemata; Astacidea; Parastacoidea; Parastacidae; Tenuibranchiurus] [molecule=DNA] [moltype=genomic] [location=mitochondrion] [isolate=TSFSC_17] [country=Australia: Qld] Tenuibranchiurus sp.nov.1 voucher TSFSC_17 16S ribosomal RNA gene, partial sequence; mitochondrial
CGCGGTATTTTGACCGTGCGAAGGTAGCATAATCATTAGTCTTTTAATTGAAGGCTTGTATGAAGGGTTGGACGAGAAATTAGCTGTCTTTGTAGGAATGATAGAACTTGACTTTTAAGTGAGAAGGCTTAAATGTTCTAAAGGGACGATAAGACCCTATAAAGTTTGACGGTCTGGGTTTTAAAGGACAAATTAGGTAATTAGAGTTTGTTAGGAACGGGGTGTTTTGTTGGGGCGATAATAATATAAATAATTTAACTGTTTGTGGTTGATGACAAAGGTAGTTGGGTTTGTGATCCTTGTTGAAGATTGTTAGAATAAATTACTTTAGGGATAACAGCGTAATTTTTTTTGAGAGTTCTTATCGACAGAGAAGTTTGCGACCTCGATGTTGAATTAAAAGTTCTTTGTGGCGTAGCAGTTAGGAGAGAAGGTCTGTTCGA     
> Tenuibranchiurus_sp.nov.1.TSFSC_22 [organism=Tenuibranchiurus sp. nov. 1] [note=Eukaryota; Metazoa; Ecdysozoa; Arthropoda; Crustacea; Malacostraca; Eumalacostraca; Eucarida; Decapoda; Pleocyemata; Astacidea; Parastacoidea; Parastacidae; Tenuibranchiurus] [molecule=DNA] [moltype=genomic] [location=mitochondrion] [isolate=TSFSC_22] [country=Australia: Qld] Tenuibranchiurus sp.nov.1 voucher TSFSC_22 16S ribosomal RNA gene, partial sequence; mitochondrial
CGCGGTATTTTGACCGTGCGAAGGTAGCATAATCATTAGTCTTTTAATTGAAGGCTTGTATGAAGGGTTGGACGAGAAATTAGCTGTCTTTGTAGGAATGATGGAACTTGACTTTTAAGTGAGAAGGCTTAAATGTTCTAAAGGGACGATAAGACCCTATAAAGTTTGACGGTTTGGGTTTTAGGGGACGAGTTAGGTAATTAGAGTTTGTTAGGAACGAGGTGTTTTGTTGGGGCGATAAGAATATAAATGATTTAACTGTTTTATGGTTGATAACAAAGGTAGTTGGATTTGTGATCCTTGTTGAAGATTGTTAGAATAAATTACTTTAGGGATAACAGCGTAATTTTTTTTGAGAGTTCTTATCGACAAAGAAGTTTGCGACCTCGATGTTGAATTAAAAGTTCTTTGTAGCGTAGCAGTTAGGAGAGAAGGTCTGTTCGA     
> Tenuibranchiurus_sp.nov.2.BER_4 [organism=Tenuibranchiurus sp. nov. 2] [note=Eukaryota; Metazoa; Ecdysozoa; Arthropoda; Crustacea; Malacostraca; Eumalacostraca; Eucarida; Decapoda; Pleocyemata; Astacidea; Parastacoidea; Parastacidae; Tenuibranchiurus] [molecule=DNA] [moltype=genomic] [location=mitochondrion] [isolate=BER_4] [country=Australia: Qld] Tenuibranchiurus sp.nov.2 voucher BER_4 16S ribosomal RNA gene, partial sequence; mitochondrial
CGCGGTATTTTGACCATGCGAAGGTAGCATAATCATTAGTCTTTTAATTGAAGGCTTGTATGAAGGGTTGGACGAGAAATTAGCTGTCTTTGTAGGAATAATGGAACTTGACTTTTAAGTGAAAAGGCTTAAATGTTCTAAAGGGACGATAAGACCCTATAAAGTTTGACGGCCTGGGGTTTAGAAGACAAGTTAGGTAGCCAGAGTTTGTTAGGAACAGGGTGTTTTGTTGGGGCGATAAGAATATAAATGATTTAACTGTTTTATGGTTAATGACAAAGGTAGTTGGGTTTGGTGATCCTTGTTAAAGATTGTTAGAATAAATTACTTTAGGGATAACAGCGTAATTTTTTTTGAGAGTTCTTATCGACAAAGAAGTTTGCGACCTCGATGTTGAATTAAAAGTTCTTTGTGGCGTAGCAGTTAGGAGGGAAGGTCTGTTCGA     
> Tenuibranchiurus_sp.nov.3.HB_1 [organism=Tenuibranchiurus sp. nov. 3] [note=Eukaryota; Metazoa; Ecdysozoa; Arthropoda; Crustacea; Malacostraca; Eumalacostraca; Eucarida; Decapoda; Pleocyemata; Astacidea; Parastacoidea; Parastacidae; Tenuibranchiurus] [molecule=DNA] [moltype=genomic] [location=mitochondrion] [isolate=HB_1] [country=Australia: Qld] Tenuibranchiurus sp.nov.3 voucher HB_1 16S ribosomal RNA gene, partial sequence; mitochondrial
CGCGGTATTTTGACCGTGCGAAGGTAGCATAATCATTAGTCTTTTAATTGAAGGCTTGTATGAAGGGTTGGACGAGAAATTAGCTGTCTTTGCGGAAGTGATGGAACTTGACTTTTAAGTGAGAAGGCTTAAATGTTCTAAAGGGACGATAAGACCCTATAAAGTTTGATGGTCTAGGTTTTAAGAGACAAGTTGGGTAGCTAGTGTTTATTAGGGAAGGGGTATTTTGTTGGGGCGATAAGAATATAAGTGATTTAACTGTTTTATGGTTAGTAACAAAGGTAGTTGGATTTGTTGTGATCCTTGTTAAAGATTGTTAGAATAAATTACTTTAGGGATAACAGCGTAATTTTTTTTGAGAGTTCTTATCGACAAAGAAGTTTGCGACCTCGATGTTGAATTAAAAGTTCTTTGTGGCGTAGCAGTTAGGAGAGAAGGTCTGTTCGA     
> Tenuibranchiurus_sp.nov.3.HB_4 [organism=Tenuibranchiurus sp. nov. 3] [note=Eukaryota; Metazoa; Ecdysozoa; Arthropoda; Crustacea; Malacostraca; Eumalacostraca; Eucarida; Decapoda; Pleocyemata; Astacidea; Parastacoidea; Parastacidae; Tenuibranchiurus] [molecule=DNA] [moltype=genomic] [location=mitochondrion] [isolate=HB_4] [country=Australia: Qld] Tenuibranchiurus sp.nov.3 voucher HB_4 16S ribosomal RNA gene, partial sequence; mitochondrial
CGCGGTATTTTGACCGTGCGAAGGTAGCATAATCATTAGTCTTTTAATTGAAGGCTTGTATGAAGGGTTGGACGAGAAATTAGCTGTCTTTGCGGAAGTGATGGAACTTGACTTTTAAGTGAGAAGGCTTAAATGTTCTAAAGGGACGATAAGACCCTATAAAGTTTGATGGTCTAGGTTTTAAGAGACAAGTTGGGTAGCTAGTGTTTATTAGGGAAGGGGTATTTTGTTGGGGCGATAAGAATATAAGTGATTTAACTGTTTTATGGTTAGTAACAAAGGTAGTTGGATTTGTTGTGATCCTTGTTAAAGATTGTTAGAATAAATTACTTTAGGGATAACAGCGTAATTTTTTTTGAGAGTTCTTATCGACAAAGAAGTTTGCGACCTCGATGTTGAATTAAAAGTTCTTTGTGGCGTAGCAGTTAGGAGAGAAGGTCTGTTCGA     
> Tenuibranchiurus_sp.nov.3.HB_5 [organism=Tenuibranchiurus sp. nov. 3] [note=Eukaryota; Metazoa; Ecdysozoa; Arthropoda; Crustacea; Malacostraca; Eumalacostraca; Eucarida; Decapoda; Pleocyemata; Astacidea; Parastacoidea; Parastacidae; Tenuibranchiurus] [molecule=DNA] [moltype=genomic] [location=mitochondrion] [isolate=HB_5] [country=Australia: Qld] Tenuibranchiurus sp.nov.3 voucher HB_5 16S ribosomal RNA gene, partial sequence; mitochondrial
CGCGGTATTTTGACCGTGCGAAGGTAGCATAATCATTAGTCTTTTAATTGAAGGCTTGTATGAAGGGTTGGACGAGAAATTAGCTGTCTTTGCGGAAGTGATGGAACTTGACTTTTAAGTGAGAAGGCTTAAATGTTCTAAAGGGACGATAAGACCCTATAAAGTTTGATGGTCTAGGTTTTAAGAGACAAGTTGGGTAGCTAGTGTTTATTAGGGAAGGGGTATTTTGTTGGGGCGATAAGAATATAAGTGATTTAACTGTTTTATGGTTAGTAACAAAGGTAGTTGGATTTGTTGTGATCCTTGTTAAAGATTGTTAGAATAAATTACTTTAGGGATAACAGCGTAATTTTTTTTGAGAGTTCTTATCGACAAAGAAGTTTGCGACCTCGATGTTGAATTAAAAGTTCTTTGTGGCGTAGCAGTTAGGAGAGAAGGTCTGTTCGA     
> Tenuibranchiurus_sp.nov.3.HB_S2 [organism=Tenuibranchiurus sp. nov. 3] [note=Eukaryota; Metazoa; Ecdysozoa; Arthropoda; Crustacea; Malacostraca; Eumalacostraca; Eucarida; Decapoda; Pleocyemata; Astacidea; Parastacoidea; Parastacidae; Tenuibranchiurus] [molecule=DNA] [moltype=genomic] [location=mitochondrion] [isolate=HB_S2] [country=Australia: Qld] Tenuibranchiurus sp.nov.3 voucher HB_S2 16S ribosomal RNA gene, partial sequence; mitochondrial
CGCGGTATTTTGACCGTGCGAAGGTAGCATAATCATTAGTCTTTTAATTGAAGGCTTGTATGAAGGGTTGGACGAGAAATTAGCTGTCTTTGCGGAAGTGATGGAACTTGACTTTTAAGTGAGAAGGCTTAAATGTTCTAAAGGGACGATAAGACCCTATAAAGTTTGATGGTCTAGGTTTTAAGAGACAAGTTGGGTAGCTAGTGTTTATTAGGGAAGGGGTATTTTGTTGGGGCGATAAGAATATAAGTGATTTAACTGTTTTATGGTTAGTAACAAAGGTAGTTGGATTTGTTGTGATCCTTGTTAAAGATTGTTAGAATAAATTACTTTAGGGATAACAGCGTAATTTTTTTTGAGAGTTCTTATCGACAAAGAAGTTTGCGACCTCGATGTTGAATTAAAAGTTCTTTGTGGCGTAGCAGTTAGGAGAGAAGGTCTGTTCGA     
> Tenuibranchiurus_sp.nov.4.TEW_1 [organism=Tenuibranchiurus sp. nov. 4] [note=Eukaryota; Metazoa; Ecdysozoa; Arthropoda; Crustacea; Malacostraca; Eumalacostraca; Eucarida; Decapoda; Pleocyemata; Astacidea; Parastacoidea; Parastacidae; Tenuibranchiurus] [molecule=DNA] [moltype=genomic] [location=mitochondrion] [isolate=TEW_1] [country=Australia: Qld] Tenuibranchiurus sp.nov.4 voucher TEW_1 16S ribosomal RNA gene, partial sequence; mitochondrial
CGCGGTATTTTGACCGTGCGAAGGTAGCATAATCATTAGTCTTTTAATTGAAGGCTTGTATGAAGGGTTGGACGAGAAATTGGCTGTCTTTGTAGAAATGGTGGAATTTGACTTTTAAGTGAGAAGGCTTAAATGTTCTAAAGGGACGATAAGACCCTATAAAGTTTGACGGTCTGGGTTTTAAAAGATAAATTGGTTAACTAGAGTTTGTTAGGAACAGGGTGTTTTGTTGGGGCGGTAAGAATATAAGTGATTTAACTGTTTTATGGTTAGCGACAAAGGTAGTTGGGTTTATGATCCTTGTTAAAGATTGTTAGAATAAATTACTTTAGGGATAACAGCGTAATTTTTTTTGAGAGTTCTTATCGACAAAGAAGTTTGCGACCTCGATGTTGAATTAAAAGTTCTTTGTGGCGTAGCAGTTAGGAGAGAAGGTCTGTTCGA     
> Tenuibranchiurus_sp.nov.4.TEW_2 [organism=Tenuibranchiurus sp. nov. 4] [note=Eukaryota; Metazoa; Ecdysozoa; Arthropoda; Crustacea; Malacostraca; Eumalacostraca; Eucarida; Decapoda; Pleocyemata; Astacidea; Parastacoidea; Parastacidae; Tenuibranchiurus] [molecule=DNA] [moltype=genomic] [location=mitochondrion] [isolate=TEW_2] [country=Australia: Qld] Tenuibranchiurus sp.nov.4 voucher TEW_2 16S ribosomal RNA gene, partial sequence; mitochondrial
CGCGGTATTTTGACCGTGCGAAGGTAGCATAATCATTAGTCTTTTAATTGAAGGCTTGTATGAAGGGTTGGACGAGAAATTGGCTGTCTTTGTAGAAATGGTGGAATTTGACTTTTAAGTGAGAAGGCTTAAATGTTCTAAAGGGACGATAAGACCCTATAAAGTTTGACGGTCTGGGTTTTAAAAGATAAATTGGTTAACTAGAGTTTGTTAGGAACAGGGTGTTTTGTTGGGGCGGTAAGAATATAAGTGATTTAACTGTTTTATGGTTAGCGACAAAGGTAGTTGGGTTTATGATCCTTGTTAAAGATTGTTAGAATAAATTACTTTAGGGATAACAGCGTAATTTTTTTTGAGAGTTCTTATCGACAAAGAAGTTTGCGACCTCGATGTTGAATTAAAAGTTCTTTGTGGCGTAGCAGTTAGGAGAGAAGGTCTGTTCGA     
> Tenuibranchiurus_sp.nov.4.LW_1 [organism=Tenuibranchiurus sp. nov. 4] [note=Eukaryota; Metazoa; Ecdysozoa; Arthropoda; Crustacea; Malacostraca; Eumalacostraca; Eucarida; Decapoda; Pleocyemata; Astacidea; Parastacoidea; Parastacidae; Tenuibranchiurus] [molecule=DNA] [moltype=genomic] [location=mitochondrion] [isolate=LW_1] [country=Australia: Qld] Tenuibranchiurus sp.nov.4 voucher LW_1 16S ribosomal RNA gene, partial sequence; mitochondrial
CGCGGTATTTTGACCGTGCGAAGGTAGCATAATCATTAGTCTTTTAATTGAAGGCTTGTATGAAGGGTTGGACGAGAAATTGGCTGTCTTTGTAGAAATGATGGAATTTGACTTTTAAGTGAGAAGGCTTAAATGTTCTAAAGGGACGATAAGACCCTATAAAGTTTGACGGTCTGGGTTTTAAGAGATAAATTGGTTAACTAGAGTTTGTTAGGAACAGGGTGTTTTGTTGGGGCGGTAAGAATATAAGTGATTTAACTGTTTTATGGTTAGCGACAAAGGTAGTTGGGTTTATGATCCTTGTTAGAGATTGTTAGAATAAATTACTTTAGGGATAACAGCGTAATTTTTTTTGAGAGTTCTTATCGACAAAGAAGTTTGCGACCTCGATGTTGAATTAAAAGTTCTTTGTGGCGTAGCAGTTAGGAGAGAAGGTCTGTTCGA     
> Tenuibranchiurus_sp.nov.4.LW_2 [organism=Tenuibranchiurus sp. nov. 4] [note=Eukaryota; Metazoa; Ecdysozoa; Arthropoda; Crustacea; Malacostraca; Eumalacostraca; Eucarida; Decapoda; Pleocyemata; Astacidea; Parastacoidea; Parastacidae; Tenuibranchiurus] [molecule=DNA] [moltype=genomic] [location=mitochondrion] [isolate=LW_2] [country=Australia: Qld] Tenuibranchiurus sp.nov.4 voucher LW_2 16S ribosomal RNA gene, partial sequence; mitochondrial
CGCGGTATTTTGACCGTGCGAAGGTAGCATAATCATTAGTCTTTTAATTGAAGGCTTGTATGAAGGGTTGGACGAGAAATTGGCTGTCTTTGTAGAAATGATGGAATTTGACTTTTAAGTGAGAAGGCTTAAATGTTCTAAAGGGACGATAAGACCCTATAAAGTTTGACGGTCTGGGTTTTAAAAGATAAATTGGTTAACTAGAGTTTGTTAGGAACAGGGTGTTTTGTTGGGGCGGTAAGAATATAAGTGATTTAACTGTTTTATGGTTAGCGACAAAGGTAGTTGGGTTTATGATCCTTGTTAGAGATTGTTAGAATAAATTACTTTAGGGATAACAGCGTAATTTTTTTTGAGAGTTCTTATCGACAAAGAAGTTTGCGACCTCGATGTTGAATTAAAAGTTCTTTGTGGCGTAGCAGTTAGGAGAGAAGGTCTGTTCGA     
> Tenuibranchiurus_sp.nov.4.LW_5 [organism=Tenuibranchiurus sp. nov. 4] [note=Eukaryota; Metazoa; Ecdysozoa; Arthropoda; Crustacea; Malacostraca; Eumalacostraca; Eucarida; Decapoda; Pleocyemata; Astacidea; Parastacoidea; Parastacidae; Tenuibranchiurus] [molecule=DNA] [moltype=genomic] [location=mitochondrion] [isolate=LW_5] [country=Australia: Qld] Tenuibranchiurus sp.nov.4 voucher LW_5 16S ribosomal RNA gene, partial sequence; mitochondrial
CGCGGTATTTTGACCGTGCGAAGGTAGCATAATCATTAGTCTTTTAATTGAAGGCTTGTATGAAGGGTTGGACGAGAAATTGGCTGTCTTTGTAGAAATGATGGAATTTGACTTTTAAGTGAGAAGGCTTAAATGTTCTAAAGGGACGATAAGACCCTATAAAGTTTGACGGTCTGGGTTTTAAGAGATAAATTGGTTAACTAGAGTTTGTTAGGAACAGGGTGTTTTGTTGGGGCGGTAAGAATATAAGTGATTTAACTGTTTTATGGTTAGCGACAAAGGTAGTTGGGTTTATGATCCTTGTTAGAGATTGTTAGAATAAATTACTTTAGGGATAACAGCGTAATTTTTTTTGAGAGTTCTTATCGACAAAGAAGTTTGCGACCTCGATGTTGAATTAAAAGTTCTTTGTGGCGTAGCAGTTAGGAGAGAAGGTCTGTTCGA     
> Tenuibranchiurus_sp.nov.4.LW_7 [organism=Tenuibranchiurus sp. nov. 4] [note=Eukaryota; Metazoa; Ecdysozoa; Arthropoda; Crustacea; Malacostraca; Eumalacostraca; Eucarida; Decapoda; Pleocyemata; Astacidea; Parastacoidea; Parastacidae; Tenuibranchiurus] [molecule=DNA] [moltype=genomic] [location=mitochondrion] [isolate=LW_7] [country=Australia: Qld] Tenuibranchiurus sp.nov.4 voucher LW_7 16S ribosomal RNA gene, partial sequence; mitochondrial
CGCGGTATTTTGACCGTGCGAAGGTAGCATAATCATTAGTCTTTTAATTGAAGGCTTGTATGAAGGGTTGGACGAGAAATTGGCTGTCTTTGTAGAAATGATGGAATTTGACTTTTAAGTGAGAAGGCTTAAATGTTCTAAAGGGACGATAAGACCCTATAAAGTTTGACGGTCTGGGTTTTAAAAGATAAATTGGTTAACTAGAGTTTGTTAGGAACAGGGTGTTTTGTTGGGGCGGTAAGAATATAAGTGATTTAACTGTTTTATGGTTAGCGACAAAGGTAGTTGGGTTTATGATCCTTGTTAGAGATTGTTAGAATAAATTACTTTAGGGATAACAGCGTAATTTTTTTTGAGAGTTCTTATCGACAAAGAAGTTTGCGACCTCGATGTTGAATTAAAAGTTCTTTGTGGCGTAGCAGTTAGGAGAGAAGGTCTGTTCGA     
> Tenuibranchiurus_sp.nov.5.GC1_1 [organism=Tenuibranchiurus sp. nov. 5] [note=Eukaryota; Metazoa; Ecdysozoa; Arthropoda; Crustacea; Malacostraca; Eumalacostraca; Eucarida; Decapoda; Pleocyemata; Astacidea; Parastacoidea; Parastacidae; Tenuibranchiurus] [molecule=DNA] [moltype=genomic] [location=mitochondrion] [isolate=GC1_1] [country=Australia: Qld] Tenuibranchiurus sp.nov.5 voucher GC1_1 16S ribosomal RNA gene, partial sequence; mitochondrial
CGCGGTATTTTGACCGTGCGAAGGTAGCATAATCATTAGTCTTTTAATTGAAGGCTTGTATGAAGGGTTGGACGAGAAATTGGCTGTCTTTGTAGAAATGATGGAATTTAACTTTTAAGTGAGAAGGCTTAAATGTTCTAAAGGGACGATAAGACCCTATAAAGTTTGACGGTCTGGGGCTTAAAAAACAAGTTGGGTTTCTAGAGTTTGTTAGGAATGGAGTGTTTTGTTGGGGCGATAAGAATATAAATGATTTAACTGTTTTATGGTTAGTTACAAAGATAGTTGGGTTCATGATCCTTGTTAGAGATTGTTAGAATAAATTACTTTAGGGATAACAGCGTAATTTTTTTTGAGAGTTCTTATCGACAAAGAAGTTTGCGACCTCGATGTTGAATTAAAAGTTCTTTGTGGCGTAGCAGTTAGGAGAGAAGGTCTGTTCGA     
> Tenuibranchiurus_sp.nov.5.GC1_4 [organism=Tenuibranchiurus sp. nov. 5] [note=Eukaryota; Metazoa; Ecdysozoa; Arthropoda; Crustacea; Malacostraca; Eumalacostraca; Eucarida; Decapoda; Pleocyemata; Astacidea; Parastacoidea; Parastacidae; Tenuibranchiurus] [molecule=DNA] [moltype=genomic] [location=mitochondrion] [isolate=GC1_4] [country=Australia: Qld] Tenuibranchiurus sp.nov.5 voucher GC1_4 16S ribosomal RNA gene, partial sequence; mitochondrial
CGCGGTATTTTGACCGTGCGAAGGTAGCATAATCATTAGTCTTTTAATTGAAGGCTTGTATGAAGGGTTGGACGAGAAATTGGCTGTCTTTGTAGAAATGATGGAATTTAACTTTTAAGTGAGAAGGCTTAAATGTTCTAAAGGGACGATAAGACCCTATAAAGTTTGACGGTCTAGGGCTTAAAAAACAAGTTGGGTTTCTAGAGTTTGTTAGGAATGGAGTGTTTTGTTGGGGCGATAAGAATATAAATGATTTAACTGTTTTATGGTTAGTTACAAAGATAGTTGGGTTCATGATCCTTGTTAGAGATTGTTAGAATAAATTACTTTAGGGATAACAGCGTAATTTTTTTTGAGAGTTCTTATCGACAAAGAAGTTTGCGACCTCGATGTTGAATTAAAAGTTCTTCGTGGCGTAGCAGTTAGGAGAGAAGGTCTGTTCGA     
> Tenuibranchiurus_sp.nov.5.GC1_5 [organism=Tenuibranchiurus sp. nov. 5] [note=Eukaryota; Metazoa; Ecdysozoa; Arthropoda; Crustacea; Malacostraca; Eumalacostraca; Eucarida; Decapoda; Pleocyemata; Astacidea; Parastacoidea; Parastacidae; Tenuibranchiurus] [molecule=DNA] [moltype=genomic] [location=mitochondrion] [isolate=GC1_5] [country=Australia: Qld] Tenuibranchiurus sp.nov.5 voucher GC1_5 16S ribosomal RNA gene, partial sequence; mitochondrial
CGCGGTATTTTGACCGTGCGAAGGTAGCATAATCATTAGTCTTTTAATTGAAGGCTTGTATGAAGGGTTGGACGAGAAATTGGCTGTCTTTGTAGAAATGATGGAATTTAACTTTTAAGTGAGAAGGCTTAAATGTTCTAAAGGGACGATAAGACCCTATAAAGTTTGACGGTCTAGGGCTTAAAAAACAAGTTGGGTTTCTAGAGTTTGTTAGGAATGGAGTGTTTTGTTGGGGCGATAAGAATATAAATGATTTAACTGTTTTATGGTTAGTTACAAAGATAGTTGGGTTCATGATCCTTGTTAGAGATTGTTAGAATAAATTACTTTAGGGATAACAGCGTAATTTTTTTTGAGAGTTCTTATCGACAAAGAAGTTTGCGACCTCGATGTTGAATTAAAAGTTCTTCGTGGCGTAGCAGTTAGGAGAGAAGGTCTGTTCGA     
> Tenuibranchiurus_sp.nov.5.GC2_3 [organism=Tenuibranchiurus sp. nov. 5] [note=Eukaryota; Metazoa; Ecdysozoa; Arthropoda; Crustacea; Malacostraca; Eumalacostraca; Eucarida; Decapoda; Pleocyemata; Astacidea; Parastacoidea; Parastacidae; Tenuibranchiurus] [molecule=DNA] [moltype=genomic] [location=mitochondrion] [isolate=GC2_3] [country=Australia: Qld] Tenuibranchiurus sp.nov.5 voucher GC2_3 16S ribosomal RNA gene, partial sequence; mitochondrial
CGCGGTATTTTGACCGTGCGAAGGTAGCATAATCATTAGTCTTTTAATTGAAGGCTTGTATGAAGGGTTGGACGAGAAATTGGCTGTCTTTGTAGAAATGATGGAATTTAACTTTTAAGTGAGAAGGCTTAAATGTTCTAAAGGGACGATAAGACCCTATAAAGTTTGACGGTCTAGGGCTTAAAAAACAAGTTGGGTTTCTAGAGTTTGTTAGGAATGGAGTGTTTTGTTGGGGCGATAAGAATATAAATGATTTAACTGTTTTATGGTTAGTTACAAAGATAGTTGGGTTCATGATCCTTGTTAGAGATTGTTAGAATAAATTACTTTAGGGATAACAGCGTAATTTTTTTTGAGAGTTCTTATCGACAAAGAAGTTTGCGACCTCGATGTTGAATTAAAAGTTCTTCGTGGCGTAGCAGTTAGGAGAGAAGGTCTGTTCGA     
> Tenuibranchiurus_sp.nov.5.GC2_4 [organism=Tenuibranchiurus sp. nov. 5] [note=Eukaryota; Metazoa; Ecdysozoa; Arthropoda; Crustacea; Malacostraca; Eumalacostraca; Eucarida; Decapoda; Pleocyemata; Astacidea; Parastacoidea; Parastacidae; Tenuibranchiurus] [molecule=DNA] [moltype=genomic] [location=mitochondrion] [isolate=GC2_4] [country=Australia: Qld] Tenuibranchiurus sp.nov.5 voucher GC2_4 16S ribosomal RNA gene, partial sequence; mitochondrial
CGCGGTATTTTGACCGTGCGAAGGTAGCATAATCATTAGTCTTTTAATTGAAGGCTTGTATGAAGGGTTGGACGAGAAATTGGCTGTCTTTGTAGAAATGATGGAATTTAACTTTTAAGTGAGAAGGCTTAAATGTTCTAAAGGGACGATAAGACCCTATAAAGTTTGACGGTCTAGGGCTTAAAAAACAAGTTGGGTTTCTAGAGTTTGTTAGGAATGGAGTGTTTTGTTGGGGCGATAAGAATATAAATGATTTAACTGTTTTATGGTTAGTTACAAAGATAGTTGGGTTCATGATCCTTGTTAGAGATTGTTAGAATAAATTACTTTAGGGATAACAGCGTAATTTTTTTTGAGAGTTCTTATCGACAAAGAAGTTTGCGACCTCGATGTTGAATTAAAAGTTCTTCGTGGCGTAGCAGTTAGGAGAGAAGGTCTGTTCGA     
> Tenuibranchiurus_sp.nov.5.GC2_5 [organism=Tenuibranchiurus sp. nov. 5] [note=Eukaryota; Metazoa; Ecdysozoa; Arthropoda; Crustacea; Malacostraca; Eumalacostraca; Eucarida; Decapoda; Pleocyemata; Astacidea; Parastacoidea; Parastacidae; Tenuibranchiurus] [molecule=DNA] [moltype=genomic] [location=mitochondrion] [isolate=GC2_5] [country=Australia: Qld] Tenuibranchiurus sp.nov.5 voucher GC2_5 16S ribosomal RNA gene, partial sequence; mitochondrial
CGCGGTATTTTGACCGTGCGAAGGTAGCATAATCATTAGTCTTTTAATTGAAGGCTTGTATGAAGGGTTGGACGAGAAATTGGCTGTCTTTGTAGAAATGATGGAATTTAACTTTTAAGTGAGAAGGCTTAAATGTTCTAAAGGGACGATAAGACCCTATAAAGTTTGACGGTCTAGGGCTTAAAAAACAAGTTGGGTTTCTAGAGTTTGTTAGGAATGGAGTGTTTTGTTGGGGCGATAAGAATATAAATGATTTAACTGTTTTATGGTTAGTTACAAAGATAGTTGGGTTCATGATCCTTGTTAGAGATTGTTAGAATAAATTACTTTAGGGATAACAGCGTAATTTTTTTTGAGAGTTCTTATCGACAAAGAAGTTTGCGACCTCGATGTTGAATTAAAAGTTCTTCGTGGCGTAGCAGTTAGGAGAGAAGGTCTGTTCGA     
> Gen_nov_sp.nov.1.LH_1 [organism=Gen. nov. sp. nov. 1] [note=Eukaryota; Metazoa; Ecdysozoa; Arthropoda; Crustacea; Malacostraca; Eumalacostraca; Eucarida; Decapoda; Pleocyemata; Astacidea; Parastacoidea; Parastacidae] [molecule=DNA] [moltype=genomic] [location=mitochondrion] [isolate=LH_1] [country=Australia: NSW] Gen.nov. sp.nov.1 voucher LH_1 16S ribosomal RNA gene, partial sequence; mitochondrial
CGCGGTATTTTGACCGTGCGAAGGTAGCATAATCATTAGTCTTTTAATTGAAAGCTTGTATGAAGGGTTGGACAAGAAGTTAGCTGTCTTAAGGAAAGAGTAGAATTTAACTTTTAAGTGAGAGGGCTTAAATATTCTAAAGGGACGATAAGACCCTATAAAGTTTGACGTTTTTTTTGTTAATAGATGAATTGGATGGTTAAAAGTTTGTTAGGGGATAGATGTTTTGTTGGGGCGACGAGAATATAAGTGATTTAACTGTTTTTATGTTGGTACAGTAATAATTGATTTGTGATCCTTGTTAAAGATTATTAGAATAAATTACTTTAGGGATAACAGCGTAATTTTTTTTGAGAGTTCTTATCGACAAAAAAGTTTGCGACCTCGATGTTGAATTAAAAGTTCTTTATGGCGTAACAGTTATATAAGAAGGTCTGTTCGA     
> Gen_nov_sp.nov.1.LH_6 [organism=Gen. nov. sp. nov. 1] [note=Eukaryota; Metazoa; Ecdysozoa; Arthropoda; Crustacea; Malacostraca; Eumalacostraca; Eucarida; Decapoda; Pleocyemata; Astacidea; Parastacoidea; Parastacidae] [molecule=DNA] [moltype=genomic] [location=mitochondrion] [isolate=LH_6] [country=Australia: NSW] Gen.nov. sp.nov.1 voucher LH_6 16S ribosomal RNA gene, partial sequence; mitochondrial
CGCGGTATTTTGACCGTGCGAAGGTAGCATAATCATTAGTCTTTTAATTGAAGGCTTGTATGAAGGGTTGGACAAGAAGTTAGCTGTCTTAAGGAAAGAGTAGAATTTAACTTTTAAGTGAGAGGGCTTAAATATTCTAAAGGGACGATAAGACCCTATAAAGTTTGACGTTTTTTTTGTTAGTAGATGAATTGGATGGTTAAAAGTTTGTTAGGGGATAGATGTTTTGTTGGGGCGACGAGAATATAAGTGATTTAACTGTTTTTATGTTGGTACAGTAATAATTGATTTGTGATCCTTGTTAAAGATTATTAGAATAAATTACTTTAGGGATAACAGCGTAATTTTTTTTGAGAGTTCTTATCGACAAAAAAGTTTGCGACCTCGATGTTGAATTAAAAGTTCTTTATGGCGTAGCAGTTATATAAGAAGGTCTGTTCGA     
> Gen_nov_sp.nov.1.LH_8 [organism=Gen. nov. sp. nov. 1] [note=Eukaryota; Metazoa; Ecdysozoa; Arthropoda; Crustacea; Malacostraca; Eumalacostraca; Eucarida; Decapoda; Pleocyemata; Astacidea; Parastacoidea; Parastacidae] [molecule=DNA] [moltype=genomic] [location=mitochondrion] [isolate=LH_8] [country=Australia: NSW] Gen.nov. sp.nov.1 voucher LH_8 16S ribosomal RNA gene, partial sequence; mitochondrial
CGCGGTATTTTGACCGTGCGAAGGTAGCATAATCATTAGTCTTTTAATTGAAGGCTTGTATGAAGGGTTGGACAAGAAGTTAGCTGTCTTAAGGAAAGAGTAGAATTTAACTTTTAAGTGAGAGGGCTTAAATATTCTAAAGGGACGATAAGACCCTATAAAGTTTGACGTTTTTTTTGTTAATAGATGAATTGGATGGTTAAAAGTTTGTTAGGGGATAGATGTTTTGTTGGGGCGACGAGAATATAAGTGATTTAACTGTTTTTATGTTGGTACAGTAATAATTGATTTGTGATCCTTGTTAAAGATTATTAGAATAAATTACTTTAGGGATAACAGCGTAATTTTTTTTGAGAGTTCTTATCGACAAAAAAGTTTGCGACCTCGATGTTGAATTAAAAGTTCTTTATGGCGTAGCAGTTATATAAGAAGGTCTGTTCGA     
> Gen_nov_sp.nov.1.LH_15 [organism=Gen. nov. sp. nov. 1] [note=Eukaryota; Metazoa; Ecdysozoa; Arthropoda; Crustacea; Malacostraca; Eumalacostraca; Eucarida; Decapoda; Pleocyemata; Astacidea; Parastacoidea; Parastacidae] [molecule=DNA] [moltype=genomic] [location=mitochondrion] [isolate=LH_15] [country=Australia: NSW] Gen.nov. sp.nov.1 voucher LH_15 16S ribosomal RNA gene, partial sequence; mitochondrial
CGCGGTATTTTGACCGTGCGAAGGTAGCATAATCATTAGTCTTTTAATTGAAGGCTTGTATGAAGGGTTGGACAAGAAGTTAGCTGTCTTAAGGAAAGAGTAGAATTTAACTTTTAAGTGAGAGGGCTTAAATATTCTAAAGGGACGATAAGACCCTATAAAGTTTGACGTTTTTTTTGTTAGTAGATGAATTGGATGGTTAAAAGTTTGTTAGGGGATAGATGTTTTGTTGGGGCGACGAGAATATAAGTGATTTAACTGTTTTTATGTTGGTACAGTAATAATTGATTTTGTGATCCTTGTTAAAGATTATTAGAATAAATTACTTTAGGGATAACAGCGTAATTTTTTTTGAGAGTTCTTATCGACAAAAAAGTTTGCGACCTCGATGTTGAATTAAAAGTTCTTTATGGCGTAGCAGTTATATAAGAAGGTCTGTTCGA     
> Gen_nov_sp.nov.2.BNP1_1 [organism=Gen. nov. sp. nov. 2] [note=Eukaryota; Metazoa; Ecdysozoa; Arthropoda; Crustacea; Malacostraca; Eumalacostraca; Eucarida; Decapoda; Pleocyemata; Astacidea; Parastacoidea; Parastacidae] [molecule=DNA] [moltype=genomic] [location=mitochondrion] [isolate=BNP1_1] [country=Australia: NSW] Gen.nov. sp.nov.2 voucher BNP1_1 16S ribosomal RNA gene, partial sequence; mitochondrial
CGCGGTATTTTGACCGTGCGAAGGTAGCATAATCATTAGTCTTTTAATTGAAGGCTTGTATGAAGGGTTGGACAAGAAGTTAGCTGTCTTAATAAAAGGATATAATTTAACTTTTAAGTGAGAGGGCTTAAATACTCTAAAGGGACGATAAGACCCTATAAAGTTTGACGTTTTTTTTGTTAATAAATGAATTGGGTGGTTTAAAGTTTGTTAGTAGATAGATGTTTTGTTGGGGCGACAAGAATATAAGTGATTTAACTGTTTTTATGTTAATACAATAATAATTGATTTTGTGATCCTTGTTAAAGATTATTAGAGTAAATTACTTTAGGGATAACAGCGTAATTTTTTTTGAGAGTTCTTATCGACAAAAAAGTTTGCGACCTCGATGTTGAATTAAAAGTTCTTTATGGCGTAGCAGTTATATAAGAGGGTCTGTTCGA     
> Gen_nov_sp.nov.2.BNP1_8 [organism=Gen. nov. sp. nov. 2] [note=Eukaryota; Metazoa; Ecdysozoa; Arthropoda; Crustacea; Malacostraca; Eumalacostraca; Eucarida; Decapoda; Pleocyemata; Astacidea; Parastacoidea; Parastacidae] [molecule=DNA] [moltype=genomic] [location=mitochondrion] [isolate=BNP1_8] [country=Australia: NSW] Gen.nov. sp.nov.2 voucher BNP1_8 16S ribosomal RNA gene, partial sequence; mitochondrial
CGCGGTATTTTGACCGTGCGAAGGTAGCATAATCATTAGTCTTTTAATTGAAGGCTTGTATGAAGGGTTGGACAAGAAGTTAGCTGTCTTAATAAAAGGATATAATTTAACTTTTAAGTGAGAGGGCTTAAATACTCTAAAGGGACGATAAGACCCTATAAAGTTTGACGTTTTTTTTGTTAATAAATGAATTGGGTGGTTTAAAGTTTGTTAGTAGATAGATGTTTTGTTGGGGCGACAAGAATATAAGTGATTTAACTGTTTTTATGTTAATACAATAATAATTGATTTTGTGATCCTTGTTAAAGATTATTAGAGTAAATTACTTTAGGGATAACAGCGTAATTTTTTTTGAGAGTTCTTATCGACAAAAAAGTTTGCGACCTCGATGTTGAATTAAAAGTTCTTTATGGCGTAGCAGTTATATAAGAGGGTCTGTTCGA     
> Gen_nov_sp.nov.2.BNP1_10 [organism=Gen. nov. sp. nov. 2] [note=Eukaryota; Metazoa; Ecdysozoa; Arthropoda; Crustacea; Malacostraca; Eumalacostraca; Eucarida; Decapoda; Pleocyemata; Astacidea; Parastacoidea; Parastacidae] [molecule=DNA] [moltype=genomic] [location=mitochondrion] [isolate=BNP1_10] [country=Australia: NSW] Gen.nov. sp.nov.2 voucher BNP1_10 16S ribosomal RNA gene, partial sequence; mitochondrial
CGCGGTATTTTGACCGTGCGAAGGTAGCATAATCATTAGTCTTTTAATTGAAGGCTTGTATGAAGGGTTGGACAAGAAGTTAGCTGTCTTAATAAAAGGATATAATTTAACTTTTAAGTGAGAGGGGTTAAATACTCTAAAGGGACGATAAGACCCTATAAAGTTTGACGTTTTTTTTGTTAATAAATGAATTGGGTGGTTTAAAGTTTGTTAGTAGATAGATGTTTTGTTGGGGCGACAAGAATATAAGTGATTTAACTGTTTTTATGTTAATACAATAATAATTGATTTTGTGATCCTTGTTAAAGATTATTAGAGTAAATTACTTTAGGGATAACAGCGTAATTTTTTTTGAGAGTTCTTATCGACAAAAAAGTTTGCGACCTCGATGTTGAATTAAAAGTTCTTTATGGCGTAGCAGTTATATAAGAGGGTCTGTTCGA     
> Gen_nov_sp.nov.2.BNP1_13 [organism=Gen. nov. sp. nov. 2] [note=Eukaryota; Metazoa; Ecdysozoa; Arthropoda; Crustacea; Malacostraca; Eumalacostraca; Eucarida; Decapoda; Pleocyemata; Astacidea; Parastacoidea; Parastacidae] [molecule=DNA] [moltype=genomic] [location=mitochondrion] [isolate=BNP1_13] [country=Australia: NSW] Gen.nov. sp.nov.2 voucher BNP1_13 16S ribosomal RNA gene, partial sequence; mitochondrial
CGCGGTATTTTGACCGTGCGAAGGTAGCATAATCATTAGTCTTTTAATTGAAAGCTTGTATGAAGGGTTGGACAAGAAGTTAGCTGTCTTAATAAAAGGATATAATTTAACTTTTAAGTGAGAGGGCTTAAATACTCTAAAGGGACGATAAGACCCTATAAAGTTTGACGTTTTTTTTGTTAATAAATGAATTGGGTGGTTTAAAGTTTGTTAGTAGATAGATGTTTTGTTGGGGCGACAAGAATATAAGTGATTTAACTGTTTTTATGTTAATACAATAATAATTGATTTGTGATCCTTGTTAAAGATTATTAGAGTAAATTACTTTAGGGATAACAGCGTAATTTTTTTTGAGAGTTCTTATCGACAAAAAAGTTTGCGACCTCGATGTTGAATTAAAAGTTCTTTATGGCGTAGCAGTTATATAAGAGGGTCTGTTCGA     
> Gen_nov_sp.nov.2.BNP2_2 [organism=Gen. nov. sp. nov. 2] [note=Eukaryota; Metazoa; Ecdysozoa; Arthropoda; Crustacea; Malacostraca; Eumalacostraca; Eucarida; Decapoda; Pleocyemata; Astacidea; Parastacoidea; Parastacidae] [molecule=DNA] [moltype=genomic] [location=mitochondrion] [isolate=BNP2_2] [country=Australia: NSW] Gen.nov. sp.nov.2 voucher BNP2_2 16S ribosomal RNA gene, partial sequence; mitochondrial
CGCGGTATTTTGACCGTGCGAAGGTAGCATAATCATTAGTCTTTTAATTGAAGGCTTGTATGAAGGGTTGGACAAGAAGTTAGCTGTCTTAATAAAAGGATATAATTTAACTTTTAAGTGAGAGGGCTTAAATACTCTAAAGGGACGATAAGACCCTATAAAGTTTGACGTTTTTTTTGTTAATAAATGAATTGGGTGGTTTAAAGTTTGTTAGTAGATAGATGTTTTGTTGGGGCGACAAGAATATAAGTGATTTAACTGTTTTTATGTTAATACAATAATAATTGATTTGTGATCCTTGTTAAAGATTATTAGAGTAAATTACTTTAGGGATAACAGCGTAATTTTTTTTGAGAGTTCTTATCGACAAAAAAGTTTGCGACCTCGATGTTGAATTAAAAGTTCTTTATGGCGTAGCAGTTATATAAGAGGGTCTGTTCGA     
> Gen_nov_sp.nov.2.LakeH_1 [organism=Gen. nov. sp. nov. 2] [note=Eukaryota; Metazoa; Ecdysozoa; Arthropoda; Crustacea; Malacostraca; Eumalacostraca; Eucarida; Decapoda; Pleocyemata; Astacidea; Parastacoidea; Parastacidae] [molecule=DNA] [moltype=genomic] [location=mitochondrion] [isolate=LakeH_1] [country=Australia: NSW] Gen.nov. sp.nov.2 voucher LakeH_1 16S ribosomal RNA gene, partial sequence; mitochondrial
CGCGGTATTTTGACCGTGCGAAGGTAGCATAATCATTAGTCTTTTAATTGAAGGCTTGTATGAAGGGTTGGACAAGAAGTTAGCTGTCTTAATAAAAGGATATAATTTAACTTTTAAGTGAGAGGGCTTAAATATTCTAAAGGGACGATAAGACCCTATAAAGTTTGACGTTTTTTTTGTTAATAAATGAATTGGGTGGTTTAAAGTTTGTTAGCAGATAGATGTTTTGTTGGGGCGACAAGAATATAAGTGATTTAACTGTTTTTATGTTAATACAATAATAATTGATTTGTGATCCTTGTTAAAGATTATTAGAGTAAATTACTTTAGGGATAACAGCGTAATTTTTTTTGAGAGTTCTTATCGACAAAAAAGTTTGCGACCTCGATGTTGAATTAAAAGTTCTTTATGGCGTAGCAGTTATATAAGAGGGTCTGTTCGA     
> Gen_nov_sp.nov.2.LakeH_18 [organism=Gen. nov. sp. nov. 2] [note=Eukaryota; Metazoa; Ecdysozoa; Arthropoda; Crustacea; Malacostraca; Eumalacostraca; Eucarida; Decapoda; Pleocyemata; Astacidea; Parastacoidea; Parastacidae] [molecule=DNA] [moltype=genomic] [location=mitochondrion] [isolate=LakeH_18] [country=Australia: NSW] Gen.nov. sp.nov.2 voucher LakeH_18 16S ribosomal RNA gene, partial sequence; mitochondrial
CGCGGTATTTTGACCGTGCGAAGGTAGCATAATCATTAGTCTTTTAATTGAAGGCTTGTATGAAGGGTTGGACAAGAAGTTAGCTGTCTTAATAAAAGGATATAATTTAACTTTTAAGTGAGAGGGCTTAAATATTCTAAAGGGACGATAAGACCCTATAAAGTTTGACGTTTTTTTTGTTAGTAAATGAATTGGGTGGTTTAAAGTTTGTTAGCAGATAGATGTTTTGTTGGGGCGACAAGAATATAAGTGATTTAACTGTTTTTATGTTAATACAATAATAATTGATTTTGTGATCCTTGTTAAAGATTATTAGAGTAAATTACTTTAGGGATAACAGCGTAATTTTTTTTGAGAGTTCTTATCGACAAAAAAGTTTGCGACCTCGATGTTGAATTAAAAGTTCTTTATGGCGTAGCAGTTATATAAGAGGGTCTGTTCGA     
> Gen_nov_sp.nov.2.LakeH_19 [organism=Gen. nov. sp. nov. 2] [note=Eukaryota; Metazoa; Ecdysozoa; Arthropoda; Crustacea; Malacostraca; Eumalacostraca; Eucarida; Decapoda; Pleocyemata; Astacidea; Parastacoidea; Parastacidae] [molecule=DNA] [moltype=genomic] [location=mitochondrion] [isolate=LakeH_19] [country=Australia: NSW] Gen.nov. sp.nov.2 voucher LakeH_19 16S ribosomal RNA gene, partial sequence; mitochondrial
CGCGGTATTTTGACCGTGCGAAGGTAGCATAATCATTAGTCTTTTAATTGAAGGCTTGTATGAAGGGTTGGACAAGAAGTTAGCTGTCTTAATAAAAGGATATAATTTAACTTTTAAGTGAGAGGGCTTAAATATTCTAAAGGGACGATAAGACCCTATAAAGTTTGACGTTTTTTTTGTTAGTAAATGAATTGGGTGGTTTAAAGTTTGTTAGCAGATAGATGTTTTGTTGGGGCGACAAGAATATAAGTGATTTAACTGTTTTTATGTTAATACAATAATAATTGATTTTGTGATCCTTGTTAAAGATTATTAGAGTAAATTACTTTAGGGATAACAGCGTAATTTTTTTTGAGAGTTCTTATCGACAAAAAAGTTTGCGACCTCGATGTTGAATTAAAAGTTCTTTATGGCGTAGCAGTTATATAAGAGGGTCTGTTCGA     
> Gramastacus_lacus.M1 [organism=Gramastacus lacus] [note=Eukaryota; Metazoa; Ecdysozoa; Arthropoda; Crustacea; Malacostraca; Eumalacostraca; Eucarida; Decapoda; Pleocyemata; Astacidea; Parastacoidea; Parastacidae; Gramastacus] [molecule=DNA] [moltype=genomic] [location=mitochondrion] [isolate=M1] [country=Australia: NSW] Gramastacus lacus voucher M1 16S ribosomal RNA gene, partial sequence; mitochondrial
CGCGGTATTTTGACCGTGCGAAGGTAGCATAATCATTAGTCTTTTAATTGAAGGCTTGTATGAAGGGTTAGACGAGAAATTAGCTGTCTTTATTAAAAAAATGGAATTTAACTTTTAAGTGAGAGGGCTTAAATGTTCTAAAGGGACGATAAGACCCTATAAAGTTTGATATTTAATTTTTTAAAAAATAAGATAAATAGATAAAGTTAATTAGAAAAAAGATGTTTTGTTGGGGCGACAAGAATATAATTTATATAACTGTTTTTATATCAATACAATAATGATTGAATTAGTGAACCTTTATAAAGGTAACAGAGTAAATTACTTTAGGGATAACAGCGTAATTTTTTTTGAGAGTTCTTATCGACAAAAAAGTTTGCGACCTCGATGTTGAATTAAAGGTTCTTTGTAACGTAGAAGTTACATGAGGGGGTCTGTTCGA     
> Gramastacus_lacus.M2 [organism=Gramastacus lacus] [note=Eukaryota; Metazoa; Ecdysozoa; Arthropoda; Crustacea; Malacostraca; Eumalacostraca; Eucarida; Decapoda; Pleocyemata; Astacidea; Parastacoidea; Parastacidae; Gramastacus] [molecule=DNA] [moltype=genomic] [location=mitochondrion] [isolate=M2] [country=Australia: NSW] Gramastacus lacus voucher M2 16S ribosomal RNA gene, partial sequence; mitochondrial
CGCGGTATTTTGACCGTGCGAAGGTAGCATAATCATTAGTCTTTTAATTGAAGGCTTGTATGAAGGGTTAGACGAGAAATTAGCTGTCTTTATTAAAAAAATGGAATTTAACTTTTAAGTGAGAGGGCTTAAATGTTCTAAAGGGACGATAAGACCCTATAAAGTTTGATATTTAATTTTTTAAAAAATAAGATAAATAGATAAAGTTAATTAGAAAAAAGATGTTTTGTTGGGGCGACAAGAATATAATTTATATAACTGTTTTTATATCAATACAATAATGATTGAATTAGTGAACCTTTATAAAGGTAACAGAGTAAATTACTTTAGGGATAACAGCGTAATTTTTTTTGAGAGTTCTTATCGACAAAAAAGTTTGCGACCTCGATGTTGAATTAAAGGTTCTTTGTAACGTAGAAGTTACATGAGGGGGTCTGTTCGA     
> Gramastacus_lacus.M3 [organism=Gramastacus lacus] [note=Eukaryota; Metazoa; Ecdysozoa; Arthropoda; Crustacea; Malacostraca; Eumalacostraca; Eucarida; Decapoda; Pleocyemata; Astacidea; Parastacoidea; Parastacidae; Gramastacus] [molecule=DNA] [moltype=genomic] [location=mitochondrion] [isolate=M3] [country=Australia: NSW] Gramastacus lacus voucher M3 16S ribosomal RNA gene, partial sequence; mitochondrial
CGCGGTATTTTGACCGTGCGAAGGTAGCATAATCATTAGTCTTTTAATTGAAGGCTTGTATGAAGGGTTAGACGAGAAATTAGCTGTCTTTATTAAAAAAATGGAATTTAACTTTTAAGTGAGAGGGCTTAAATGTTCTAAAGGGACGATAAGACCCTATAAAGTTTGATATTTAATTTTTTAAAAAATAAGATAAATAGATAAAGTTAATTAGAAAAAAGATGTTTTGTTGGGGCGACAAGAATATAATTTATATAACTGTTTTTATATCAATACAATAATGATTGAATTAGTGAACCTTTATAAAGGTAACAGAGTAAATTACTTTAGGGATAACAGCGTAATTTTTTTTGAGAGTTCTTATCGACAAAAAAGTTTGCGACCTCGATGTTGAATTAAAGGTTCTTTGTAACGTAGAAGTTACATGAGGGGGTCTGTTCGA     
> Gramastacus_lacus.M4 [organism=Gramastacus lacus] [note=Eukaryota; Metazoa; Ecdysozoa; Arthropoda; Crustacea; Malacostraca; Eumalacostraca; Eucarida; Decapoda; Pleocyemata; Astacidea; Parastacoidea; Parastacidae; Gramastacus] [molecule=DNA] [moltype=genomic] [location=mitochondrion] [isolate=M4] [country=Australia: NSW] Gramastacus lacus voucher M4 16S ribosomal RNA gene, partial sequence; mitochondrial
CGCGGTATTTTGACCGTGCGAAGGTAGCATAATCATTAGTCTTTTAATTGAAGGCTTGTATGAAGGGTTAGACGAGAAATTAGCTGTCTTTATTAAAAAAATGGAATTTAACTTTTAAGTGAGAGGGCTTAAATGTTCTAAAGGGACGATAAGACCCTATAAAGTTTGATATTTAATTTTTTAAAAAATAAGATAAATAGATAAAGTTAATTAGAAAAAAGATGTTTTGTTGGGGCGACAAGAATATAATTTATATAACTGTTTTTATATCAATACAATAATGATTGAATTAGTGAACCTTTATAAAGGTAACAGAGTAAATTACTTTAGGGATAACAGCGTAATTTTTTTTGAGAGTTCTTATCGACAAAAAAGTTTGCGACCTCGATGTTGAATTAAAGGTTCTTTGTAACGTAGAAGTTACATGAGGGGGTCTGTTCGA     
