# Supplementary material for: A novel genus and cryptic species harboured within the monotypic freshwater crayfish genus Tenuibranchiurus Riek, 1951 (Decapoda: Parastacidae)
Source: PeerJ. 2017 May 24;5:e3310. doi: 10.7717/peerj.3310 (PMC5445942; doi:10.7717/peerj.3310)
Supplement: Supplemental Information 3 [file peerj-05-3310-s005.fas]

> Tenuibranchiurus_glypticus.BER_1 [organism=Tenuibranchiurus glypticus] [note=Eukaryota; Metazoa; Ecdysozoa; Arthropoda; Crustacea; Malacostraca; Eumalacostraca; Eucarida; Decapoda; Pleocyemata; Astacidea; Parastacoidea; Parastacidae; Tenuibranchiurus] [molecule=DNA] [moltype=mRNA] [location=genomic] [isolate=BER_1] [country=Australia: Qld] Tenuibranchiurus glypticus voucher BER_1 glyceraldehyde-3-phosphate dehydrogenase (GAPDH) gene, partial cds
ATGGAACAAGGCTGGTGCAGAGTACATTGTGGAGTCCACTGGAGTCTTCACCACAATTGAGAAGGCATCTGCCCACTTCAATGGTGGAGCTAAGAAGGTAGTGATCTCTGCCCCCTCTGCTGATGCTCCAATGTTCGTTTGTGGAGTCAACCTTGAAAAATATTCAAAGGACATGACTGTAGTCTCTAATGCTTCATGCACCACCAACTGCCTTGCTCCTGTTGCTAAAGTTCTGCACGAGAACTTTGAAATTGTCGAGGGCTTGATGACAACAGTCCATGCTGTTACTGCTACCCAGAAGACTGTCGATGGCCCATCTGCCAAGGATTGGCGTGGTGGCCGTGGTGCTGCCCAGAACATTATCCCTTCATCCACTGGTGCTGCAAAGGCTGTTGGCAAGGTCATTCCAGAACTCAATGGAAAATTGACAGGTATGGCCTTCCGTGTGCCCACTCCAGATGTCTCCGTTGTGGATTTGACAGTCCGCCTTGGCAAGGAATGCTCTTATGACGATGTTAAGGCTGCAATGAAGGCTGCTTCAGAGGGACCCCTCAAGGGTATC     
> Tenuibranchiurus_glypticus.BER_2 [organism=Tenuibranchiurus glypticus] [note=Eukaryota; Metazoa; Ecdysozoa; Arthropoda; Crustacea; Malacostraca; Eumalacostraca; Eucarida; Decapoda; Pleocyemata; Astacidea; Parastacoidea; Parastacidae; Tenuibranchiurus] [molecule=DNA] [moltype=mRNA] [location=genomic] [isolate=BER_2] [country=Australia: Qld] Tenuibranchiurus glypticus voucher BER_2 glyceraldehyde-3-phosphate dehydrogenase (GAPDH) gene, partial cds
ATGGAACAAGGCTGGTGCAGAGTACATTGTGGAGTCCACTGGAGTCTTCACCACAATTGAGAAGGCATCTGCTCACTTCAATGGTGGAGCAAAGAAGGTAGTGATCTCTGCCCCCTCTGCTGATGCTCCAATGTTCGTTTGTGGAGTCAACCTTGAAAAATATTCAAAGGACATGACTGTAGTCTCTAATGCTTCATGCACCACCAACTGCCTTGCTCCTGTTGCTAAAGTTCTGCACGAGAACTTTGAAATTGTCGAGGGCTTGATGACAACAGTCCATGCTGTTACTGCTACCCAGAAGACTGTCGATGGCCCATCTGCCAAGGATTGGCGTGGTGGCCGTGGTGCTGCCCAGAACATTATCCCTTCATCCACTGGTGCTGCAAAGGCTGTTGGCAAGGTCATTCCAGAACTCAATGGAAAATTGACAGGTATGGCCTTCCGTGTGCCCACTCCAGATGTCTCCGTTGTGGATTTGACAGTCCGCCTTGGCAAGGAATGCTCTTATGACGATGTTAAGGCTGCAATGAAGGCTGCTTCAGAGGGACCCCTCAAGGGTATC
> Tenuibranchiurus_glypticus.BER_5 [organism=Tenuibranchiurus glypticus] [note=Eukaryota; Metazoa; Ecdysozoa; Arthropoda; Crustacea; Malacostraca; Eumalacostraca; Eucarida; Decapoda; Pleocyemata; Astacidea; Parastacoidea; Parastacidae; Tenuibranchiurus] [molecule=DNA] [moltype=mRNA] [location=genomic] [isolate=BER_5] [country=Australia: Qld] Tenuibranchiurus glypticus voucher BER_5 glyceraldehyde-3-phosphate dehydrogenase (GAPDH) gene, partial cds
ATGGAACAAGGCTGGTGCAGAGTACATTGTGGAGTCCACTGGAGTCTTCACCACAATTGAGAAGGCATCTGCCCACTTCAATGGTGGAGCTAAGAAGGTAGTGATCTCTGCCCCCTCTGCTGATGCTCCAATGTTCGTTTGTGGAGTCAACCTTGAAAAATATTCAAAGGACATGACTGTAGTCTCTAATGCTTCATGCACCACCAACTGCCTTGCTCCTGTTGCTAAAGTTCTGCACGAGAACTTTGAAATTGTCGAGGGCTTGATGACAACAGTCCATGCTGTTACTGCTACCCAGAAGACTGTCGATGGCCCATCTGCCAAGGATTGGCGTGGTGGCCGTGGTGCTGCCCAGAACATTATCCCTTCATCCACTGGTGCTGCAAAGGCTGTTGGCAAGGTCATTCCAGAACTCAATGGAAAATTGACAGGTATGGCCTTCCGTGTGCCCACTCCAGATGTCTCCGTTGTGGATTTGACAGTCCGCCTTGGCAAGGAATGCTCTTATGACGATGTTAAGGCTGCAATGAAGGCTGCTTCAGAGGGACCCCTCAAGGGTATC  
> Tenuibranchiurus_glypticus.TSFSC_1 [organism=Tenuibranchiurus glypticus] [note=Eukaryota; Metazoa; Ecdysozoa; Arthropoda; Crustacea; Malacostraca; Eumalacostraca; Eucarida; Decapoda; Pleocyemata; Astacidea; Parastacoidea; Parastacidae; Tenuibranchiurus] [molecule=DNA] [moltype=mRNA] [location=genomic] [isolate=TSFSC_1] [country=Australia: Qld] Tenuibranchiurus glypticus voucher TSFSC_1 glyceraldehyde-3-phosphate dehydrogenase (GAPDH) gene, partial cds
ATGGAACAAGGCTGGTGCAGAGTACATTGTGGAGTCCACTGGAGTCTTCACCACAATTGAGAAGGCATCTGCYCACTTCAATGGGGGAGCWAAGAAGGTAGTGATCTCTGCCCCCTCTGCTGATGCTCCAATGTTCGTTTGTGGAGTCAACCTTGAAAAATATTCAAAGGACATGACTGTAGTCTCTAATGCTTCATGCACCACCAACTGCCTTGCTCCTGTTGCTAAAGTTCTGCAYGAGAACTTTGAAATTGTCGAGGGCTTGATGACAACAGTCCATGCTGTTACTGCTACCCAGAAGACTGTCGATGGCCCATCTGCCAAGGATTGGCGTGGTGGCCGTGGTGCTGCCCAGAACATTATCCCTTCATCCACTGGTGCTGCAAAGGCTGTAGGCAAGGTCATTCCAGAACTCAATGGAAARTTGACAGGTATGGCCTTCCGTGTGCCCACTCCAGATGTCTCCGTTGTGGATCTGACAGTCCGCCTGGGCAAGGAATGCTCTTATGACGATGTTAAGGCTGCAATGAAGGCTGCTTCAGAGGGACCCCTCAAGGGTATC     
> Tenuibranchiurus_glypticus.TSFSA_2 [organism=Tenuibranchiurus glypticus] [note=Eukaryota; Metazoa; Ecdysozoa; Arthropoda; Crustacea; Malacostraca; Eumalacostraca; Eucarida; Decapoda; Pleocyemata; Astacidea; Parastacoidea; Parastacidae; Tenuibranchiurus] [molecule=DNA] [moltype=mRNA] [location=genomic] [isolate=TSFSA_2] [country=Australia: Qld] Tenuibranchiurus glypticus voucher TSFSA_2 glyceraldehyde-3-phosphate dehydrogenase (GAPDH) gene, partial cds
ATGGAACAAGGCTGGTGCAGAGTACATTGTGGAGTCCACTGGAGTCTTCACCACAATTGAGAAGGCATCTGCYCACTTCAATGGKGGAGCWAAGAAGGTAGTGATCTCTGCCCCCTCTGCTGATGCTCCAATGTTCGTTTGTGGAGTCAACCTTGAAAAATATTCAAAGGACATGACTGTAGTCTCTAATGCTTCATGCACCACCAACTGCCTTGCTCCTGTTGCYAAAGTTCTGCAYGAGAACTTTGAAATTGTCGAGGGCTTGATGACAACAGTCCATGCTGTTACTGCTACCCAGAAGACTGTMGATGGCCCATCTGCCAAGGATTGGCGTGGTGGCCGTGGTGCTGCCCAGAACATTATCCCTTCATCCACTGGTGCTGCAAAGGCTGTAGGCAAGGTCATTCCAGAACTCAATGGAAARTTGACAGGTATGGCCTTCCGTGTGCCCACTCCAGATGTCTCCGTTGTGGATTTGACAGTCCGCCTGGGCAAGGAATGCTCTTATGACGATGTTAAGGCTGCAATGAAGGCTGCTTCAGAGGGACCCCTCAAGGGTATC     
> Tenuibranchiurus_glypticus.TSFSA_3 [organism=Tenuibranchiurus glypticus] [note=Eukaryota; Metazoa; Ecdysozoa; Arthropoda; Crustacea; Malacostraca; Eumalacostraca; Eucarida; Decapoda; Pleocyemata; Astacidea; Parastacoidea; Parastacidae; Tenuibranchiurus] [molecule=DNA] [moltype=mRNA] [location=genomic] [isolate=TSFSA_3] [country=Australia: Qld] Tenuibranchiurus glypticus voucher TSFSA_3 glyceraldehyde-3-phosphate dehydrogenase (GAPDH) gene, partial cds
ATGGAACAAGGCTGGTGCAGAGTACATTGTGGAGTCCACTGGAGTCTTCACCACAATTGAGAAGGCATCTGCTCACTTCAATGGTGGAGCAAAGAAGGTAGTGATCTCTGCCCCCTCTGCTGATGCTCCAATGTTCGTTTGTGGAGTCAACCTTGAAAAATATTCAAAGGACATGACTGTAGTCTCTAATGCTTCATGCACCACCAACTGCCTTGCTCCTGTTGCCAAAGTTCTGCACGAGAACTTTGAAATTGTCGAGGGCTTGATGACAACAGTCCATGCTGTTACTGCTACCCAGAAGACTGTAGATGGCCCATCTGCCAAGGATTGGCGTGGTGGCCGTGGTGCTGCCCAGAACATTATCCCTTCATCCACTGGTGCTGCAAAGGCTGTAGGCAAGGTCATTCCAGAACTCAATGGAAAATTGACAGGTATGGCCTTCCGTGTGCCCACTCCAGATGTCTCCGTTGTGGATTTGACAGTCCGCCTGGGCAAGGAATGCTCTTATGACGATGTTAAGGCTGCAATGAAGGCTGCTTCAGAGGGACCCCTCAAGGGTATC     
> Tenuibranchiurus_glypticus.TSFSE_5 [organism=Tenuibranchiurus glypticus] [note=Eukaryota; Metazoa; Ecdysozoa; Arthropoda; Crustacea; Malacostraca; Eumalacostraca; Eucarida; Decapoda; Pleocyemata; Astacidea; Parastacoidea; Parastacidae; Tenuibranchiurus] [molecule=DNA] [moltype=mRNA] [location=genomic] [isolate=TSFSE_5] [country=Australia: Qld] Tenuibranchiurus glypticus voucher TSFSE_5 glyceraldehyde-3-phosphate dehydrogenase (GAPDH) gene, partial cds
ATGGAACAAGGCTGGTGCAGAGTACATTGTGGAGTCCACTGGAGTCTTCACCACAATTGAGAAGGCATCTGCYCACTTCAATGGKGGAGCAAAGAAGGTAGTGATCTCTGCCCCCTCTGCTGATGCTCCAATGTTCGTTTGTGGAGTCAACCTTGAAAAATATTCAAAGGACATGACTGTAGTCTCTAATGCTTCATGCACCACCAACTGCCTTGCTCCTGTTGCYAAAGTTCTGCACGAGAACTTTGAAATTGTCGAGGGCTTGATGACMACAGTCCATGCTGTTACTGCTACCCAGAAGACTGTMGATGGCCCATCTGCCAAGGATTGGCGTGGTGGCCGTGGTGCTGCCCAGAACATTATCCCTTCATCCACTGGTGCTGCAAAGGCTGTAGGCAAGGTCATTCCAGAACTCAATGGAAARTTGACAGGTATGGCCTTCCGTGTGCCCACTCCAGATGTCTCCGTTGTGGATCTGACAGTCCGCCTGGGCAAGGAATGCTCTTATGACGATGTTAAGGCTGCAATGAAGGCTGCTTCAGAGGGACCCCTCAAGGGTATC     
> Tenuibranchiurus_glypticus.TSFSA_6 [organism=Tenuibranchiurus glypticus] [note=Eukaryota; Metazoa; Ecdysozoa; Arthropoda; Crustacea; Malacostraca; Eumalacostraca; Eucarida; Decapoda; Pleocyemata; Astacidea; Parastacoidea; Parastacidae; Tenuibranchiurus] [molecule=DNA] [moltype=mRNA] [location=genomic] [isolate=TSFSA_6] [country=Australia: Qld] Tenuibranchiurus glypticus voucher TSFSA_6 glyceraldehyde-3-phosphate dehydrogenase (GAPDH) gene, partial cds
ATGGAACAAGGCTGGTGCAGAGTACATTGTGGAGTCCACTGGAGTCTTCACCACAATTGAGAAGGCATCTGCYCACTTCAATGGKGGAGCWAAGAAGGTAGTGATCTCTGCCCCCTCTGCTGATGCTCCAATGTTCGTTTGTGGAGTCAACCTTGAAAAATATTCAAAGGACATGACTGTAGTCTCTAATGCTTCATGCACCACCAACTGCCTTGCTCCTGTTGCYAAAGTTCTGCAYGAGAACTTTGAAATTGTCGAGGGCTTGATGACAACAGTCCATGCTGTTACTGCTACCCAGAAGACTGTMGATGGCCCATCTGCCAAGGATTGGCGTGGTGGCCGTGGTGCTGCCCAGAACATTATCCCTTCATCCACTGGTGCTGCAAAGGCTGTAGGCAAGGTCATTCCAGAACTCAATGGAAARTTGACAGGTATGGCCTTCCGTGTGCCCACTCCAGATGTCTCCGTTGTGGATYTGACAGTCCGCCTGGGCAAGGAATGCTCTTATGACGATGTTAAGGCTGCAATGAAGGCTGCTTCAGAGGGACCCCTCAAGGGTATC     
> Tenuibranchiurus_glypticus.TSFSF_7 [organism=Tenuibranchiurus glypticus] [note=Eukaryota; Metazoa; Ecdysozoa; Arthropoda; Crustacea; Malacostraca; Eumalacostraca; Eucarida; Decapoda; Pleocyemata; Astacidea; Parastacoidea; Parastacidae; Tenuibranchiurus] [molecule=DNA] [moltype=mRNA] [location=genomic] [isolate=TSFSF_7] [country=Australia: Qld] Tenuibranchiurus glypticus voucher TSFSF_7 glyceraldehyde-3-phosphate dehydrogenase (GAPDH) gene, partial cds
ATGGAACAAGGCTGGTGCAGAGTACATTGTGGAGTCCACTGGAGTCTTCACCACAATTGAGAAGGCATCTGCTCACTTCAATGGTGGAGCAAAGAAGGTAGTGATCTCTGCCCCCTCTGCTGATGCTCCAATGTTCGTTTGTGGAGTCAACCTTGAAAAATATTCAAAGGACATGACTGTAGTCTCTAATGCTTCATGCACCACCAACTGCCTTGCTCCTGTTGCCAAAGTTCTGCACGAGAACTTTGAAATTGTCGAGGGCTTGATGACCACAGTCCATGCTGTTACTGCTACCCAGAAGACTGTCGATGGCCCATCTGCCAAGGATTGGCGTGGTGGCCGTGGTGCTGCCCAGAACATTATCCCTTCATCCACTGGTGCTGCAAAGGCTGTAGGCAAGGTCATTCCAGAACTCAATGGAAAATTGACAGGTATGGCCTTCCGTGTGCCCACTCCAGATGTCTCCGTTGTGGATTTGACAGTCCGCCTGGGCAAGGAATGCTCTTATGACGATGTTAAGGCTGCAATGAAGGCTGCTTCAGAGGGACCCCTCAAGGGTATC  
> Tenuibranchiurus_glypticus.TSFSG_9 [organism=Tenuibranchiurus glypticus] [note=Eukaryota; Metazoa; Ecdysozoa; Arthropoda; Crustacea; Malacostraca; Eumalacostraca; Eucarida; Decapoda; Pleocyemata; Astacidea; Parastacoidea; Parastacidae; Tenuibranchiurus] [molecule=DNA] [moltype=mRNA] [location=genomic] [isolate=TSFSG_9] [country=Australia: Qld] Tenuibranchiurus glypticus voucher TSFSG_9 glyceraldehyde-3-phosphate dehydrogenase (GAPDH) gene, partial cds
ATGGAACAAGGCTGGTGCAGAGTACATTGTGGAGTCCACTGGAGTCTTCACCACAATTGAGAAGGCATCTGCTCACTTCAATGGGGGAGCAAAGAAGGTCGTGATCTCTGCCCCCTCTGCTGATGCTCCAATGTTCGTTTGTGGAGTCAACCTTGAAAAATATTCAAAGGACATGACTGTAGTCTCTAATGCTTCATGCACCACCAACTGCCTTGCTCCTGTTGCTAAAGTTCTGCACGAGAACTTTGAAATTGTCGAGGGCTTGATGACAACAGTCCATGCTGTTACTGCTACCCAGAAGACTGTCGATGGCCCATCTGCCAAGGATTGGCGTGGTGGCCGTGGTGCTGCCCAGAACATTATCCCTTCATCCACTGGTGCTGCAAAGGCTGTAGGCAAGGTCATTCCAGAACTCAATGGAAAATTGACAGGTATGGCCTTCCGTGTGCCCACTCCAGATGTCTCCGTTGTGGATCTGACAGTCCGCCTGGGCAAGGAATGCTCTTATGACGATGTTAAGGCTGCAATGAAGGCTGCTTCAGAGGGACCCCTCAAGGGTATC
> Tenuibranchiurus_glypticus.TSFSH_10 [organism=Tenuibranchiurus glypticus] [note=Eukaryota; Metazoa; Ecdysozoa; Arthropoda; Crustacea; Malacostraca; Eumalacostraca; Eucarida; Decapoda; Pleocyemata; Astacidea; Parastacoidea; Parastacidae; Tenuibranchiurus] [molecule=DNA] [moltype=mRNA] [location=genomic] [isolate=TSFSH_10] [country=Australia: Qld] Tenuibranchiurus glypticus voucher TSFSH_10 glyceraldehyde-3-phosphate dehydrogenase (GAPDH) gene, partial cds
ATGGAACAAGGCTGGTGCAGAGTACATTGTGGAGTCCACTGGAGTCTTCACCACAATTGAGAAGGCATCTGCYCACTTCAATGGKGGAGCAAAGAAGGTAGTGATCTCTGCCCCCTCTGCTGATGCTCCAATGTTCGTTTGTGGAGTCAACCTTGAAAAATATTCAAAGGACATGACTGTAGTCTCTAATGCTTCATGCACCACCAACTGCCTTGCTCCTGTTGCTAAAGTTCTGCACGAGAACTTTGAAATTGTCGAGGGCTTGATGACAACAGTCCATGCTGTTACTGCTACCCAGAAGACTGTCGATGGCCCATCTGCCAAGGATTGGCGTGGTGGCCGTGGTGCTGCCCAGAACATTATCCCTTCATCCACTGGTGCTGCAAAGGCTGTAGGCAAGGTCATTCCAGAACTCAATGGAAAATTGACAGGTATGGCCTTCCGTGTGCCCACTCCAGATGTCTCCGTTGTGGATCTGACAGTCCGCCTGGGCAAGGAATGCTCTTATGACGATGTTAAGGCTGCAATGAAGGCTGCTTCAGAGGGACCCCTCAAGGGTATC     
> Tenuibranchiurus_glypticus.TSFSC_11 [organism=Tenuibranchiurus glypticus] [note=Eukaryota; Metazoa; Ecdysozoa; Arthropoda; Crustacea; Malacostraca; Eumalacostraca; Eucarida; Decapoda; Pleocyemata; Astacidea; Parastacoidea; Parastacidae; Tenuibranchiurus] [molecule=DNA] [moltype=mRNA] [location=genomic] [isolate=TSFSC_11] [country=Australia: Qld] Tenuibranchiurus glypticus voucher TSFSC_11 glyceraldehyde-3-phosphate dehydrogenase (GAPDH) gene, partial cds
ATGGAACAAGGCTGGTGCAGAGTACATTGTGGAGTCCACTGGAGTCTTCACCACAATTGAGAAGGCATCTGCYCACTTCAATGGGGGAGCWAAGAAGGTAGTGATCTCTGCCCCCTCTGCTGATGCTCCAATGTTCGTTTGTGGAGTCAACCTTGAAAAATATTCAAAGGACATGACTGTAGTCTCTAATGCTTCATGCACCACCAACTGCCTTGCTCCTGTTGCTAAAGTTCTGCAYGAGAACTTTGAAATTGTCGAGGGCTTGATGACAACAGTCCATGCTGTTACTGCTACCCAGAAGACTGTCGATGGCCCATCTGCCAAGGATTGGCGTGGTGGCCGTGGTGCTGCCCAGAACATTATCCCTTCATCCACTGGTGCTGCAAAGGCTGTAGGCAAGGTCATTCCAGAACTCAATGGAAARTTGACAGGTATGGCCTTCCGTGTGCCCACTCCAGATGTCTCCGTTGTGGATCTGACAGTCCGCCTGGGCAAGGAATGCTCTTATGACGATGTTAAGGCTGCAATGAAGGCTGCTTCAGAGGGACCCCTCAAGGGTATC     
> Tenuibranchiurus_glypticus.TSFSC_12 [organism=Tenuibranchiurus glypticus] [note=Eukaryota; Metazoa; Ecdysozoa; Arthropoda; Crustacea; Malacostraca; Eumalacostraca; Eucarida; Decapoda; Pleocyemata; Astacidea; Parastacoidea; Parastacidae; Tenuibranchiurus] [molecule=DNA] [moltype=mRNA] [location=genomic] [isolate=TSFSC_12] [country=Australia: Qld] Tenuibranchiurus glypticus voucher TSFSC_12 glyceraldehyde-3-phosphate dehydrogenase (GAPDH) gene, partial cds
ATGGAACAAGGCTGGTGCAGAGTACATTGTGGAGTCCACTGGAGTCTTCACCACAATTGAGAAGGCATCTGCTCACTTCAATGGKGGAGCAAAGAAGGTAGTGATCTCTGCCCCCTCTGCTGATGCTCCAATGTTCGTTTGTGGAGTCAACCTTGAAAAATATTCAAAGGACATGACTGTAGTCTCTAATGCTTCATGCACCACCAACTGCCTTGCTCCTGTTGCYAAAGTTCTGCACGAGAACTTTGAAATTGTCGAGGGCTTGATGACAACAGTCCATGCTGTTACTGCTACCCAGAAGACTGTMGATGGCCCATCTGCCAAGGATTGGCGTGGTGGCCGTGGTGCTGCCCAGAACATTATCCCTTCATCCACTGGTGCTGCAAAGGCTGTAGGCAAGGTCATTCCAGAACTCAATGGAAAATTGACAGGTATGGCCTTCCGTGTGCCCACTCCAGATGTCTCCGTTGTGGATYTGACAGTCCGCCTGGGCAAGGAATGCTCTTATGACGATGTTAAGGCTGCAATGAAGGCTGCTTCAGAGGGACCCCTCAAGGGTATC     
> Tenuibranchiurus_glypticus.TSFSC_14 [organism=Tenuibranchiurus glypticus] [note=Eukaryota; Metazoa; Ecdysozoa; Arthropoda; Crustacea; Malacostraca; Eumalacostraca; Eucarida; Decapoda; Pleocyemata; Astacidea; Parastacoidea; Parastacidae; Tenuibranchiurus] [molecule=DNA] [moltype=mRNA] [location=genomic] [isolate=TSFSC_14] [country=Australia: Qld] Tenuibranchiurus glypticus voucher TSFSC_14 glyceraldehyde-3-phosphate dehydrogenase (GAPDH) gene, partial cds
ATGGAACAAGGCTGGTGCAGAGTACATTGTGGAGTCCACTGGAGTCTTCACCACAATTGAGAAGGCATCTGCCCACTTCAATGGGGGAGCTAAGAAGGTAGTGATCTCTGCCCCCTCTGCTGATGCTCCAATGTTCGTTTGTGGAGTCAACCTTGAAAAATATTCAAAGGACATGACTGTAGTCTCTAATGCTTCATGCACCACCAACTGCCTTGCTCCTGTTGCTAAAGTTCTGCATGAGAACTTTGAAATTGTCGAGGGCTTGATGACAACAGTCCATGCTGTTACTGCTACCCAGAAGACTGTCGATGGCCCATCTGCCAAGGATTGGCGTGGTGGCCGTGGTGCTGCCCAGAACATTATCCCTTCATCCACTGGTGCTGCAAAGGCTGTAGGCAAGGTCATTCCAGAACTCAATGGAAAGTTGACAGGTATGGCCTTCCGTGTGCCCACTCCAGATGTCTCCGTTGTGGATCTGACAGTCCGCCTGGGCAAGGAATGCTCTTATGACGATGTTAAGGCTGCAATGAAGGCTGCTTCAGAGGGACCCCTCAAGGGTATC     
> Tenuibranchiurus_glypticus.TSFSC_15 [organism=Tenuibranchiurus glypticus] [note=Eukaryota; Metazoa; Ecdysozoa; Arthropoda; Crustacea; Malacostraca; Eumalacostraca; Eucarida; Decapoda; Pleocyemata; Astacidea; Parastacoidea; Parastacidae; Tenuibranchiurus] [molecule=DNA] [moltype=mRNA] [location=genomic] [isolate=TSFSC_15] [country=Australia: Qld] Tenuibranchiurus glypticus voucher TSFSC_15 glyceraldehyde-3-phosphate dehydrogenase (GAPDH) gene, partial cds
ATGGAACAAGGCTGGTGCAGAGTACATTGTGGAGTCCACTGGAGTCTTCACCACAATTGAGAAGGCATCTGCCCACTTCAATGGGGGAGCTAAGAAGGTAGTGATCTCTGCCCCCTCTGCTGATGCTCCAATGTTCGTTTGTGGAGTCAACCTTGAAAAATATTCAAAGGACATGACTGTAGTCTCTAATGCTTCATGCACCACCAACTGCCTTGCTCCTGTTGCTAAAGTTCTGCATGAGAACTTTGAAATTGTCGAGGGCTTGATGACAACAGTCCATGCTGTTACTGCTACCCAGAAGACTGTCGATGGCCCATCTGCCAAGGATTGGCGTGGTGGCCGTGGTGCTGCCCAGAACATTATCCCTTCATCCACTGGTGCTGCAAAGGCTGTAGGCAAGGTCATTCCAGAACTCAATGGAAAGTTGACAGGTATGGCCTTCCGTGTGCCCACTCCAGATGTCTCCGTTGTGGATCTGACAGTCCGCCTGGGCAAGGAATGCTCTTATGACGATGTTAAGGCTGCAATGAAGGCTGCTTCAGAGGGACCCCTCAAGGGTATC
> Tenuibranchiurus_glypticus.TSFSE_18 [organism=Tenuibranchiurus glypticus] [note=Eukaryota; Metazoa; Ecdysozoa; Arthropoda; Crustacea; Malacostraca; Eumalacostraca; Eucarida; Decapoda; Pleocyemata; Astacidea; Parastacoidea; Parastacidae; Tenuibranchiurus] [molecule=DNA] [moltype=mRNA] [location=genomic] [isolate=TSFSE_18] [country=Australia: Qld] Tenuibranchiurus glypticus voucher TSFSE_18 glyceraldehyde-3-phosphate dehydrogenase (GAPDH) gene, partial cds
ATGGAACAAGGCTGGTGCAGAGTACATTGTGGAGTCCACTGGAGTCTTCACCACAATTGAGAAGGCATCTGCYCACTTCAATGGGGGAGCWAAGAAGGTAGTGATCTCTGCCCCCTCTGCTGATGCTCCAATGTTCGTTTGTGGAGTCAACCTTGAAAAATATTCAAAGGACATGACTGTAGTCTCTAATGCTTCATGCACCACCAACTGCCTTGCTCCTGTTGCTAAAGTTCTGCAYGAGAACTTTGAAATTGTCGAGGGCTTGATGACAACAGTCCATGCTGTTACTGCTACCCAGAAGACTGTCGATGGCCCATCTGCCAAGGATTGGCGTGGTGGCCGTGGTGCTGCCCAGAACATTATCCCTTCATCCACTGGTGCTGCAAAGGCTGTAGGCAAGGTCATTCCAGAACTCAATGGAAARTTGACAGGTATGGCCTTCCGTGTGCCCACTCCAGATGTCTCCGTTGTGGATCTGACAGTCCGCCTGGGCAAGGAATGCTCTTATGACGATGTTAAGGCTGCAATGAAGGCTGCTTCAGAGGGACCCCTCAAGGGTATC     
> Tenuibranchiurus_glypticus.TSFSC_19 [organism=Tenuibranchiurus glypticus] [note=Eukaryota; Metazoa; Ecdysozoa; Arthropoda; Crustacea; Malacostraca; Eumalacostraca; Eucarida; Decapoda; Pleocyemata; Astacidea; Parastacoidea; Parastacidae; Tenuibranchiurus] [molecule=DNA] [moltype=mRNA] [location=genomic] [isolate=TSFSC_19] [country=Australia: Qld] Tenuibranchiurus glypticus voucher TSFSC_19 glyceraldehyde-3-phosphate dehydrogenase (GAPDH) gene, partial cds
ATGGAACAAGGCTGGTGCAGAGTACATTGTGGAGTCCACTGGAGTCTTCACCACAATTGAGAAGGCATCTGCYCACTTCAATGGKGGAGCAAAGAAGGTAGTGATCTCTGCCCCCTCTGCTGATGCTCCAATGTTCGTTTGTGGAGTCAACCTTGAAAAATATTCAAAGGACATGACTGTAGTCTCTAATGCTTCATGCACCACCAACTGCCTTGCTCCTGTTGCYAAAGTTCTGCACGAGAACTTTGAAATTGTCGAGGGCTTGATGACMACAGTCCATGCTGTTACTGCTACCCAGAAGACTGTAGATGGCCCATCTGCCAAGGATTGGCGTGGTGGCCGTGGTGCTGCCCAGAACATTATCCCTTCATCCACTGGTGCTGCAAAGGCTGTAGGCAAGGTCATTCCAGAACTCAATGGAAARTTGACAGGTATGGCCTTCCGTGTGCCCACTCCAGATGTCTCCGTTGTGGATCTGACAGTCCGCCTGGGCAAGGAATGCTCTTATGACGATGTTAAGGCTGCAATGAAGGCTGCTTCAGAGGGACCCCTCAAGGGTATC     
> Tenuibranchiurus_glypticus.TSFSE_20 [organism=Tenuibranchiurus glypticus] [note=Eukaryota; Metazoa; Ecdysozoa; Arthropoda; Crustacea; Malacostraca; Eumalacostraca; Eucarida; Decapoda; Pleocyemata; Astacidea; Parastacoidea; Parastacidae; Tenuibranchiurus] [molecule=DNA] [moltype=mRNA] [location=genomic] [isolate=TSFSE_20] [country=Australia: Qld] Tenuibranchiurus glypticus voucher TSFSE_20 glyceraldehyde-3-phosphate dehydrogenase (GAPDH) gene, partial cds
ATGGAACAAGGCTGGTGCAGAGTACATTGTGGAGTCCACTGGAGTCTTCACCACAATTGAGAAGGCATCTGCTCACTTCAATGGGGGAGCAAAGAAGGTCGTGATCTCTGCCCCCTCTGCTGATGCTCCAATGTTCGTTTGTGGAGTCAACCTTGAAAAATATTCAAAGGACATGACTGTAGTCTCTAATGCTTCATGCACCACCAACTGCCTTGCTCCTGTTGCTAAAGTTCTGCACGAGAACTTTGAAATTGTCGAGGGCTTGATGACAACAGTCCATGCTGTTACTGCTACCCAGAAGACTGTCGATGGCCCATCTGCCAAGGATTGGCGTGGTGGCCGTGGTGCTGCCCAGAACATTATCCCTTCATCCACTGGTGCTGCAAAGGCTGTAGGCAAGGTCATTCCAGAACTCAATGGAAAATTGACAGGTATGGCCTTCCGTGTGCCCACTCCAGATGTCTCCGTTGTGGATCTGACAGTCCGCCTGGGCAAGGAATGCTCTTATGACGATGTTAAGGCTGCAATGAAGGCTGCTTCAGAGGGACCCCTCAAGGGTATC     
> Tenuibranchiurus_glypticus.TSFSG_21 [organism=Tenuibranchiurus glypticus] [note=Eukaryota; Metazoa; Ecdysozoa; Arthropoda; Crustacea; Malacostraca; Eumalacostraca; Eucarida; Decapoda; Pleocyemata; Astacidea; Parastacoidea; Parastacidae; Tenuibranchiurus] [molecule=DNA] [moltype=mRNA] [location=genomic] [isolate=TSFSG_21] [country=Australia: Qld] Tenuibranchiurus glypticus voucher TSFSG_21 glyceraldehyde-3-phosphate dehydrogenase (GAPDH) gene, partial cds
ATGGAACAAGGCTGGTGCAGAGTACATTGTGGAGTCCACTGGAGTCTTCACCACAATTGAGAAGGCATCTGCYCACTTCAATGGKGGAGCAAAGAAGGTMGTGATCTCTGCCCCCTCTGCTGATGCTCCAATGTTCGTTTGTGGAGTCAACCTTGAAAAATATTCAAAGGACATGACTGTAGTCTCTAATGCTTCATGCACCACCAACTGCCTTGCTCCTGTTGCYAAAGTTCTGCACGAGAACTTTGAAATTGTCGAGGGCTTGATGACMACAGTCCATGCTGTTACTGCTACCCAGAAGACTGTMGATGGCCCATCTGCCAAGGATTGGCGTGGTGGCCGTGGTGCTGCCCAGAACATTATCCCTTCATCCACTGGTGCTGCAAAGGCTGTAGGCAAGGTCATTCCAGAACTCAATGGAAARTTGACAGGTATGGCCTTCCGTGTGCCCACTCCAGATGTCTCCGTTGTGGATCTGACAGTCCGCCTGGGCAAGGAATGCTCTTATGACGATGTTAAGGCTGCAATGAAGGCTGCTTCAGAGGGACCCCTCAAGGGTATC
> Tenuibranchiurus_glypticus.TSFSC_23 [organism=Tenuibranchiurus glypticus] [note=Eukaryota; Metazoa; Ecdysozoa; Arthropoda; Crustacea; Malacostraca; Eumalacostraca; Eucarida; Decapoda; Pleocyemata; Astacidea; Parastacoidea; Parastacidae; Tenuibranchiurus] [molecule=DNA] [moltype=mRNA] [location=genomic] [isolate=TSFSC_23] [country=Australia: Qld] Tenuibranchiurus glypticus voucher TSFSC_23 glyceraldehyde-3-phosphate dehydrogenase (GAPDH) gene, partial cds
ATGGAACAAGGCTGGTGCAGAGTACATTGTGGAGTCCACTGGAGTCTTCACCACAATTGAGAAGGCATCTGCCCACTTCAATGGGGGAGCTAAGAAGGTAGTGATCTCTGCCCCCTCTGCTGATGCTCCAATGTTCGTTTGTGGAGTCAACCTTGAAAAATATTCAAAGGACATGACTGTAGTCTCTAATGCTTCATGCACCACCAACTGCCTTGCTCCTGTTGCTAAAGTTCTGCATGAGAACTTTGAAATTGTCGAGGGCTTGATGACAACAGTCCATGCTGTTACTGCTACCCAGAAGACTGTCGATGGCCCATCTGCCAAGGATTGGCGTGGTGGCCGTGGTGCTGCCCAGAACATTATCCCTTCATCCACTGGTGCTGCAAAGGCTGTAGGCAAGGTCATTCCAGAACTCAATGGAAAGTTGACAGGTATGGCCTTCCGTGTGCCCACTCCAGATGTCTCCGTTGTGGATCTGACAGTCCGCCTGGGCAAGGAATGCTCTTATGACGATGTTAAGGCTGCAATGAAGGCTGCTTCAGAGGGACCCCTCAAGGGTATC     
> Tenuibranchiurus_glypticus.TSFSF_24 [organism=Tenuibranchiurus glypticus] [note=Eukaryota; Metazoa; Ecdysozoa; Arthropoda; Crustacea; Malacostraca; Eumalacostraca; Eucarida; Decapoda; Pleocyemata; Astacidea; Parastacoidea; Parastacidae; Tenuibranchiurus] [molecule=DNA] [moltype=mRNA] [location=genomic] [isolate=TSFSF_24] [country=Australia: Qld] Tenuibranchiurus glypticus voucher TSFSF_24 glyceraldehyde-3-phosphate dehydrogenase (GAPDH) gene, partial cds
ATGGAACAAGGCTGGTGCAGAGTACATTGTGGAGTCCACTGGAGTCTTCACCACAATTGAGAAGGCATCTGCTCACTTCAATGGGGGAGCAAAGAAGGTAGTGATCTCTGCCCCCTCTGCTGATGCTCCAATGTTCGTTTGTGGAGTCAACCTTGAAAAATATTCAAAGGACATGACTGTAGTCTCTAATGCTTCATGCACCACCAACTGCCTTGCTCCTGTTGCTAAAGTTCTGCACGAGAACTTTGAAATTGTCGAGGGCTTGATGACAACAGTCCATGCTGTTACTGCTACCCAGAAGACTGTCGATGGCCCATCTGCCAAGGATTGGCGTGGTGGCCGTGGTGCTGCCCAGAACATTATCCCTTCATCCACTGGTGCTGCAAAGGCTGTAGGCAAGGTCATTCCAGAACTCAATGGAAAATTGACAGGTATGGCCTTCCGTGTGCCCACTCCAGATGTCTCCGTTGTGGATCTGACAGTCCGCCTGGGCAAGGAATGCTCTTATGACGATGTTAAGGCTGCAATGAAGGCTGCTTCAGAGGGACCCCTCAAGGGTATC     
> Tenuibranchiurus_glypticus.TSFSF_25 [organism=Tenuibranchiurus glypticus] [note=Eukaryota; Metazoa; Ecdysozoa; Arthropoda; Crustacea; Malacostraca; Eumalacostraca; Eucarida; Decapoda; Pleocyemata; Astacidea; Parastacoidea; Parastacidae; Tenuibranchiurus] [molecule=DNA] [moltype=mRNA] [location=genomic] [isolate=TSFSF_25] [country=Australia: Qld] Tenuibranchiurus glypticus voucher TSFSF_25 glyceraldehyde-3-phosphate dehydrogenase (GAPDH) gene, partial cds
ATGGAACAAGGCTGGTGCAGAGTACATTGTGGAGTCCACTGGAGTCTTCACCACAATTGAGAAGGCATCTGCTCACTTCAATGGTGGAGCAAAGAAGGTAGTGATCTCTGCCCCCTCTGCTGATGCTCCAATGTTCGTTTGTGGAGTCAACCTTGAAAAATATTCAAAGGACATGACTGTAGTCTCTAATGCTTCATGCACCACCAACTGCCTTGCTCCTGTTGCCAAAGTTCTGCACGAGAACTTTGAAATTGTCGAGGGCTTGATGACCACAGTCCATGCTGTTACTGCTACCCAGAAGACTGTCGATGGCCCATCTGCCAAGGATTGGCGTGGTGGCCGTGGTGCTGCCCAGAACATTATCCCTTCATCCACTGGTGCTGCAAAGGCTGTAGGCAAGGTCATTCCAGAACTCAATGGAAAATTGACAGGTATGGCCTTCCGTGTGCCCACTCCAGATGTCTCCGTTGTGGATTTGACAGTCCGCCTGGGCAAGGAATGCTCTTATGACGATGTTAAGGCTGCAATGAAGGCTGCTTCAGAGGGACCCCTCAAGGGTATC     
> Tenuibranchiurus_glypticus.TSFSG_26 [organism=Tenuibranchiurus glypticus] [note=Eukaryota; Metazoa; Ecdysozoa; Arthropoda; Crustacea; Malacostraca; Eumalacostraca; Eucarida; Decapoda; Pleocyemata; Astacidea; Parastacoidea; Parastacidae; Tenuibranchiurus] [molecule=DNA] [moltype=mRNA] [location=genomic] [isolate=TSFSG_26] [country=Australia: Qld] Tenuibranchiurus glypticus voucher TSFSG_26 glyceraldehyde-3-phosphate dehydrogenase (GAPDH) gene, partial cds
ATGGAACAAGGCTGGTGMAGAGTACATTGTGGAGTCCACTGGAGTCTTCACCACAATTGAGAAGGCATCTGCTCACTTCAATGGGGGAGCAAAGAAGGTCGTGATCTCTGCCCCCTCTGCTGATGCTCCAATGTTCGTTTGTGGAGTCAACCTTGAAAAATATTCAAAGGACATGACTGTAGTCTCTAATGCTTCATGCACCACCAACTGCCTTGCTCCTGTTGCTAAAGTTCTGCACGAGAACTTTGAAATTGTCGAGGGCTTGATGACAACAGTCCATGCTGTTACTGCTACCCAGAAGACTGTCGATGGCCCATCTGCCAAGGATTGGCGTGGTGGCCGTGGTGCTGCCCAGAACATTATCCCTTCATCCACTGGTGCTGCAAAGGCTGTAGGCAAGGTCATTCCAGAACTCAATGGAAAATTGACAGGTATGGCCTTCCGTGTGCCCACTCCAGATGTCTCCGTTGTGGATCTGACAGTCCGCCTGGGCAAGGAATGCTCTTATGACGATGTTAAGGCTGCAATGAAGGCTGCTTCAGAGGGACCCCTCAAGGGTATC     
> Tenuibranchiurus_glypticus.TSFSC_27 [organism=Tenuibranchiurus glypticus] [note=Eukaryota; Metazoa; Ecdysozoa; Arthropoda; Crustacea; Malacostraca; Eumalacostraca; Eucarida; Decapoda; Pleocyemata; Astacidea; Parastacoidea; Parastacidae; Tenuibranchiurus] [molecule=DNA] [moltype=mRNA] [location=genomic] [isolate=TSFSC_27] [country=Australia: Qld] Tenuibranchiurus glypticus voucher TSFSC_27 glyceraldehyde-3-phosphate dehydrogenase (GAPDH) gene, partial cds
ATGGAACAAGGCTGGTGMAGAGTACATTGTGGAGTCCACTGGAGTCTTCACCACAATTGAGAAGGCATCTGCYCACTTCAATGGGGGAGCWAAGAAGGTAGTGATCTCTGCCCCCTCTGCTGATGCTCCAATGTTCGTTTGTGGAGTCAACCTTGAAAAATATTCAAAGGACATGACTGTAGTCTCTAATGCTTCATGCACCACCAACTGCCTTGCTCCTGTTGCTAAAGTTCTGCAYGAGAACTTTGAAATTGTCGAGGGCTTGATGACAACAGTCCATGCTGTTACTGCTACCCAGAAGACTGTCGATGGCCCATCTGCCAAGGATTGGCGTGGTGGCCGTGGTGCTGCCCAGAACATTATCCCTTCATCCACTGGTGCTGCAAAGGCTGTAGGCAAGGTCATTCCAGAACTCAATGGAAARTTGACAGGTATGGCCTTCCGTGTGCCCACTCCAGATGTCTCCGTTGTGGATCTGACAGTCCGCCTGGGCAAGGAATGCTCTTATGACGATGTTAAGGCTGCAATGAAGGCTGCTTCAGAGGGACCCCTCAAGGGTATC     
> Tenuibranchiurus_glypticus.TSFSG_28 [organism=Tenuibranchiurus glypticus] [note=Eukaryota; Metazoa; Ecdysozoa; Arthropoda; Crustacea; Malacostraca; Eumalacostraca; Eucarida; Decapoda; Pleocyemata; Astacidea; Parastacoidea; Parastacidae; Tenuibranchiurus] [molecule=DNA] [moltype=mRNA] [location=genomic] [isolate=TSFSG_28] [country=Australia: Qld] Tenuibranchiurus glypticus voucher TSFSG_28 glyceraldehyde-3-phosphate dehydrogenase (GAPDH) gene, partial cds
ATGGAACAAGGCTGGTGCAGAGTACATTGTGGAGTCCACTGGAGTCTTCACCACAATTGAGAAGGCATCTGCTCACTTCAATGGGGGAGCAAAGAAGGTCGTGATCTCTGCCCCCTCTGCTGATGCTCCAATGTTCGTTTGTGGAGTCAACCTTGAAAAATATTCAAAGGACATGACTGTAGTCTCTAATGCTTCATGCACCACCAACTGCCTTGCTCCTGTTGCTAAAGTTCTGCACGAGAACTTTGAAATTGTCGAGGGCTTGATGACAACAGTCCATGCTGTTACTGCTACCCAGAAGACTGTCGATGGCCCATCTGCCAAGGATTGGCGTGGTGGCCGTGGTGCTGCCCAGAACATTATCCCTTCATCCACTGGTGCTGCAAAGGCTGTAGGCAAGGTCATTCCAGAACTCAATGGAAAATTGACAGGTATGGCCTTCCGTGTGCCCACTCCAGATGTCTCCGTTGTGGATCTGACAGTCCGCCTGGGCAAGGAATGCTCTTATGACGATGTTAAGGCTGCAATGAAGGCTGCTTCAGAGGGACCCCTCAAGGGTATC     
> Tenuibranchiurus_glypticus.TSFSC_29 [organism=Tenuibranchiurus glypticus] [note=Eukaryota; Metazoa; Ecdysozoa; Arthropoda; Crustacea; Malacostraca; Eumalacostraca; Eucarida; Decapoda; Pleocyemata; Astacidea; Parastacoidea; Parastacidae; Tenuibranchiurus] [molecule=DNA] [moltype=mRNA] [location=genomic] [isolate=TSFSC_29] [country=Australia: Qld] Tenuibranchiurus glypticus voucher TSFSC_29 glyceraldehyde-3-phosphate dehydrogenase (GAPDH) gene, partial cds
ATGGAACAAGGCTGGTGCAGAGTACATTGTGGAGTCCACTGGAGTCTTCACCACAATTGAGAAGGCATCTGCTCACTTCAATGGGGGAGCAAAGAAGGTAGTGATCTCTGCCCCCTCTGCTGATGCTCCAATGTTCGTTTGTGGAGTCAACCTTGAAAAATATTCAAAGGACATGACTGTAGTCTCTAATGCTTCATGCACCACCAACTGCCTTGCTCCTGTTGCTAAAGTTCTGCACGAGAACTTTGAAATTGTCGAGGGCTTGATGACAACAGTCCATGCTGTTACTGCTACCCAGAAGACTGTCGATGGCCCATCTGCCAAGGATTGGCGTGGTGGCCGTGGTGCTGCCCAGAACATTATCCCTTCATCCACTGGTGCTGCAAAGGCTGTAGGCAAGGTCATTCCAGAACTCAATGGAAAATTGACAGGTATGGCCTTCCGTGTGCCCACTCCAGATGTCTCCGTTGTGGATCTGACAGTCCGCCTGGGCAAGGAATGCTCTTATGACGATGTTAAGGCTGCAATGAAGGCTGCTTCAGAGGGACCCCTCAAGGGTATC     
> Tenuibranchiurus_glypticus.TSFSE_30 [organism=Tenuibranchiurus glypticus] [note=Eukaryota; Metazoa; Ecdysozoa; Arthropoda; Crustacea; Malacostraca; Eumalacostraca; Eucarida; Decapoda; Pleocyemata; Astacidea; Parastacoidea; Parastacidae; Tenuibranchiurus] [molecule=DNA] [moltype=mRNA] [location=genomic] [isolate=TSFSE_30] [country=Australia: Qld] Tenuibranchiurus glypticus voucher TSFSE_30 glyceraldehyde-3-phosphate dehydrogenase (GAPDH) gene, partial cds
ATGGAACAAGGCTGGTGMAGAGTACATTGTGGAGTCCACTGGAGTCTTCACCACAATTGAGAAGGCATCTGCCCACTTCAATGGKGGAGCWAAGAAGGTAGTGATCTCTGCCCCCTCTGCTGATGCTCCAATGTTCGTTTGTGGAGTCAACCTTGAAAAATATTCAAAGGACATGACTGTAGTCTCTAATGCTTCATGCACCACCAACTGCCTTGCTCCTGTTGCYAAAGTTCTGCAYGAGAACTTTGAAATTGTCGAGGGCTTGATGACMACAGTCCATGCTGTTACTGCTACCCAGAAGACTGTMGATGGCCCATCTGCCAAGGATTGGCGTGGTGGCCGTGGTGCTGCCCAGAACATTATCCCTTCATCCACTGGTGCTGCAAAGGCTGTAGGCAAGGTCATTCCAGAACTCAATGGAAAGTTGACAGGTATGGCCTTCCGTGTGCCCACTCCAGATGTCTCCGTTGTGGATCTGACAGTCCGCCTGGGCAAGGAATGCTCTTATGACGATGTTAAGGCTGCAATGAAGGCTGCTTCAGAGGGACCCCTCAAGGGTATC  
> Tenuibranchiurus_sp.nov.1.MAR_1 [organism=Tenuibranchiurus sp. nov. 1] [note=Eukaryota; Metazoa; Ecdysozoa; Arthropoda; Crustacea; Malacostraca; Eumalacostraca; Eucarida; Decapoda; Pleocyemata; Astacidea; Parastacoidea; Parastacidae; Tenuibranchiurus] [molecule=DNA] [moltype=mRNA] [location=genomic] [isolate=MAR_1] [country=Australia: Qld] Tenuibranchiurus sp.nov.1 voucher MAR_1 glyceraldehyde-3-phosphate dehydrogenase (GAPDH) gene, partial cds
ATGGAACAAGGCTGGTGCAGAGTACATTGTGGAGTCCACTGGAGTCTTCACCACAATTGARAAGGCATCWGCYCACTTCAATGGTGGAGCWAAGAAGGTAGTGATCTCTGCCCCCTCWGCTGATGCTCCAATGTTCGTTTGTGGAGTCAACCTTGAAAAATATTCAAAGGACATGACTGTAGTCTCTAATGCTTCATGCACCACCAACTGCCTTGCTCCTGTTGCYAAAGTTCTGCACGAGAACTTTGAAATTGTCGAGGGCTTGATGACMACAGTCCATGCTGTTACTGCTACCCAGAAGACTGTAGATGGCCCATCTGCCAAGGATTGGCGTGGTGGCCGTGGTGCTGCCCAGAACATTATCCCTTCATCCACTGGTGCTGCAAAGGCTGTAGGCAAGGTCATTCCAGAACTCAATGGAAARTTGACAGGTATGGCCTTCCGTGTGCCCACTCCAGATGTCTCCGTTGTGGATYTGACAGTCCGCCTGGGCAAGGAATGCTCTTATGACGATGTTAAGGCTGCAATGAAGGCTGCTTCAGAGGGACCCCTCAAGGGTATC     
> Tenuibranchiurus_sp.nov.1.MAR_2 [organism=Tenuibranchiurus sp. nov. 1] [note=Eukaryota; Metazoa; Ecdysozoa; Arthropoda; Crustacea; Malacostraca; Eumalacostraca; Eucarida; Decapoda; Pleocyemata; Astacidea; Parastacoidea; Parastacidae; Tenuibranchiurus] [molecule=DNA] [moltype=mRNA] [location=genomic] [isolate=MAR_2] [country=Australia: Qld] Tenuibranchiurus sp.nov.1 voucher MAR_2 glyceraldehyde-3-phosphate dehydrogenase (GAPDH) gene, partial cds
ATGGAACAAGGCTGGTGCAGAGTACATTGTGGAGTCCACTGGAGTCTTCACCACAATTGAGAAGGCATCWGCYCACTTCAATGGTGGAGCWAAGAAGGTAGTGATCTCTGCCCCCTCTGCTGATGCTCCAATGTTCGTTTGTGGAGTCAACCTTGAAAAATATTCAAAGGACATGACTGTAGTCTCTAATGCTTCATGCACCACCAACTGCCTTGCTCCTGTTGCCAAAGTTCTGCACGAGAACTTTGAAATTGTCGAGGGCTTGATGACCACAGTCCATGCTGTTACTGCTACCCAGAAGACTGTAGATGGCCCATCTGCCAAGGATTGGCGTGGTGGCCGTGGTGCTGCCCAGAACATTATCCCTTCATCCACTGGTGCTGCAAAGGCTGTAGGCAAGGTCATTCCAGAACTCAATGGAAAGTTGACAGGTATGGCCTTCCGTGTGCCCACTCCAGATGTCTCCGTTGTGGATYTGACAGTCCGCCTGGGCAAGGAATGCTCTTATGACGATGTTAAGGCTGCAATGAAGGCTGCTTCAGAGGGACCCCTCAAGGGTATC     
> Tenuibranchiurus_sp.nov.1.MAR_3 [organism=Tenuibranchiurus sp. nov. 1] [note=Eukaryota; Metazoa; Ecdysozoa; Arthropoda; Crustacea; Malacostraca; Eumalacostraca; Eucarida; Decapoda; Pleocyemata; Astacidea; Parastacoidea; Parastacidae; Tenuibranchiurus] [molecule=DNA] [moltype=mRNA] [location=genomic] [isolate=MAR_3] [country=Australia: Qld] Tenuibranchiurus sp.nov.1 voucher MAR_3 glyceraldehyde-3-phosphate dehydrogenase (GAPDH) gene, partial cds
ATGGAACAAGGCTGGTGCAGAGTACATTGTGGAGTCCACTGGAGTCTTCACCACAATTGAGAAGGCATCWGCTCACTTCAATGGKGGAGCAAAGAAGGTMGTGATCTCTGCCCCCTCTGCTGATGCTCCAATGTTCGTTTGTGGAGTCAACCTTGAAAAATATTCAAAGGACATGACTGTAGTCTCTAATGCTTCATGCACCACCAACTGCCTTGCTCCTGTTGCYAAAGTTCTGCACGAGAACTTTGAAATTGTCGAGGGCTTGATGACAACAGTCCATGCTGTTACTGCTACCCAGAAGACTGTAGATGGCCCATCTGCCAAGGATTGGCGTGGTGGCCGTGGTGCTGCCCAGAACATTATCCCTTCATCCACTGGTGCTGCAAAGGCTGTAGGCAAGGTCATTCCAGAACTCAATGGAAAGTTGACAGGTATGGCCTTCCGTGTGCCCACTCCAGATGTCTCCGTTGTGGATCTGACAGTCCGCCTGGGCAAGGAATGCTCTTATGACGATGTTAAGGCTGCAATGAAGGCTGCTTCAGAGGGACCCCTCAAGGGTATC     
> Tenuibranchiurus_sp.nov.1.MAR_6 [organism=Tenuibranchiurus sp. nov. 1] [note=Eukaryota; Metazoa; Ecdysozoa; Arthropoda; Crustacea; Malacostraca; Eumalacostraca; Eucarida; Decapoda; Pleocyemata; Astacidea; Parastacoidea; Parastacidae; Tenuibranchiurus] [molecule=DNA] [moltype=mRNA] [location=genomic] [isolate=MAR_6] [country=Australia: Qld] Tenuibranchiurus sp.nov.1 voucher MAR_6 glyceraldehyde-3-phosphate dehydrogenase (GAPDH) gene, partial cds
ATGGAACAAGGCTGGTGCAGAGTACATTGTGGAGTCCACTGGAGTCTTCACCACAATTGAGAAGGCATCTGCTCACTTCAATGGGGGAGCAAAGAAGGTCGTGATCTCTGCCCCCTCTGCTGATGCTCCAATGTTCGTTTGTGGAGTCAACCTTGAAAAATATTCAAAGGACATGACTGTAGTCTCTAATGCTTCATGCACCACCAACTGCCTTGCTCCTGTTGCTAAAGTTCTGCACGAGAACTTTGAAATTGTCGAGGGCTTGATGACAACAGTCCATGCTGTTACTGCTACCCAGAAGACTGTMGATGGCCCATCTGCCAAGGATTGGCGTGGTGGCCGTGGTGCTGCCCAGAACATTATYCCTTCATCCACTGGTGCTGCAAAGGCTGTAGGCAAGGTCATTCCAGAACTCAATGGAAAGTTGACAGGTATGGCCTTCCGTGTGCCCACTCCAGATGTCTCCGTTGTGGATCTGACAGTCCGCCTGGGCAAGGAATGCTCTTATGACGATGTTAAGGCTGCAATGAAGGCTGCTTCAGAGGGACCCCTCAAGGGTATC     
> Tenuibranchiurus_sp.nov.1.MAR_7 [organism=Tenuibranchiurus sp. nov. 1] [note=Eukaryota; Metazoa; Ecdysozoa; Arthropoda; Crustacea; Malacostraca; Eumalacostraca; Eucarida; Decapoda; Pleocyemata; Astacidea; Parastacoidea; Parastacidae; Tenuibranchiurus] [molecule=DNA] [moltype=mRNA] [location=genomic] [isolate=MAR_7] [country=Australia: Qld] Tenuibranchiurus sp.nov.1 voucher MAR_7 glyceraldehyde-3-phosphate dehydrogenase (GAPDH) gene, partial cds
ATGGAACAAGGCTGGTGCAGAGTACATTGTGGAGTCCACTGGAGTCTTCACCACAATTGAGAAGGCATCTGCYCACTTCAATGGKGGAGCWAAGAAGGTMGTGATCTCTGCCCCCTCTGCTGATGCTCCAATGTTCGTTTGTGGAGTCAACCTTGAAAAATATTCAAAGGACATGACTGTAGTCTCTAATGCTTCATGCACCACCAACTGCCTTGCTCCTGTTGCYAAAGTTCTGCACGAGAACTTTGAAATTGTCGAGGGCTTGATGACMACAGTCCATGCTGTTACTGCTACCCAGAAGACTGTAGATGGCCCATCTGCCAAGGATTGGCGTGGTGGCCGTGGTGCTGCCCAGAACATTATYCCTTCATCCACTGGTGCTGCAAAGGCTGTAGGCAAGGTCATTCCAGAACTCAATGGAAAGTTGACAGGTATGGCCTTCCGTGTGCCCACTCCAGATGTCTCCGTTGTGGATYTGACAGTCCGCCTGGGCAAGGAATGCTCTTATGACGATGTTAAGGCTGCAATGAAGGCTGCTTCAGAGGGACCCCTCAAGGGTATC     
> Tenuibranchiurus_sp.nov.1.MAR_8 [organism=Tenuibranchiurus sp. nov. 1] [note=Eukaryota; Metazoa; Ecdysozoa; Arthropoda; Crustacea; Malacostraca; Eumalacostraca; Eucarida; Decapoda; Pleocyemata; Astacidea; Parastacoidea; Parastacidae; Tenuibranchiurus] [molecule=DNA] [moltype=mRNA] [location=genomic] [isolate=MAR_8] [country=Australia: Qld] Tenuibranchiurus sp.nov.1 voucher MAR_8 glyceraldehyde-3-phosphate dehydrogenase (GAPDH) gene, partial cds
ATGGAACAAGGCTGGTGCAGAGTACATTGTGGAGTCCACTGGAGTCTTCACCACAATTGAGAAGGCATCWGCTCACTTCAATGGKGGAGCAAAGAAGGTMGTGATCTCTGCCCCCTCWGCTGATGCTCCAATGTTCGTTTGTGGAGTCAACCTTGAAAAATATTCAAAGGACATGACTGTAGTCTCTAATGCTTCATGCACCACCAACTGCCTTGCTCCTGTTGCTAAAGTTCTGCACGAGAACTTTGAAATTGTCGAGGGCTTGATGACAACAGTCCATGCTGTTACTGCTACCCAGAAGACTGTAGATGGCCCATCTGCCAAGGATTGGCGTGGTGGCCGTGGTGCTGCCCAGAACATTATYCCTTCATCCACTGGTGCTGCAAAGGCTGTAGGCAAGGTCATTCCAGAACTCAATGGAAARTTGACAGGTATGGCCTTCCGTGTGCCCACTCCAGATGTCTCCGTTGTGGATCTGACAGTCCGCCTGGGCAAGGAATGCTCTTATGACGATGTTAAGGCTGCAATGAAGGCTGCTTCAGAGGGACCCCTCAAGGGTATC     
> Tenuibranchiurus_sp.nov.1.MAR_9 [organism=Tenuibranchiurus sp. nov. 1] [note=Eukaryota; Metazoa; Ecdysozoa; Arthropoda; Crustacea; Malacostraca; Eumalacostraca; Eucarida; Decapoda; Pleocyemata; Astacidea; Parastacoidea; Parastacidae; Tenuibranchiurus] [molecule=DNA] [moltype=mRNA] [location=genomic] [isolate=MAR_9] [country=Australia: Qld] Tenuibranchiurus sp.nov.1 voucher MAR_9 glyceraldehyde-3-phosphate dehydrogenase (GAPDH) gene, partial cds
ATGGAACAAGGCTGGTGCAGAGTACATTGTGGAGTCCACTGGAGTCTTCACCACAATTGAGAAGGCATCTGCYCACTTCAATGGKGGAGCWAAGAAGGTMGTGATCTCTGCCCCCTCTGCTGATGCTCCAATGTTCGTTTGTGGAGTCAACCTTGAAAAATATTCAAAGGACATGACTGTAGTCTCTAATGCTTCATGCACCACCAACTGCCTTGCTCCTGTTGCYAAAGTTCTGCACGAGAACTTTGAAATTGTCGAGGGCTTGATGACMACAGTCCATGCTGTTACTGCTACCCAGAAGACTGTMGATGGCCCATCTGCCAAGGATTGGCGTGGTGGCCGTGGTGCTGCCCAGAACATTATCCCTTCATCCACTGGTGCTGCAAAGGCTGTAGGCAAGGTCATTCCAGAACTCAATGGAAAGTTGACAGGTATGGCCTTCCGTGTGCCCACTCCAGATGTCTCCGTTGTGGATYTGACAGTCCGCCTGGGCAAGGAATGCTCTTATGACGATGTTAAGGCTGCAATGAAGGCTGCTTCAGAGGGACCCCTCAAGGGTATC     
> Tenuibranchiurus_sp.nov.1.MAR_10 [organism=Tenuibranchiurus sp. nov. 1] [note=Eukaryota; Metazoa; Ecdysozoa; Arthropoda; Crustacea; Malacostraca; Eumalacostraca; Eucarida; Decapoda; Pleocyemata; Astacidea; Parastacoidea; Parastacidae; Tenuibranchiurus] [molecule=DNA] [moltype=mRNA] [location=genomic] [isolate=MAR_10] [country=Australia: Qld] Tenuibranchiurus sp.nov.1 voucher MAR_10 glyceraldehyde-3-phosphate dehydrogenase (GAPDH) gene, partial cds
ATGGAACAAGGCTGGTGMAGAGTACATTGTGGAGTCCACTGGAGTCTTCACCACAATTGARAAGGCATCAGCTCACTTCAATGGTGGAGCAAAGAAGGTAGTGATCTCTGCCCCCTCWGCTGATGCTCCAATGTTCGTTTGTGGAGTCAACCTTGAAAAATATTCAAAGGACATGACTGTAGTCTCTAATGCTTCATGCACCACCAACTGCCTTGCTCCTGTTGCYAAAGTTCTGCACGAGAACTTTGAAATTGTCGAGGGCTTGATGACMACAGTCCATGCTGTTACTGCTACCCAGAAGACTGTAGATGGCCCATCTGCCAAGGATTGGCGTGGTGGCCGTGGTGCTGCCCAGAACATTATCCCTTCATCCACTGGTGCTGCAAAGGCTGTAGGCAAGGTCATTCCAGAACTCAATGGAAARTTGACAGGTATGGCCTTCCGTGTGCCCACTCCAGATGTCTCCGTTGTGGATCTGACAGTCCGCCTGGGCAAGGAATGCTCTTATGACGATGTTAAGGCTGCAATGAAGGCTGCTTCAGAGGGACCCCTCAAGGGTATC     
> Tenuibranchiurus_sp.nov.1.MAR_12 [organism=Tenuibranchiurus sp. nov. 1] [note=Eukaryota; Metazoa; Ecdysozoa; Arthropoda; Crustacea; Malacostraca; Eumalacostraca; Eucarida; Decapoda; Pleocyemata; Astacidea; Parastacoidea; Parastacidae; Tenuibranchiurus] [molecule=DNA] [moltype=mRNA] [location=genomic] [isolate=MAR_12] [country=Australia: Qld] Tenuibranchiurus sp.nov.1 voucher MAR_12 glyceraldehyde-3-phosphate dehydrogenase (GAPDH) gene, partial cds
ATGGAACAAGGCTGGTGCAGAGTACATTGTGGAGTCCACTGGAGTCTTCACCACAATTGARAAGGCATCAGCTCACTTCAATGGTGGAGCAAAGAAGGTAGTGATCTCTGCCCCCTCWGCTGATGCTCCAATGTTCGTTTGTGGAGTCAACCTTGAAAAATATTCAAAGGACATGACTGTAGTCTCTAATGCTTCATGCACCACCAACTGCCTTGCTCCTGTTGCYAAAGTTCTGCACGAGAACTTTGAAATTGTCGAGGGCTTGATGACMACAGTCCATGCTGTTACTGCTACCCAGAAGACTGTAGATGGCCCATCTGCCAAGGATTGGCGTGGTGGCCGTGGTGCTGCCCAGAACATTATCCCTTCATCCACTGGTGCTGCAAAGGCTGTAGGCAAGGTCATTCCAGAACTCAATGGAAARTTGACAGGTATGGCCTTCCGTGTGCCCACTCCAGATGTCTCCGTTGTGGATCTGACAGTCCGCCTGGGCAAGGAATGCTCTTATGACGATGTTAAGGCTGCAATGAAGGCTGCTTCAGAGGGACCCCTCAAGGGTATC     
> Tenuibranchiurus_sp.nov.1.TSFSA_4 [organism=Tenuibranchiurus sp. nov. 1] [note=Eukaryota; Metazoa; Ecdysozoa; Arthropoda; Crustacea; Malacostraca; Eumalacostraca; Eucarida; Decapoda; Pleocyemata; Astacidea; Parastacoidea; Parastacidae; Tenuibranchiurus] [molecule=DNA] [moltype=mRNA] [location=genomic] [isolate=TSFSA_4] [country=Australia: Qld] Tenuibranchiurus sp.nov.1 voucher TSFSA_4 glyceraldehyde-3-phosphate dehydrogenase (GAPDH) gene, partial cds
ATGGAACAAGGCTGGTGCAGAGTACATTGTGGAGTCCACTGGAGTCTTCACCACAATTGAGAAGGCATCTGCTCACTTCAATGGGGGAGCWAAGAAGGTAGTGATCTCTGCCCCCTCTGCTGATGCTCCAATGTTCGTTTGTGGAGTCAACCTTGAAAAATATTCAAAGGACATGACTGTAGTCTCTAATGCTTCATGCACCACCAACTGCCTTGCTCCTGTTGCTAAAGTTCTGCAYGAGAACTTTGAAATTGTCGAGGGCTTGATGACAACAGTCCATGCTGTTACTGCTACCCAGAAGACTGTCGATGGCCCATCTGCCAAGGATTGGCGTGGTGGCCGTGGTGCTGCCCAGAACATTATCCCTTCATCCACTGGTGCTGCAAAGGCTGTAGGCAAGGTCATTCCAGAACTCAATGGAAARTTGACAGGTATGGCCTTCCGTGTGCCCACTCCAGATGTCTCCGTTGTGGATCTGACAGTCCGCCTGGGCAAGGAATGCTCTTATGACGATGTTAAGGCTGCAATGAAGGCTGCTTCAGAGGGACCCCTCAAGGGTATC     
   
> Tenuibranchiurus_sp.nov.1.TSFSC_8 [organism=Tenuibranchiurus sp. nov. 1] [note=Eukaryota; Metazoa; Ecdysozoa; Arthropoda; Crustacea; Malacostraca; Eumalacostraca; Eucarida; Decapoda; Pleocyemata; Astacidea; Parastacoidea; Parastacidae; Tenuibranchiurus] [molecule=DNA] [moltype=mRNA] [location=genomic] [isolate=TSFSC_8] [country=Australia: Qld] Tenuibranchiurus sp.nov.1 voucher TSFSC_8 glyceraldehyde-3-phosphate dehydrogenase (GAPDH) gene, partial cds
ATGGAACAAGGCTGGTGCAGAGTACATTGTGGAGTCCACTGGAGTCTTCACCACAATTGAGAAGGCATCTGCYCACTTCAATGGGGGAGCWAAGAAGGTAGTGATCTCTGCCCCCTCTGCTGATGCTCCAATGTTCGTTTGTGGAGTCAACCTTGAAAAATATTCAAAGGACATGACTGTAGTCTCTAATGCTTCATGCACCACCAACTGCCTTGCTCCTGTTGCTAAAGTTCTGCAYGAGAACTTTGAAATTGTCGAGGGCTTGATGACAACAGTCCATGCTGTTACTGCTACCCAGAAGACTGTCGATGGCCCATCTGCCAAGGATTGGCGTGGTGGCCGTGGTGCTGCCCAGAACATTATCCCTTCATCCACTGGTGCTGCAAAGGCTGTAGGCAAGGTCATTCCAGAACTCAATGGAAARTTGACAGGTATGGCCTTCCGTGTGCCCACTCCAGATGTCTCCGTTGTGGATCTGACAGTCCGCCTGGGCAAGGAATGCTCTTATGACGATGTTAAGGCTGCAATGAAGGCTGCTTCAGAGGGACCCCTCAAGGGTATC     
> Tenuibranchiurus_sp.nov.1.TSFSC_17 [organism=Tenuibranchiurus sp. nov. 1] [note=Eukaryota; Metazoa; Ecdysozoa; Arthropoda; Crustacea; Malacostraca; Eumalacostraca; Eucarida; Decapoda; Pleocyemata; Astacidea; Parastacoidea; Parastacidae; Tenuibranchiurus] [molecule=DNA] [moltype=mRNA] [location=genomic] [isolate=TSFSC_17] [country=Australia: Qld] Tenuibranchiurus sp.nov.1 voucher TSFSC_17 glyceraldehyde-3-phosphate dehydrogenase (GAPDH) gene, partial cds
ATGGAACAAGGCTGGTGCAGAGTACATTGTGGAGTCCACTGGAGTCTTCACCACAATTGAGAAGGCATCTGCYCACTTCAATGGGGGAGCWAAGAAGGTAGTGATCTCTGCCCCCTCTGCTGATGCTCCAATGTTCGTTTGTGGAGTCAACCTTGAAAAATATTCAAAGGACATGACTGTAGTCTCTAATGCTTCATGCACCACCAACTGCCTTGCTCCTGTTGCTAAAGTTCTGCAYGAGAACTTTGAAATTGTCGAGGGCTTGATGACAACAGTCCATGCTGTTACTGCTACCCAGAAGACTGTCGATGGCCCATCTGCCAAGGATTGGCGTGGTGGCCGTGGTGCTGCCCAGAACATTATCCCTTCATCCACTGGTGCTGCAAAGGCTGTAGGCAAGGTCATTCCAGAACTCAATGGAAARTTGACAGGTATGGCCTTCCGTGTGCCCACTCCAGATGTCTCCGTTGTGGATCTGACAGTCCGCCTGGGCAAGGAATGCTCTTATGACGATGTTAAGGCTGCAATGAAGGCTGCTTCAGAGGGACCCCTCAAGGGTATC     
    
> Tenuibranchiurus_sp.nov.1.TSFSC_22 [organism=Tenuibranchiurus sp. nov. 1] [note=Eukaryota; Metazoa; Ecdysozoa; Arthropoda; Crustacea; Malacostraca; Eumalacostraca; Eucarida; Decapoda; Pleocyemata; Astacidea; Parastacoidea; Parastacidae; Tenuibranchiurus] [molecule=DNA] [moltype=mRNA] [location=genomic] [isolate=TSFSC_22] [country=Australia: Qld] Tenuibranchiurus sp.nov.1 voucher TSFSC_22 glyceraldehyde-3-phosphate dehydrogenase (GAPDH) gene, partial cds
ATGGAACAAGGCTGGTGCAGAGTACATTGTGGAGTCCACTGGAGTCTTCACCACAATTGAGAAGGCATCTGCYCACTTCAATGGGGGAGCWAAGAAGGTAGTGATCTCTGCCCCCTCTGCTGATGCTCCAATGTTCGTTTGTGGAGTCAACCTTGAAAAATATTCAAAGGACATGACTGTAGTCTCTAATGCTTCATGCACCACCAACTGCCTTGCTCCTGTTGCTAAAGTTCTGCAYGAGAACTTTGAAATTGTCGAGGGCTTGATGACAACAGTCCATGCTGTTACTGCTACCCAGAAGACTGTCGATGGCCCATCTGCCAAGGATTGGCGTGGTGGCCGTGGTGCTGCCCAGAACATTATCCCTTCATCCACTGGTGCTGCAAAGGCTGTAGGCAAGGTCATTCCAGAACTCAATGGAAARTTGACAGGTATGGCCTTCCGTGTGCCCACTCCAGATGTCTCCGTTGTGGATCTGACAGTCCGCCTGGGCAAGGAATGCTCTTATGACGATGTTAAGGCTGCAATGAAGGCTGCTTCAGAGGGACCCCTCAAGGGTATC     
> Tenuibranchiurus_sp.nov.2.BER_3 [organism=Tenuibranchiurus sp. nov. 2] [note=Eukaryota; Metazoa; Ecdysozoa; Arthropoda; Crustacea; Malacostraca; Eumalacostraca; Eucarida; Decapoda; Pleocyemata; Astacidea; Parastacoidea; Parastacidae; Tenuibranchiurus] [molecule=DNA] [moltype=mRNA] [location=genomic] [isolate=BER_3] [country=Australia: Qld] Tenuibranchiurus sp.nov.2 voucher BER_3 glyceraldehyde-3-phosphate dehydrogenase (GAPDH) gene, partial cds
ATGGAACAAGGCTGGTGCAGAGTACATTGTGGAGTCCACTGGAGTCTTCACCACAATTGAGAAGGCATCTGCCCACTTCAATGGTGGAGCTAAGAAGGTAGTGATCTCTGCCCCCTCTGCTGATGCTCCAATGTTCGTTTGTGGAGTCAACCTTGAAAAATATTCAAAGGACATGACTGTAGTCTCTAATGCTTCATGCACCACCAACTGCCTTGCTCCTGTTGCTAAAGTTCTGCACGAGAACTTTGAAATTGTCGAGGGCTTGATGACAACAGTCCATGCTGTTACTGCTACCCAGAAGACTGTCGATGGCCCATCTGCCAAGGATTGGCGTGGTGGCCGTGGTGCTGCCCAGAACATTATCCCTTCATCCACTGGTGCTGCAAAGGCTGTTGGCAAGGTCATTCCAGAACTCAATGGAAAATTGACAGGTATGGCCTTCCGTGTGCCCACTCCAGATGTCTCCGTTGTGGATTTGACAGTCCGCCTTGGCAAGGAATGCTCTTATGACGATGTTAAGGCTGCAATGAAGGCTGCTTCAGAGGGACCCCTCAAGGGTATC     
   
> Tenuibranchiurus_sp.nov.2.BER_7 [organism=Tenuibranchiurus sp. nov. 2] [note=Eukaryota; Metazoa; Ecdysozoa; Arthropoda; Crustacea; Malacostraca; Eumalacostraca; Eucarida; Decapoda; Pleocyemata; Astacidea; Parastacoidea; Parastacidae; Tenuibranchiurus] [molecule=DNA] [moltype=mRNA] [location=genomic] [isolate=BER_7] [country=Australia: Qld] Tenuibranchiurus sp.nov.2 voucher BER_7 glyceraldehyde-3-phosphate dehydrogenase (GAPDH) gene, partial cds
ATGGAACAAGGCTGGTGCAGAGTACATTGTGGAGTCCACTGGAGTCTTCACCACAATTGAGAAGGCATCTGCTCACTTCAATGGTGGAGCAAAGAAGGTAGTGATCTCTGCCCCCTCTGCTGATGCTCCAATGTTCGTTTGTGGAGTCAACCTTGAAAAATATTCAAAGGACATGACTGTAGTCTCTAATGCTTCATGCACCACCAACTGCCTTGCTCCTGTTGCTAAAGTTCTGCACGAGAACTTTGAAATTGTCGAGGGCTTGATGACAACAGTCCATGCTGTTACTGCTACCCAGAAGACTGTCGATGGCCCATCTGCCAAGGATTGGCGTGGTGGCCGTGGTGCTGCCCAGAACATTATCCCTTCATCCACTGGTGCTGCAAAGGCTGTTGGCAAGGTCATTCCAGAACTCAATGGAAAATTGACAGGTATGGCCTTCCGTGTGCCCACTCCAGATGTCTCCGTTGTGGATTTGACAGTCCGCCTTGGCAAGGAATGCTCTTATGACGATGTTAAGGCTGCAATGAAGGCTGCTTCAGAGGGACCCCTCAAGGGTATC     
> Tenuibranchiurus_sp.nov.4.TEW_1 [organism=Tenuibranchiurus sp. nov. 4] [note=Eukaryota; Metazoa; Ecdysozoa; Arthropoda; Crustacea; Malacostraca; Eumalacostraca; Eucarida; Decapoda; Pleocyemata; Astacidea; Parastacoidea; Parastacidae; Tenuibranchiurus] [molecule=DNA] [moltype=mRNA] [location=genomic] [isolate=TEW_1] [country=Australia: Qld] Tenuibranchiurus sp.nov.4 voucher TEW_1 glyceraldehyde-3-phosphate dehydrogenase (GAPDH) gene, partial cds
ATGGAACAAGGCTGGTGCAGAGTACATTGTGGAGTCCACTGGAGTCTTCACCACAATTGAGAAGGCATCTGCTCACTTCAATGGGGGAGCAAAGAAGGTAGTGATCTCTGCCCCCTCTGCTGATGCTCCAATGTTCGTTTGTGGAGTCAACCTTGAAAAATATTCAAAGGACATGACTGTAGTCTCTAATGCYTCATGCACCACCAACTGCCTTGCTCCTGTTGCCAAAGTTCTGCACGAGAACTTTGAAATTGTCGAGGGCTTGATGACCACAGTCCATGCTGTTACTGCTACCCAGAAGACTGTCGATGGTCCATCTGCCAAGGATTGGCGTGGTGGCCGTGGTGCTGCCCAGAACATTATCCCTTCATCCACTGGTGCTGCAAAGGCTGTAGGCAAGGTCATTCCAGAACTCAATGGAAAATTGACAGGTATGGCCTTCCGTGTGCCCACTCCAGATGTCTCCGTTGTGGATTTGACAGTCCGCCTGGGCAAGGAATGCTCTTATGACGATGTTAAGGCTGCAATGAAGGCTGCTTCAGAGGGMCCCCTCAAGGGTATC     
> Tenuibranchiurus_sp.nov.4.TEW_2 [organism=Tenuibranchiurus sp. nov. 4] [note=Eukaryota; Metazoa; Ecdysozoa; Arthropoda; Crustacea; Malacostraca; Eumalacostraca; Eucarida; Decapoda; Pleocyemata; Astacidea; Parastacoidea; Parastacidae; Tenuibranchiurus] [molecule=DNA] [moltype=mRNA] [location=genomic] [isolate=TEW_2] [country=Australia: Qld] Tenuibranchiurus sp.nov.4 voucher TEW_2 glyceraldehyde-3-phosphate dehydrogenase (GAPDH) gene, partial cds
ATGGAACAAGGCTGGTGCAGAGTACATTGTGGAGTCCACTGGAGTCTTCACCACAATTGAGAAGGCATCTGCTCACTTCAATGGGGGAGCAAAGAAGGTAGTGATCTCTGCCCCCTCTGCTGATGCTCCAATGTTCGTTTGTGGAGTCAACCTTGAAAAATATTCAAAGGACATGACYGTAGTCTCTAATGCYTCATGCACCACCAACTGCCTTGCTCCTGTTGCCAAAGTTCTGCACGAGAACTTTGAAATTGTCGAGGGCTTGATGACCACAGTCCATGCTGTTACTGCTACCCAGAAGACTGTCGATGGTCCATCTGCCAAGGATTGGCGTGGTGGCCGTGGTGCTGCCCAGAACATTATCCCTTCATCCACTGGTGCTGCAAAGGCTGTAGGCAAGGTCATTCCAGAACTCAATGGAAAATTGACAGGTATGGCCTTCCGTGTGCCCACTCCAGATGTCTCCGTTGTGGATTTGACAGTCCGCCTGGGCAAGGAATGCTCTTATGACGATGTTAAGGCTGCAATGAAGGCTGCTTCAGAGGGMCCCCTCAAGGGTATC     
> Tenuibranchiurus_sp.nov.4.TEW_4 [organism=Tenuibranchiurus sp. nov. 4] [note=Eukaryota; Metazoa; Ecdysozoa; Arthropoda; Crustacea; Malacostraca; Eumalacostraca; Eucarida; Decapoda; Pleocyemata; Astacidea; Parastacoidea; Parastacidae; Tenuibranchiurus] [molecule=DNA] [moltype=mRNA] [location=genomic] [isolate=TEW_4] [country=Australia: Qld] Tenuibranchiurus sp.nov.4 voucher TEW_4 glyceraldehyde-3-phosphate dehydrogenase (GAPDH) gene, partial cds
ATGGAACAAGGCTGGTGCAGAGTACATTGTGGAGTCCACTGGAGTCTTCACCACAATTGAGAAGGCATCTGCTCACTTCAATGGKGGAGCAAAGAAGGTAGTGATCTCTGCCCCCTCTGCTGATGCTCCAATGTTCGTTTGTGGAGTCAACCTTGAAAAATATTCAAAGGACATGACYGTAGTCTCTAATGCTTCATGCACCACCAACTGCCTTGCTCCTGTTGCCAAAGTTCTGCACGAGAACTTTGAAATTGTCGAGGGCTTGATGACCACAGTCCATGCTGTTACTGCTACCCAGAAGACTGTCGATGGTCCATCTGCCAAGGATTGGCGTGGTGGCCGTGGTGCTGCCCAGAACATTATCCCTTCATCCACTGGTGCTGCAAAGGCTGTAGGCAAGGTCATTCCAGAACTCAATGGAAAATTGACAGGTATGGCCTTCCGTGTGCCCACTCCAGATGTCTCCGTTGTGGATTTGACAGTCCGCCTGGGCAAGGAATGCTCTTAYGACGATGTTAAGGCTGCAATGAAGGCTGCTTCAGAGGGMCCCCTCAAGGGTATC     
> Tenuibranchiurus_sp.nov.4.TEW_5 [organism=Tenuibranchiurus sp. nov. 4] [note=Eukaryota; Metazoa; Ecdysozoa; Arthropoda; Crustacea; Malacostraca; Eumalacostraca; Eucarida; Decapoda; Pleocyemata; Astacidea; Parastacoidea; Parastacidae; Tenuibranchiurus] [molecule=DNA] [moltype=mRNA] [location=genomic] [isolate=TEW_5] [country=Australia: Qld] Tenuibranchiurus sp.nov.4 voucher TEW_5 glyceraldehyde-3-phosphate dehydrogenase (GAPDH) gene, partial cds
ATGGAACAAGGCTGGTGCAGAGTACATTGTGGAGTCCACTGGAGTCTTCACCACAATTGAGAAGGCATCTGCTCACTTCAATGGGGGAGCAAAGAAGGTAGTGATCTCTGCCCCCTCTGCTGATGCTCCAATGTTCGTTTGTGGAGTCAACCTTGAAAAATATTCAAAGGACATGACTGTAGTCTCTAATGCTTCATGCACCACCAACTGCCTTGCTCCTGTTGCCAAAGTTCTGCACGAGAACTTTGAAATTGTCGAGGGCTTGATGACCACAGTCCATGCTGTTACTGCTACCCAGAAGACTGTCGATGGTCCATCTGCCAAGGATTGGCGTGGTGGCCGTGGTGCTGCCCAGAACATTATCCCTTCATCCACTGGTGCTGCAAAGGCTGTAGGCAAGGTCATTCCAGAACTCAATGGAAAATTGACAGGTATGGCCTTCCGTGTGCCCACTCCAGATGTCTCCGTTGTGGATTTGACAGTCCGCCTGGGCAAGGAATGCTCTTATGACGATGTTAAGGCTGCAATGAAGGCTGCTTCAGAGGGACCCCTCAAGGGTATC     
> Tenuibranchiurus_sp.nov.4.TEW_6 [organism=Tenuibranchiurus sp. nov. 4] [note=Eukaryota; Metazoa; Ecdysozoa; Arthropoda; Crustacea; Malacostraca; Eumalacostraca; Eucarida; Decapoda; Pleocyemata; Astacidea; Parastacoidea; Parastacidae; Tenuibranchiurus] [molecule=DNA] [moltype=mRNA] [location=genomic] [isolate=TEW_6] [country=Australia: Qld] Tenuibranchiurus sp.nov.4 voucher TEW_6 glyceraldehyde-3-phosphate dehydrogenase (GAPDH) gene, partial cds
ATGGAACAAGGCTGGTGCAGAGTACATTGTGGAGTCCACTGGAGTCTTCACCACAATTGAGAAGGCATCTGCTCACTTCAATGGGGGAGCAAAGAAGGTAGTGATCTCTGCCCCCTCTGCTGATGCTCCAATGTTCGTTTGTGGAGTCAACCTTGAAAAATATTCAAAGGACATGACTGTAGTCTCTAATGCTTCATGCACCACCAACTGCCTTGCTCCTGTTGCCAAAGTTCTGCACGAGAACTTTGAAATTGTCGAGGGCTTGATGACCACAGTCCATGCTGTTACTGCTACCCAGAAGACTGTCGATGGTCCATCTGCCAAGGATTGGCGTGGTGGCCGTGGTGCTGCCCAGAACATTATCCCTTCATCCACTGGTGCTGCAAAGGCTGTAGGCAAGGTCATTCCAGAACTCAATGGAAAATTGACAGGTATGGCCTTCCGTGTGCCCACTCCAGATGTCTCCGTTGTGGATTTGACAGTCCGCCTGGGCAAGGAATGCTCTTATGACGATGTTAAGGCTGCAATGAAGGCTGCTTCAGAGGGACCCCTCAAGGGTATC     
> Tenuibranchiurus_sp.nov.4.TEW_7 [organism=Tenuibranchiurus sp. nov. 4] [note=Eukaryota; Metazoa; Ecdysozoa; Arthropoda; Crustacea; Malacostraca; Eumalacostraca; Eucarida; Decapoda; Pleocyemata; Astacidea; Parastacoidea; Parastacidae; Tenuibranchiurus] [molecule=DNA] [moltype=mRNA] [location=genomic] [isolate=TEW_7] [country=Australia: Qld] Tenuibranchiurus sp.nov.4 voucher TEW_7 glyceraldehyde-3-phosphate dehydrogenase (GAPDH) gene, partial cds
ATGGAACAAGGCTGGTGCAGAGTACATTGTGGAGTCCACTGGAGTCTTCACCACAATTGAGAAGGCATCTGCTCACTTCAATGGGGGAGCAAAGAAGGTAGTGATCTCTGCCCCCTCTGCTGATGCTCCAATGTTCGTTTGTGGAGTCAACCTTGAAAAATATTCAAAGGACATGACYGTAGTCTCTAATGCYTCATGCACCACCAACTGCCTTGCTCCTGTTGCCAAAGTTCTGCACGAGAACTTTGAAATTGTCGAGGGCTTGATGACCACAGTCCATGCTGTTACTGCTACCCAGAAGACTGTCGATGGTCCATCTGCCAAGGATTGGCGTGGTGGCCGTGGTGCTGCCCAGAACATTATCCCTTCATCCACTGGTGCTGCAAAGGCTGTAGGCAAGGTCATTCCAGAACTCAATGGAAAATTGACAGGTATGGCCTTCCGTGTGCCCACTCCAGATGTCTCCGTTGTGGATTTGACAGTCCGCCTGGGCAAGGAATGCTCTTATGACGATGTTAAGGCTGCAATGAAGGCTGCTTCAGAGGGMCCCCTCAAGGGTATC     
> Tenuibranchiurus_sp.nov.4.LW_1 [organism=Tenuibranchiurus sp. nov. 4] [note=Eukaryota; Metazoa; Ecdysozoa; Arthropoda; Crustacea; Malacostraca; Eumalacostraca; Eucarida; Decapoda; Pleocyemata; Astacidea; Parastacoidea; Parastacidae; Tenuibranchiurus] [molecule=DNA] [moltype=mRNA] [location=genomic] [isolate=LW_1] [country=Australia: Qld] Tenuibranchiurus sp.nov.4 voucher LW_1 glyceraldehyde-3-phosphate dehydrogenase (GAPDH) gene, partial cds
ATGGAACAAGGCTGGTGCAGAGTACATTGTGGAGTCCACTGGAGTCTTCACCACAATTGAGAAGGCATCTGCTCACTTCAATGGGGGAGCAAAGAAGGTAGTGATCTCTGCCCCCTCTGCTGATGCTCCAATGTTCGTATGTGGAGTCAACCTTGAAAAATATTCAAAGGACATGACTGTAGTCTCTAATGCTTCATGCACCACCAACTGCCTTGCTCCTGTTGCCAAAGTTCTGCACGAGAACTTTGAAATTGTCGAGGGCTTGATGACAACAGTCCATGCTGTTACTGCTACCCAGAAGACTGTCGATGGTCCATCTGCCAAGGATTGGCGTGGTGGCCGTGGTGCTGCCCAGAACATTATCCCTTCATCTACTGGTGCTGCAAAGGCTGTAGGCAAGGTCATTCCAGAACTCAATGGAAAATTGACAGGTATGGCCTTCCGTGTGCCCACTCCAGATGTCTCCGTTGTGGATTTGACAGTCCGCCTGGGCAAGGAATGCTCTTATGACGATGTTAAGGCTGCAATGAAGGCTGCTTCAGAGGGACCCCTCAAGGGTATC     
> Tenuibranchiurus_sp.nov.4.LW_2 [organism=Tenuibranchiurus sp. nov. 4] [note=Eukaryota; Metazoa; Ecdysozoa; Arthropoda; Crustacea; Malacostraca; Eumalacostraca; Eucarida; Decapoda; Pleocyemata; Astacidea; Parastacoidea; Parastacidae; Tenuibranchiurus] [molecule=DNA] [moltype=mRNA] [location=genomic] [isolate=LW_2] [country=Australia: Qld] Tenuibranchiurus sp.nov.4 voucher LW_2 glyceraldehyde-3-phosphate dehydrogenase (GAPDH) gene, partial cds
ATGGAACAAGGCTGGTGCAGAGTACATTGTGGAGTCCACTGGAGTCTTCACCACAATTGAGAAGGCATCTGCTCACTTCAATGGGGGAGCAAAGAAGGTAGTGATCTCTGCCCCCTCTGCTGATGCTCCAATGTTCGTTTGTGGAGTCAACCTTGAAAAATATTCAAAGGACATGACTGTAGTCTCTAATGCTTCATGCACCACCAACTGCCTTGCTCCTGTTGCCAAAGTTCTGCACGAGAACTTTGAAATTGTCGAGGGCTTGATGACCACAGTCCATGCTGTTACTGCTACCCAGAAGACTGTCGATGGTCCATCTGCCAAGGATTGGCGTGGTGGCCGTGGTGCTGCCCAGAACATTATCCCTTCATCCACTGGTGCTGCAAAGGCTGTAGGCAAGGTCATTCCAGAACTCAATGGAAAATTGACAGGTATGGCCTTCCGTGTGCCCACTCCAGATGTCTCCGTTGTGGATTTGACAGTCCGCCTGGGCAAGGAATGCTCTTAYGACGATGTTAAGGCTGCAATGAAGGCTGCTTCAGAGGGACCCCTCAAGGGTATC     
> Tenuibranchiurus_sp.nov.4.LW_3 [organism=Tenuibranchiurus sp. nov. 4] [note=Eukaryota; Metazoa; Ecdysozoa; Arthropoda; Crustacea; Malacostraca; Eumalacostraca; Eucarida; Decapoda; Pleocyemata; Astacidea; Parastacoidea; Parastacidae; Tenuibranchiurus] [molecule=DNA] [moltype=mRNA] [location=genomic] [isolate=LW_3] [country=Australia: Qld] Tenuibranchiurus sp.nov.4 voucher LW_3 glyceraldehyde-3-phosphate dehydrogenase (GAPDH) gene, partial cds
ATGGAACAAGGCTGGTGCAGAGTACATTGTGGAGTCCACTGGAGTCTTCACCACAATTGAGAAGGCATCTGCTCACTTCAATGGGGGAGCAAAGAAGGTAGTGATCTCTGCCCCCTCTGCTGATGCTCCAATGTTCGTATGTGGAGTCAACCTTGAAAAATATTCAAAGGACATGACTGTAGTCTCTAATGCTTCATGCACCACCAACTGCCTTGCTCCTGTTGCCAAAGTTCTGCACGAGAACTTTGAAATTGTCGAGGGCTTGATGACAACAGTCCATGCTGTTACTGCTACCCAGAAGACTGTCGATGGTCCATCTGCCAAGGATTGGCGTGGTGGCCGTGGTGCTGCCCAGAACATTATCCCTTCATCTACTGGTGCTGCAAAGGCTGTAGGCAAGGTCATTCCAGAACTCAATGGAAAATTGACAGGTATGGCCTTCCGTGTGCCCACTCCAGATGTCTCCGTTGTGGATTTGACAGTCCGCCTGGGCAAGGAATGCTCTTATGACGATGTTAAGGCTGCAATGAAGGCTGCTTCAGAGGGACCCCTCAAGGGTATC     
> Tenuibranchiurus_sp.nov.4.LW_4 [organism=Tenuibranchiurus sp. nov. 4] [note=Eukaryota; Metazoa; Ecdysozoa; Arthropoda; Crustacea; Malacostraca; Eumalacostraca; Eucarida; Decapoda; Pleocyemata; Astacidea; Parastacoidea; Parastacidae; Tenuibranchiurus] [molecule=DNA] [moltype=mRNA] [location=genomic] [isolate=LW_4] [country=Australia: Qld] Tenuibranchiurus sp.nov.4 voucher LW_4 glyceraldehyde-3-phosphate dehydrogenase (GAPDH) gene, partial cds
ATGGAACAAGGCTGGTGCAGAGTACATTGTGGAGTCCACTGGAGTCTTCACCACAATTGAGAAGGCATCTGCTCACTTCAATGGGGGAGCAAAGAAGGTAGTGATCTCTGCCCCCTCTGCTGATGCTCCAATGTTCGTATGTGGAGTCAACCTTGAAAAATATTCAAAGGACATGACTGTAGTCTCTAATGCTTCATGCACCACCAACTGCCTTGCTCCTGTTGCCAAAGTTCTGCACGAGAACTTTGAAATTGTCGAGGGCTTGATGACAACAGTCCATGCTGTTACTGCTACCCAGAAGACTGTCGATGGTCCATCTGCCAAGGATTGGCGTGGTGGCCGTGGTGCTGCCCAGAACATTATCCCTTCATCTACTGGTGCTGCAAAGGCTGTAGGCAAGGTCATTCCAGAACTCAATGGAAAATTGACAGGTATGGCCTTCCGTGTGCCCACTCCAGATGTCTCCGTTGTGGATTTGACAGTCCGCCTGGGCAAGGAATGCTCTTATGACGATGTTAAGGCTGCAATGAAGGCTGCTTCAGAGGGACCCCTCAAGGGTATC     
> Tenuibranchiurus_sp.nov.4.LW_5 [organism=Tenuibranchiurus sp. nov. 4] [note=Eukaryota; Metazoa; Ecdysozoa; Arthropoda; Crustacea; Malacostraca; Eumalacostraca; Eucarida; Decapoda; Pleocyemata; Astacidea; Parastacoidea; Parastacidae; Tenuibranchiurus] [molecule=DNA] [moltype=mRNA] [location=genomic] [isolate=LW_5] [country=Australia: Qld] Tenuibranchiurus sp.nov.4 voucher LW_5 glyceraldehyde-3-phosphate dehydrogenase (GAPDH) gene, partial cds
ATGGAACAAGGCTGGTGCAGAGTACATTGTGGAGTCCACTGGAGTCTTCACCACAATTGAGAAGGCATCTGCTCACTTCAATGGGGGAGCAAAGAAGGTAGTGATCTCTGCCCCCTCTGCTGATGCTCCAATGTTCGTATGTGGAGTCAACCTTGAAAAATATTCAAAGGACATGACTGTAGTCTCTAATGCTTCATGCACCACCAACTGCCTTGCTCCTGTTGCCAAAGTTCTGCACGAGAACTTTGAAATTGTCGAGGGCTTGATGACAACAGTCCATGCTGTTACTGCTACCCAGAAGACTGTCGATGGTCCATCTGCCAAGGATTGGCGTGGTGGCCGTGGTGCTGCCCAGAACATTATCCCTTCATCTACTGGTGCTGCAAAGGCTGTAGGCAAGGTCATTCCAGAACTCAATGGAAAATTGACAGGTATGGCCTTCCGTGTGCCCACTCCAGATGTCTCCGTTGTGGATTTGACAGTCCGCCTGGGCAAGGAATGCTCTTATGACGATGTTAAGGCTGCAATGAAGGCTGCTTCAGAGGGACCCCTCAAGGGTATC     
> Tenuibranchiurus_sp.nov.4.LW_6 [organism=Tenuibranchiurus sp. nov. 4] [note=Eukaryota; Metazoa; Ecdysozoa; Arthropoda; Crustacea; Malacostraca; Eumalacostraca; Eucarida; Decapoda; Pleocyemata; Astacidea; Parastacoidea; Parastacidae; Tenuibranchiurus] [molecule=DNA] [moltype=mRNA] [location=genomic] [isolate=LW_6] [country=Australia: Qld] Tenuibranchiurus sp.nov.4 voucher LW_6 glyceraldehyde-3-phosphate dehydrogenase (GAPDH) gene, partial cds
ATGGAACAAGGCTGGTGCAGAGTACATTGTGGAGTCCACTGGAGTCTTCACCACAATTGAGAAGGCATCTGCTCACTTCAATGGGGGAGCAAAGAAGGTAGTGATCTCTGCCCCCTCTGCTGATGCTCCAATGTTCGTATGTGGAGTCAACCTTGAAAAATATTCAAAGGACATGACTGTAGTCTCTAATGCTTCATGCACCACCAACTGCCTTGCTCCTGTTGCCAAAGTTCTGCACGAGAACTTTGAAATTGTCGAGGGCTTGATGACAACAGTCCATGCTGTTACTGCTACCCAGAAGACTGTCGATGGTCCATCTGCCAAGGATTGGCGTGGTGGCCGTGGTGCTGCCCAGAACATTATCCCTTCATCTACTGGTGCTGCAAAGGCTGTAGGCAAGGTCATTCCAGAACTCAATGGAAAATTGACAGGTATGGCCTTCCGTGTGCCCACTCCAGATGTCTCCGTTGTGGATTTGACAGTCCGCCTGGGCAAGGAATGCTCTTATGACGATGTTAAGGCTGCAATGAAGGCTGCTTCAGAGGGACCCCTCAAGGGTATC     
> Tenuibranchiurus_sp.nov.4.LW_7 [organism=Tenuibranchiurus sp. nov. 4] [note=Eukaryota; Metazoa; Ecdysozoa; Arthropoda; Crustacea; Malacostraca; Eumalacostraca; Eucarida; Decapoda; Pleocyemata; Astacidea; Parastacoidea; Parastacidae; Tenuibranchiurus] [molecule=DNA] [moltype=mRNA] [location=genomic] [isolate=LW_7] [country=Australia: Qld] Tenuibranchiurus sp.nov.4 voucher LW_7 glyceraldehyde-3-phosphate dehydrogenase (GAPDH) gene, partial cds
ATGGAACAAGGCTGGTGCAGAGTACATTGTGGAGTCCACTGGAGTCTTCACCACAATTGAGAAGGCATCTGCTCACTTCAATGGGGGAGCAAAGAAGGTAGTGATCTCTGCCCCCTCTGCTGATGCTCCAATGTTCGTWTGTGGAGTCAACCTTGAAAAATATTCAAAGGACATGACTGTAGTCTCTAATGCTTCATGCACCACCAACTGCCTTGCTCCTGTTGCCAAAGTTCTGCACGAGAACTTTGAAATTGTCGAGGGCTTGATGACCACAGTCCATGCTGTTACTGCTACCCAGAAGACTGTCGATGGTCCATCTGCCAAGGATTGGCGTGGTGGCCGTGGTGCTGCCCAGAACATTATCCCTTCATCCACTGGTGCTGCAAAGGCTGTAGGCAAGGTCATTCCAGAACTCAATGGAAAATTGACAGGTATGGCCTTCCGTGTGCCCACTCCAGATGTCTCCGTTGTGGATTTGACAGTCCGCCTGGGCAAGGAATGCTCTTACGACGATGTTAAGGCTGCAATGAAGGCTGCTTCAGAGGGACCCCTCAAGGGTATC     
> Tenuibranchiurus_sp.nov.5.GC1_1 [organism=Tenuibranchiurus sp. nov. 5] [note=Eukaryota; Metazoa; Ecdysozoa; Arthropoda; Crustacea; Malacostraca; Eumalacostraca; Eucarida; Decapoda; Pleocyemata; Astacidea; Parastacoidea; Parastacidae; Tenuibranchiurus] [molecule=DNA] [moltype=mRNA] [location=genomic] [isolate=GC1_1] [country=Australia: Qld] Tenuibranchiurus sp.nov.5 voucher GC1_1 glyceraldehyde-3-phosphate dehydrogenase (GAPDH) gene, partial cds
ATGGAACAAGGCTGGTGMAGAGTACATTGTGGAGTCCACTGGAGTCTTCACCACAATTGAGAAGGCATCTGCTCACTTCAATGGTGGAGCAAAGAAGGTAGTGATCTCTGCCCCCTCTGCTGATGCTCCAATGTTCGTTTGTGGAGTCAACCTTGAAAAATATTCAAAGGACATGACTGTAGTCTCTAATGCTTCATGCACCACCAACTGCCTTGCTCCTGTTGCCAAAGTTCTGCACGAGAACTTTGAAATTGTCGAGGGCTTGATGACCACAGTCCATGCTGTTACTGCTACCCAGAAGACTGTGGATGGTCCATCTGCCAAGGATTGGCGTGGTGGTCGTGGTGCTGCCCAGAACATTATCCCTTCATCCACTGGTGCTGCAAAGGCTGTAGGCAAGGTCATTCCAGAACTCAATGGAAAATTGACAGGTATGGCCTTCCGTGTGCCAACTCCAGATGTCTCCGTTGTGGATCTGACAGTCCGCCTGGGCAAGGAATGCTCTTATGACGATGTTAAGGCTGCAATGAAGGCTGCTTCAGAGGGACCCCTCAAGGGTATC     
> Tenuibranchiurus_sp.nov.5.GC1_2 [organism=Tenuibranchiurus sp. nov. 5] [note=Eukaryota; Metazoa; Ecdysozoa; Arthropoda; Crustacea; Malacostraca; Eumalacostraca; Eucarida; Decapoda; Pleocyemata; Astacidea; Parastacoidea; Parastacidae; Tenuibranchiurus] [molecule=DNA] [moltype=mRNA] [location=genomic] [isolate=GC1_2] [country=Australia: Qld] Tenuibranchiurus sp.nov.5 voucher GC1_2 glyceraldehyde-3-phosphate dehydrogenase (GAPDH) gene, partial cds
ATGGAACAAGGCTGGTGMAGAGTACATTGTGGAGTCCACTGGAGTCTTCACCACAATTGAGAAGGCATCTGCTCACTTCAATGGTGGAGCAAAGAAGGTAGTGATCTCTGCCCCCTCTGCTGATGCTCCAATGTTCGTTTGTGGAGTCAACCTTGAAAAATATTCAAAGGACATGACTGTAGTCTCTAATGCTTCATGCACCACCAACTGCCTTGCTCCTGTTGCCAAAGTTCTGCACGAGAACTTTGAAATTGTCGAGGGCTTGATGACCACAGTCCATGCTGTTACTGCTACCCAGAAGACTGTGGATGGTCCATCTGCCAAGGATTGGCGTGGTGGTCGTGGTGCTGCCCAGAACATTATCCCTTCATCCACTGGTGCTGCAAAGGCTGTAGGCAAGGTCATTCCAGAACTCAATGGAAAATTGACAGGTATGGCCTTCCGTGTGCCAACTCCAGATGTCTCCGTTGTGGATCTGACAGTCCGCCTGGGCAAGGAATGCTCTTATGACGATGTTAAGGCTGCAATGAAGGCTGCTTCAGAGGGACCCCTCAAGGGTATC     
> Tenuibranchiurus_sp.nov.5.GC1_3 [organism=Tenuibranchiurus sp. nov. 5] [note=Eukaryota; Metazoa; Ecdysozoa; Arthropoda; Crustacea; Malacostraca; Eumalacostraca; Eucarida; Decapoda; Pleocyemata; Astacidea; Parastacoidea; Parastacidae; Tenuibranchiurus] [molecule=DNA] [moltype=mRNA] [location=genomic] [isolate=GC1_3] [country=Australia: Qld] Tenuibranchiurus sp.nov.5 voucher GC1_3 glyceraldehyde-3-phosphate dehydrogenase (GAPDH) gene, partial cds
ATGGAACAAGGCTGGTGMAGAGTACATTGTGGAGTCCACTGGAGTCTTCACCACAATTGAGAAGGCATCTGCTCACTTCAATGGTGGAGCAAAGAAGGTAGTGATCTCTGCCCCCTCTGCTGATGCTCCAATGTTCGTTTGTGGAGTCAACCTTGAAAAATATTCAAAGGACATGACTGTAGTCTCTAATGCTTCATGCACCACCAACTGCCTTGCTCCTGTTGCCAAAGTTCTGCACGAGAACTTTGAAATTGTCGAGGGCTTGATGACCACAGTCCATGCTGTTACTGCTACCCAGAAGACTGTGGATGGTCCATCTGCCAAGGATTGGCGTGGTGGTCGTGGTGCTGCCCAGAACATTATCCCTTCATCCACTGGTGCTGCAAAGGCTGTAGGCAAGGTCATTCCAGAACTCAATGGAAAATTGACAGGTATGGCCTTCCGTGTGCCAACTCCAGATGTCTCCGTTGTGGATCTGACAGTCCGCCTGGGCAAGGAATGCTCTTATGACGATGTTAAGGCTGCAATGAAGGCTGCTTCAGAGGGACCCCTCAAGGGTATC     
> Tenuibranchiurus_sp.nov.5.GC1_5 [organism=Tenuibranchiurus sp. nov. 5] [note=Eukaryota; Metazoa; Ecdysozoa; Arthropoda; Crustacea; Malacostraca; Eumalacostraca; Eucarida; Decapoda; Pleocyemata; Astacidea; Parastacoidea; Parastacidae; Tenuibranchiurus] [molecule=DNA] [moltype=mRNA] [location=genomic] [isolate=GC1_5] [country=Australia: Qld] Tenuibranchiurus sp.nov.5 voucher GC1_5 glyceraldehyde-3-phosphate dehydrogenase (GAPDH) gene, partial cds
ATGGAACAAGGCTGGTGCAGAGTACATTGTGGAGTCCACTGGAGTCTTCACCACAATTGAGAAGGCATCTGCTCACTTCAATGGTGGAGCAAAGAAGGTAGTGATCTCTGCCCCCTCTGCTGATGCTCCAATGTTCGTTTGTGGAGTCAACCTTGAAAAATATTCAAAGGACATGACTGTAGTCTCTAATGCTTCATGCACCACCAACTGCCTTGCTCCTGTTGCCAAAGTTCTGCACGAGAACTTTGAAATTGTCGAGGGCTTGATGACCACAGTCCATGCTGTTACTGCTACCCAGAAGACTGTGGATGGTCCATCTGCCAAGGATTGGCGTGGTGGTCGTGGTGCTGCCCAGAACATTATCCCTTCATCCACTGGTGCTGCAAAGGCTGTAGGCAAGGTCATTCCAGAACTCAATGGAAAATTGACAGGTATGGCCTTCCGTGTGCCAACTCCAGATGTCTCCGTTGTGGATCTGACAGTCCGCCTGGGCAAGGAATGCTCTTATGACGATGTTAAGGCTGCAATGAAGGCTGCTTCAGAGGGACCCCTCAAGGGTATC     
> Tenuibranchiurus_sp.nov.5.GC1_6 [organism=Tenuibranchiurus sp. nov. 5] [note=Eukaryota; Metazoa; Ecdysozoa; Arthropoda; Crustacea; Malacostraca; Eumalacostraca; Eucarida; Decapoda; Pleocyemata; Astacidea; Parastacoidea; Parastacidae; Tenuibranchiurus] [molecule=DNA] [moltype=mRNA] [location=genomic] [isolate=GC1_6] [country=Australia: Qld] Tenuibranchiurus sp.nov.5 voucher GC1_6 glyceraldehyde-3-phosphate dehydrogenase (GAPDH) gene, partial cds
ATGGAACAAGGCTGGTGCAGAGTACATTGTGGAGTCCACTGGAGTCTTCACCACAATTGAGAAGGCATCTGCTCACTTCAATGGTGGAGCAAAGAAGGTAGTGATCTCTGCCCCCTCTGCTGATGCTCCAATGTTCGTTTGTGGAGTCAACCTTGAAAAATATTCAAAGGACATGACTGTAGTCTCTAATGCTTCATGCACCACCAACTGCCTTGCTCCTGTTGCCAAAGTTCTGCACGAGAACTTTGAAATTGTCGAGGGCTTGATGACCACAGTCCATGCTGTTACTGCTACCCAGAAGACTGTGGATGGTCCATCTGCCAAGGATTGGCGTGGTGGTCGTGGTGCTGCCCAGAACATTATCCCTTCATCCACTGGTGCTGCAAAGGCTGTAGGCAAGGTCATTCCAGAACTCAATGGAAAATTGACAGGTATGGCCTTCCGTGTGCCAACTCCAGATGTCTCCGTTGTGGATCTGACAGTCCGCCTGGGCAAGGAATGCTCTTATGACGATGTTAAGGCTGCAATGAAGGCTGCTTCAGAGGGACCCCTCAAGGGTATC     
> Tenuibranchiurus_sp.nov.5.GC2_2 [organism=Tenuibranchiurus sp. nov. 5] [note=Eukaryota; Metazoa; Ecdysozoa; Arthropoda; Crustacea; Malacostraca; Eumalacostraca; Eucarida; Decapoda; Pleocyemata; Astacidea; Parastacoidea; Parastacidae; Tenuibranchiurus] [molecule=DNA] [moltype=mRNA] [location=genomic] [isolate=GC2_2] [country=Australia: Qld] Tenuibranchiurus sp.nov.5 voucher GC2_2 glyceraldehyde-3-phosphate dehydrogenase (GAPDH) gene, partial cds
ATGGAACAAGGCTGGTGCAGAGTACATTGTGGAGTCCACTGGAGTCTTCACCACAATTGAGAAGGCATCTGCTCACTTCAATGGTGGAGCAAAGAAGGTAGTGATCTCTGCCCCCTCTGCTGATGCTCCAATGTTCGTTTGTGGAGTCAACCTTGAAAAATATTCAAAGGACATGACTGTAGTCTCTAATGCTTCATGCACCACCAACTGCCTTGCTCCTGTTGCCAAAGTTCTGCACGAGAACTTTGAAATTGTCGAGGGCTTGATGACCACAGTCCATGCTGTTACTGCTACCCAGAAGACTGTGGATGGTCCATCTGCCAAGGATTGGCGTGGTGGTCGTGGTGCTGCCCAGAACATTATCCCTTCATCCACTGGTGCTGCAAAGGCTGTAGGCAAGGTCATTCCAGAACTCAATGGAAAATTGACAGGTATGGCCTTCCGTGTGCCAACTCCAGATGTCTCCGTTGTGGATCTGACAGTCCGCCTGGGCAAGGAATGCTCTTATGACGATGTTAAGGCTGCAATGAAGGCTGCTTCAGAGGGACCCCTCAAGGGTATC     
> Tenuibranchiurus_sp.nov.5.GC2_3 [organism=Tenuibranchiurus sp. nov. 5] [note=Eukaryota; Metazoa; Ecdysozoa; Arthropoda; Crustacea; Malacostraca; Eumalacostraca; Eucarida; Decapoda; Pleocyemata; Astacidea; Parastacoidea; Parastacidae; Tenuibranchiurus] [molecule=DNA] [moltype=mRNA] [location=genomic] [isolate=GC2_3] [country=Australia: Qld] Tenuibranchiurus sp.nov.5 voucher GC2_3 glyceraldehyde-3-phosphate dehydrogenase (GAPDH) gene, partial cds
ATGGAACAAGGCTGGTGCAGAGTACATTGTGGAGTCCACTGGAGTCTTCACCACAATTGAGAAGGCATCTGCTCACTTCAATGGTGGAGCAAAGAAGGTAGTGATCTCTGCCCCCTCTGCTGATGCTCCAATGTTCGTTTGTGGAGTCAACCTTGAAAAATATTCAAAGGACATGACTGTAGTCTCTAATGCTTCATGCACCACCAACTGCCTTGCTCCTGTTGCCAAAGTTCTGCACGAGAACTTTGAAATTGTCGAGGGCTTGATGACCACAGTCCATGCTGTTACTGCTACCCAGAAGACTGTGGATGGTCCATCTGCCAAGGATTGGCGTGGTGGTCGTGGTGCTGCCCAGAACATTATCCCTTCATCCACTGGTGCTGCAAAGGCTGTAGGCAAGGTCATTCCAGAACTCAATGGAAAATTGACAGGTATGGCCTTCCGTGTGCCAACTCCAGATGTCTCCGTTGTGGATCTGACAGTCCGCCTGGGCAAGGAATGCTCTTATGACGATGTTAAGGCTGCAATGAAGGCTGCTTCAGAGGGACCCCTCAAGGGTATC     
> Tenuibranchiurus_sp.nov.5.GC2_4 [organism=Tenuibranchiurus sp. nov. 5] [note=Eukaryota; Metazoa; Ecdysozoa; Arthropoda; Crustacea; Malacostraca; Eumalacostraca; Eucarida; Decapoda; Pleocyemata; Astacidea; Parastacoidea; Parastacidae; Tenuibranchiurus] [molecule=DNA] [moltype=mRNA] [location=genomic] [isolate=GC2_4] [country=Australia: Qld] Tenuibranchiurus sp.nov.5 voucher GC2_4 glyceraldehyde-3-phosphate dehydrogenase (GAPDH) gene, partial cds
ATGGAACAAGGCTGGTGCAGAGTACATTGTGGAGTCCACTGGAGTCTTCACCACAATTGAGAAGGCATCTGCTCACTTCAATGGTGGAGCAAAGAAGGTAGTGATCTCTGCCCCCTCTGCTGATGCTCCAATGTTCGTTTGTGGAGTCAACCTTGAAAAATATTCAAAGGACATGACTGTAGTCTCTAATGCTTCATGCACCACCAACTGCCTTGCTCCTGTTGCCAAAGTTCTGCACGAGAACTTTGAAATTGTCGAGGGCTTGATGACCACAGTCCATGCTGTTACTGCTACCCAGAAGACTGTGGATGGTCCATCTGCCAAGGATTGGCGTGGTGGTCGTGGTGCTGCCCAGAACATTATCCCTTCATCCACTGGTGCTGCAAAGGCTGTAGGCAAGGTCATTCCAGAACTCAATGGAAAATTGACAGGTATGGCCTTCCGTGTGCCAACTCCAGATGTCTCCGTTGTGGATCTGACAGTCCGCCTGGGCAAGGAATGCTCTTATGACGATGTTAAGGCTGCAATGAAGGCTGCTTCAGAGGGACCCCTCAAGGGTATC     
> Tenuibranchiurus_sp.nov.5.GC2_5 [organism=Tenuibranchiurus sp. nov. 5] [note=Eukaryota; Metazoa; Ecdysozoa; Arthropoda; Crustacea; Malacostraca; Eumalacostraca; Eucarida; Decapoda; Pleocyemata; Astacidea; Parastacoidea; Parastacidae; Tenuibranchiurus] [molecule=DNA] [moltype=mRNA] [location=genomic] [isolate=GC2_5] [country=Australia: Qld] Tenuibranchiurus sp.nov.5 voucher GC2_5 glyceraldehyde-3-phosphate dehydrogenase (GAPDH) gene, partial cds
ATGGAACAAGGCTGGTGCAGAGTACATTGTGGAGTCCACTGGAGTCTTCACCACAATTGAGAAGGCATCTGCTCACTTCAATGGTGGAGCAAAGAAGGTAGTGATCTCTGCCCCCTCTGCTGATGCTCCAATGTTCGTTTGTGGAGTCAACCTTGAAAAATATTCAAAGGACATGACTGTAGTCTCTAATGCTTCATGCACCACCAACTGCCTTGCTCCTGTTGCCAAAGTTCTGCACGAGAACTTTGAAATTGTCGAGGGCTTGATGACCACAGTCCATGCTGTTACTGCTACCCAGAAGACTGTGGATGGTCCATCTGCCAAGGATTGGCGTGGTGGTCGTGGTGCTGCCCAGAACATTATCCCTTCATCCACTGGTGCTGCAAAGGCTGTAGGCAAGGTCATTCCAGAACTCAATGGAAAATTGACAGGTATGGCCTTCCGTGTGCCAACTCCAGATGTCTCCGTTGTGGATCTGACAGTCCGCCTGGGCAAGGAATGCTCTTATGACGATGTTAAGGCTGCAATGAAGGCTGCTTCAGAGGGACCCCTCAAGGGTATC     
> Tenuibranchiurus_sp.nov.5.GC2_6 [organism=Tenuibranchiurus sp. nov. 5] [note=Eukaryota; Metazoa; Ecdysozoa; Arthropoda; Crustacea; Malacostraca; Eumalacostraca; Eucarida; Decapoda; Pleocyemata; Astacidea; Parastacoidea; Parastacidae; Tenuibranchiurus] [molecule=DNA] [moltype=mRNA] [location=genomic] [isolate=GC2_6] [country=Australia: Qld] Tenuibranchiurus sp.nov.5 voucher GC2_6 glyceraldehyde-3-phosphate dehydrogenase (GAPDH) gene, partial cds
ATGGAACAAGGCTGGTGCAGAGTACATTGTGGAGTCCACTGGAGTCTTCACCACAATTGAGAAGGCATCTGCTCACTTCAATGGTGGAGCAAAGAAGGTAGTGATCTCTGCCCCCTCTGCTGATGCTCCAATGTTCGTTTGTGGAGTCAACCTTGAAAAATATTCAAAGGACATGACTGTAGTCTCTAATGCTTCATGCACCACCAACTGCCTTGCTCCTGTTGCCAAAGTTCTGCACGAGAACTTTGAAATTGTCGAGGGCTTGATGACCACAGTCCATGCTGTTACTGCTACCCAGAAGACTGTGGATGGTCCATCTGCCAAGGATTGGCGTGGTGGTCGTGGTGCTGCCCAGAACATTATCCCTTCATCCACTGGTGCTGCAAAGGCTGTAGGCAAGGTCATTCCAGAACTCAATGGAAAATTGACAGGTATGGCCTTCCGTGTGCCAACTCCAGATGTCTCCGTTGTGGATCTGACAGTCCGCCTGGGCAAGGAATGCTCTTATGACGATGTTAAGGCTGCAATGAAGGCTGCTTCAGAGGGACCCCTCAAGGGTATC     
> Tenuibranchiurus_sp.nov.5.GC2_7 [organism=Tenuibranchiurus sp. nov. 5] [note=Eukaryota; Metazoa; Ecdysozoa; Arthropoda; Crustacea; Malacostraca; Eumalacostraca; Eucarida; Decapoda; Pleocyemata; Astacidea; Parastacoidea; Parastacidae; Tenuibranchiurus] [molecule=DNA] [moltype=mRNA] [location=genomic] [isolate=GC2_7] [country=Australia: Qld] Tenuibranchiurus sp.nov.5 voucher GC2_7 glyceraldehyde-3-phosphate dehydrogenase (GAPDH) gene, partial cds
ATGGAACAAGGCTGGTGCAGAGTACATTGTGGAGTCCACTGGAGTCTTCACCACAATTGAGAAGGCATCTGCTCACTTCAATGGTGGAGCAAAGAAGGTAGTGATCTCTGCCCCCTCTGCTGATGCTCCAATGTTCGTTTGTGGAGTCAACCTTGAAAAATATTCAAAGGACATGACTGTAGTCTCTAATGCTTCATGCACCACCAACTGCCTTGCTCCTGTTGCCAAAGTTCTGCACGAGAACTTTGAAATTGTCGAGGGCTTGATGACCACAGTCCATGCTGTTACTGCTACCCAGAAGACTGTGGATGGTCCATCTGCCAAGGATTGGCGTGGTGGTCGTGGTGCTGCCCAGAACATTATCCCTTCATCCACTGGTGCTGCAAAGGCTGTAGGCAAGGTCATTCCAGAACTCAATGGAAAATTGACAGGTATGGCCTTCCGTGTGCCAACTCCAGATGTCTCCGTTGTGGATCTGACAGTCCGCCTGGGCAAGGAATGCTCTTATGACGATGTTAAGGCTGCAATGAAGGCTGCTTCAGAGGGACCCCTCAAGGGTATC     
> Gen_nov_sp.nov.1.LH_3 [organism=Gen. nov. sp. nov. 1] [note=Eukaryota; Metazoa; Ecdysozoa; Arthropoda; Crustacea; Malacostraca; Eumalacostraca; Eucarida; Decapoda; Pleocyemata; Astacidea; Parastacoidea; Parastacidae] [molecule=DNA] [moltype=mRNA] [location=genomic] [isolate=LH_3] [country=Australia: NSW] Gen.nov. sp.nov.1 voucher LH_3 glyceraldehyde-3-phosphate dehydrogenase (GAPDH) gene, partial cds
ATGGAGCAAGGCTGGTGMAGAGTACATTGTGGAGTCCACTGGGGTCTTCACCACAATTGAGAAGGCATCTGCTCACTTCAATGGTGGAGCAAAGAAGGTAGTGATCTCTGCCCCCTCAGCTGATGCTCCAATGTTCGTTTGTGGAGTCAACCTTGAGAAATATTCAAAGGACATGACTGTAGTCTCTAATGCTTCATGCACCACCAACTGCCTTGCTCCTGTTGCTAAAGTTCTGCACGAGAACTTTGAAATTGTTGAGGGCTTGATGACAACAGTCCATGCTGTTACTGCTACCCAGAAGACTGTAGATGGCCCATCTGCCAAGGACTGGCGTGGTGGCCGTGGCGCTGCCCAGAACATTATCCCATCATCCACTGGTGCTGCAAAGGCTGTAGGCAAGGTCATTCCAGAACTCAATGGAAAATTGACAGGTATGGCCTTCCGTGTGCCCACCCCAGATGTCTCCGTTGTAGATTTGACAGTCCGCCTGGGCAAGGAATGTTCTTATGATGACGTTAAGGCAGCAATGAAGGCTGCTTCAGAGGGACCCCTCAAGGGTGTC     
> Gen_nov_sp.nov.1.LH_4 [organism=Gen. nov. sp. nov. 1] [note=Eukaryota; Metazoa; Ecdysozoa; Arthropoda; Crustacea; Malacostraca; Eumalacostraca; Eucarida; Decapoda; Pleocyemata; Astacidea; Parastacoidea; Parastacidae] [molecule=DNA] [moltype=mRNA] [location=genomic] [isolate=LH_4] [country=Australia: NSW] Gen.nov. sp.nov.1 voucher LH_4 glyceraldehyde-3-phosphate dehydrogenase (GAPDH) gene, partial cds
ATGGAGCAAGGCTGGTGCAGAGTACATTGTGGAGTCCACTGGGGTCTTCACCACAATTGAGAAGGCATCTGCTCACTTCAATGGTGGAGCAAAGAAGGTAGTGATCTCTGCCCCCTCAGCTGATGCTCCAATGTTCGTTTGTGGAGTCAACCTTGAGAAATATTCAAAGGACATGACTGTAGTCTCTAATGCTTCATGCACCACCAACTGCCTTGCTCCTGTTGCTAAAGTTCTGCACGAGAACTTTGAAATTGTTGAGGGCTTGATGACAACAGTCCATGCTGTTACTGCTACCCAGAAGACTGTAGATGGCCCATCTGCCAAGGACTGGCGTGGTGGCCGTGGCGCTGCCCAGAACATTATCCCATCATCCACTGGTGCTGCAAAGGCTGTAGGCAAGGTCATTCCAGAACTCAATGGAAAATTGACAGGTATGGCCTTCCGTGTGCCCACCCCAGATGTCTCCGTTGTAGATTTGACAGTCCGCCTGGGCAAGGAATGTTCTTATGATGACGTTAAGGCAGCAATGAAGGCTGCTTCAGAGGGACCCCTCAAGGGTGTC     
> Gen_nov_sp.nov.1.LH_5 [organism=Gen. nov. sp. nov. 1] [note=Eukaryota; Metazoa; Ecdysozoa; Arthropoda; Crustacea; Malacostraca; Eumalacostraca; Eucarida; Decapoda; Pleocyemata; Astacidea; Parastacoidea; Parastacidae] [molecule=DNA] [moltype=mRNA] [location=genomic] [isolate=LH_5] [country=Australia: NSW] Gen.nov. sp.nov.1 voucher LH_5 glyceraldehyde-3-phosphate dehydrogenase (GAPDH) gene, partial cds
ATGGAGCAAGGCTGGTGCAGAGTACATTGTGGAGTCCACTGGGGTCTTCACCACAATTGAGAAGGCATCTGCTCACTTCAATGGTGGAGCAAAGAAGGTAGTGATCTCTGCCCCCTCAGCTGATGCTCCAATGTTCGTTTGTGGAGTCAACCTTGAGAAATATTCAAAGGACATGACTGTAGTCTCTAATGCTTCATGCACCACCAACTGCCTTGCTCCTGTTGCTAAAGTTCTGCACGAGAACTTTGAAATTGTTGAGGGCTTGATGACAACAGTCCATGCTGTTACTGCTACCCAGAAGACTGTAGATGGCCCATCTGCCAAGGACTGGCGTGGTGGCCGTGGCGCTGCCCAGAACATTATCCCATCATCCACTGGTGCTGCAAAGGCTGTAGGCAAGGTCATTCCAGAACTCAATGGAAAATTGACAGGTATGGCCTTCCGTGTGCCCACCCCAGATGTCTCCGTTGTAGATTTGACAGTCCGCCTGGGCAAGGAATGTTCTTATGATGACGTTAAGGCAGCAATGAAGGCTGCTTCAGAGGGACCCCTCAAGGGTGTC     
> Gen_nov_sp.nov.1.LH_6 [organism=Gen. nov. sp. nov. 1] [note=Eukaryota; Metazoa; Ecdysozoa; Arthropoda; Crustacea; Malacostraca; Eumalacostraca; Eucarida; Decapoda; Pleocyemata; Astacidea; Parastacoidea; Parastacidae] [molecule=DNA] [moltype=mRNA] [location=genomic] [isolate=LH_6] [country=Australia: NSW] Gen.nov. sp.nov.1 voucher LH_6 glyceraldehyde-3-phosphate dehydrogenase (GAPDH) gene, partial cds
ATGGAGCAAGGCTGGTGCAGAGTACATTGTGGAGTCCACTGGGGTCTTCACCACAATTGAGAAGGCATCTGCTCACTTCAATGGTGGAGCAAAGAAGGTAGTGATCTCTGCCCCCTCAGCTGATGCTCCAATGTTCGTTTGTGGAGTCAACCTTGAGAAATATTCAAAGGACATGACTGTAGTCTCTAATGCTTCATGCACCACCAACTGCCTTGCTCCTGTTGCTAAAGTTCTGCACGAGAACTTTGAAATTGTTGAGGGCTTGATGACAACAGTCCATGCTGTTACTGCTACCCAGAAGACTGTAGATGGCCCATCTGCCAAGGACTGGCGTGGTGGCCGTGGCGCTGCCCAGAACATTATCCCATCATCCACTGGTGCTGCAAAGGCTGTAGGCAAGGTCATTCCAGAACTCAATGGAAAATTGACAGGTATGGCCTTCCGTGTGCCCACCCCAGATGTCTCCGTTGTAGATTTGACAGTCCGCCTGGGCAAGGAATGTTCTTATGATGACGTTAAGGCAGCAATGAAGGCTGCTTCAGAGGGACCCCTCAAGGGTGTC     
> Gen_nov_sp.nov.1.LH_8 [organism=Gen. nov. sp. nov. 1] [note=Eukaryota; Metazoa; Ecdysozoa; Arthropoda; Crustacea; Malacostraca; Eumalacostraca; Eucarida; Decapoda; Pleocyemata; Astacidea; Parastacoidea; Parastacidae] [molecule=DNA] [moltype=mRNA] [location=genomic] [isolate=LH_8] [country=Australia: NSW] Gen.nov. sp.nov.1 voucher LH_8 glyceraldehyde-3-phosphate dehydrogenase (GAPDH) gene, partial cds
ATGGAGCAAGGCTGGTGCAGAGTACATTGTGGAGTCCACTGGGGTCTTCACCACAATTGAGAAGGCATCTGCTCACTTCAATGGTGGAGCAAAGAAGGTAGTGATCTCTGCCCCCTCAGCTGATGCTCCAATGTTCGTTTGTGGAGTCAACCTTGAGAAATATTCAAAGGACATGACTGTAGTCTCTAATGCTTCATGCACCACCAACTGCCTTGCTCCTGTTGCTAAAGTTCTGCACGAGAACTTTGAAATTGTTGAGGGCTTGATGACAACAGTCCATGCTGTTACTGCTACCCAGAAGACTGTAGATGGCCCATCTGCCAAGGACTGGCGTGGTGGCCGTGGCGCTGCCCAGAACATTATCCCATCATCCACTGGTGCTGCAAAGGCTGTAGGCAAGGTCATTCCAGAACTCAATGGAAAATTGACAGGTATGGCCTTCCGTGTGCCCACCCCAGATGTCTCCGTTGTAGATTTGACAGTCCGCCTGGGCAAGGAATGTTCTTATGATGACGTTAAGGCAGCAATGAAGGCTGCTTCAGAGGGACCCCTCAAGGGTGTC     
> Gen_nov_sp.nov.1.LH_9 [organism=Gen. nov. sp. nov. 1] [note=Eukaryota; Metazoa; Ecdysozoa; Arthropoda; Crustacea; Malacostraca; Eumalacostraca; Eucarida; Decapoda; Pleocyemata; Astacidea; Parastacoidea; Parastacidae] [molecule=DNA] [moltype=mRNA] [location=genomic] [isolate=LH_9] [country=Australia: NSW] Gen.nov. sp.nov.1 voucher LH_9 glyceraldehyde-3-phosphate dehydrogenase (GAPDH) gene, partial cds
ATGGAGCAAGGCTGGTGCAGAGTACATTGTGGAGTCCACTGGGGTCTTCACCACAATTGAGAAGGCATCTGCTCACTTCAATGGTGGAGCAAAGAAGGTAGTGATCTCTGCCCCCTCAGCTGATGCTCCAATGTTCGTTTGTGGAGTCAACCTTGAGAAATATTCAAAGGACATGACTGTAGTCTCTAATGCTTCATGCACCACCAACTGCCTTGCTCCTGTTGCTAAAGTTCTGCACGAGAACTTTGAAATTGTTGAGGGCTTGATGACAACAGTCCATGCTGTTACTGCTACCCAGAAGACTGTAGATGGCCCATCTGCCAAGGACTGGCGTGGTGGCCGTGGCGCTGCCCAGAACATTATCCCATCATCCACTGGTGCTGCAAAGGCTGTAGGCAAGGTCATTCCAGAACTCAATGGAAAATTGACAGGTATGGCCTTCCGTGTGCCCACCCCAGATGTCTCCGTTGTAGATTTGACAGTCCGCCTGGGCAAGGAATGTTCTTATGATGACGTTAAGGCAGCAATGAAGGCTGCTTCAGAGGGACCCCTCAAGGGTGTC     
> Gen_nov_sp.nov.1.LH_10 [organism=Gen. nov. sp. nov. 1] [note=Eukaryota; Metazoa; Ecdysozoa; Arthropoda; Crustacea; Malacostraca; Eumalacostraca; Eucarida; Decapoda; Pleocyemata; Astacidea; Parastacoidea; Parastacidae] [molecule=DNA] [moltype=mRNA] [location=genomic] [isolate=LH_10] [country=Australia: NSW] Gen.nov. sp.nov.1 voucher LH_10 glyceraldehyde-3-phosphate dehydrogenase (GAPDH) gene, partial cds
ATGGAGCAAGGCTGGTGCAGAGTACATTGTGGAGTCCACTGGGGTCTTCACCACAATTGAGAAGGCATCTGCTCACTTCAATGGTGGAGCAAAGAAGGTAGTGATCTCTGCCCCCTCAGCTGATGCTCCAATGTTCGTTTGTGGAGTCAACCTTGAGAAATATTCAAAGGACATGACTGTAGTCTCTAATGCTTCATGCACCACCAACTGCCTTGCTCCTGTTGCTAAAGTTCTGCACGAGAACTTTGAAATTGTTGAGGGCTTGATGACAACAGTCCATGCTGTTACTGCTACCCAGAAGACTGTAGATGGCCCATCTGCCAAGGACTGGCGTGGTGGCCGTGGCGCTGCCCAGAACATTATCCCATCATCCACTGGTGCTGCAAAGGCTGTAGGCAAGGTCATTCCAGAACTCAATGGAAAATTGACAGGTATGGCCTTCCGTGTGCCCACCCCAGATGTCTCCGTTGTAGATTTGACAGTCCGCCTGGGCAAGGAATGTTCTTATGATGACGTTAAGGCAGCAATGAAGGCTGCTTCAGAGGGACCCCTCAAGGGTGTC     
> Gen_nov_sp.nov.1.LH_11 [organism=Gen. nov. sp. nov. 1] [note=Eukaryota; Metazoa; Ecdysozoa; Arthropoda; Crustacea; Malacostraca; Eumalacostraca; Eucarida; Decapoda; Pleocyemata; Astacidea; Parastacoidea; Parastacidae] [molecule=DNA] [moltype=mRNA] [location=genomic] [isolate=LH_11] [country=Australia: NSW] Gen.nov. sp.nov.1 voucher LH_11 glyceraldehyde-3-phosphate dehydrogenase (GAPDH) gene, partial cds
ATGGAGCAAGGCTGGTGCAGAGTACATTGTGGAGTCCACTGGGGTCTTCACCACAATTGAGAAGGCATCTGCTCACTTCAATGGTGGAGCAAAGAAGGTAGTGATCTCTGCCCCCTCAGCTGATGCTCCAATGTTCGTTTGTGGAGTCAACCTTGAGAAATATTCAAAGGACATGACTGTAGTCTCTAATGCTTCATGCACCACCAACTGCCTTGCTCCTGTTGCTAAAGTTCTGCACGAGAACTTTGAAATTGTTGAGGGCTTGATGACAACAGTCCATGCTGTTACTGCTACCCAGAAGACTGTAGATGGCCCATCTGCCAAGGACTGGCGTGGTGGCCGTGGCGCTGCCCAGAACATTATCCCATCATCCACTGGTGCTGCAAAGGCTGTAGGCAAGGTCATTCCAGAACTCAATGGAAAATTGACAGGTATGGCCTTCCGTGTGCCCACCCCAGATGTCTCCGTTGTAGATTTGACAGTCCGCCTGGGCAAGGAATGTTCTTATGATGACGTTAAGGCAGCAATGAAGGCTGCTTCAGAGGGACCCCTCAAGGGTGTC     
> Gen_nov_sp.nov.1.LH_13 [organism=Gen. nov. sp. nov. 1] [note=Eukaryota; Metazoa; Ecdysozoa; Arthropoda; Crustacea; Malacostraca; Eumalacostraca; Eucarida; Decapoda; Pleocyemata; Astacidea; Parastacoidea; Parastacidae] [molecule=DNA] [moltype=mRNA] [location=genomic] [isolate=LH_13] [country=Australia: NSW] Gen.nov. sp.nov.1 voucher LH_13 glyceraldehyde-3-phosphate dehydrogenase (GAPDH) gene, partial cds
ATGGAGCAAGGCTGGTGCAGAGTACATTGTGGAGTCCACTGGGGTCTTCACCACAATTGAGAAGGCATCTGCTCACTTCAATGGTGGAGCAAAGAAGGTAGTGATCTCTGCCCCCTCAGCTGATGCTCCAATGTTCGTTTGTGGAGTCAACCTTGAGAAATATTCAAAGGACATGACTGTAGTCTCTAATGCTTCATGCACCACCAACTGCCTTGCTCCTGTTGCTAAAGTTCTGCACGAGAACTTTGAAATTGTTGAGGGCTTGATGACAACAGTCCATGCTGTTACTGCTACCCAGAAGACTGTAGATGGCCCATCTGCCAAGGACTGGCGTGGTGGCCGTGGCGCTGCCCAGAACATTATCCCATCATCCACTGGTGCTGCAAAGGCTGTAGGCAAGGTCATTCCAGAACTCAATGGAAAATTGACAGGTATGGCCTTCCGTGTGCCCACCCCAGATGTCTCCGTTGTAGATTTGACAGTCCGCCTGGGCAAGGAATGTTCTTATGATGACGTTAAGGCAGCAATGAAGGCTGCTTCAGAGGGACCCCTCAAGGGTGTC     
> Gen_nov_sp.nov.1.LH_14 [organism=Gen. nov. sp. nov. 1] [note=Eukaryota; Metazoa; Ecdysozoa; Arthropoda; Crustacea; Malacostraca; Eumalacostraca; Eucarida; Decapoda; Pleocyemata; Astacidea; Parastacoidea; Parastacidae] [molecule=DNA] [moltype=mRNA] [location=genomic] [isolate=LH_14] [country=Australia: NSW] Gen.nov. sp.nov.1 voucher LH_14 glyceraldehyde-3-phosphate dehydrogenase (GAPDH) gene, partial cds
ATGGAGCAAGGCTGGTGMAGAGTACATTGTGGAGTCCACTGGGGTCTTCACCACAATTGAGAAGGCATCTGCTCACTTCAATGGTGGAGCAAAGAAGGTAGTGATCTCTGCCCCCTCAGCTGATGCTCCAATGTTCGTTTGTGGAGTCAACCTTGAGAAATATTCAAAGGACATGACTGTAGTCTCTAATGCTTCATGCACCACCAACTGCCTTGCTCCTGTTGCTAAAGTTCTGCACGAGAACTTTGAAATTGTTGAGGGCTTGATGACAACAGTCCATGCTGTTACTGCTACCCAGAAGACTGTAGATGGCCCATCTGCCAAGGACTGGCGTGGTGGCCGTGGCGCTGCCCAGAACATTATCCCATCATCCACTGGTGCTGCAAAGGCTGTAGGCAAGGTCATTCCAGAACTCAATGGAAAATTGACAGGTATGGCCTTCCGTGTGCCCACCCCAGATGTCTCCGTTGTAGATTTGACAGTCCGCCTGGGCAAGGAATGTTCTTATGATGACGTTAAGGCAGCAATGAAGGCTGCTTCAGAGGGACCCCTCAAGGGTGTC     
> Gen_nov_sp.nov.2.BNP1_1 [organism=Gen. nov. sp. nov. 2] [note=Eukaryota; Metazoa; Ecdysozoa; Arthropoda; Crustacea; Malacostraca; Eumalacostraca; Eucarida; Decapoda; Pleocyemata; Astacidea; Parastacoidea; Parastacidae] [molecule=DNA] [moltype=mRNA] [location=genomic] [isolate=BNP1_1] [country=Australia: NSW] Gen.nov. sp.nov.2 voucher BNP1_1 glyceraldehyde-3-phosphate dehydrogenase (GAPDH) gene, partial cds
ATGGAGCAAGGCTGGTGCAGAGTACATTGTGGAGTCCACTGGGGTCTTCACCACAATTGAGAAGGCATCTGCTCACTTCAATGGTGGAGCAAAGAAGGTAGTGATCTCTGCCCCCTCTGCTGATGCTCCAATGTTCGTTTGTGGAGTCAACCTTGAGAAATATTCAAAGGACATGACTGTAGTCTCTAATGCTTCATGCACCACCAACTGCCTTGCTCCTGTTGCTAAAGTTCTGCACGAGAACTTTGAAATTGTTGAGGGCTTGATGACAACAGTCCATGCTGTTACTGCTACCCAGAAGACTGTAGATGGCCCATCTGCCAAGGACTGGCGTGGTGGCCGTGGCGCTGCCCAGAACATTATCCCATCATCCACTGGTGCTGCAAAGGCTGTAGGCAAGGTCATTCCAGAACTCAATGGAAAATTGACAGGTATGGCCTTCCGTGTGCCCACCCCAGATGTCTCTGTTGTAGATTTGACAGTCCGCCTGGGCAAGGAATGTTCTTATGATGACGTTAAGGCAGCAATGAAGGCTGCTTCAGAGGGACCCCTCAAGGGTGTC     
> Gen_nov_sp.nov.2.BNP1_2 [organism=Gen. nov. sp. nov. 2] [note=Eukaryota; Metazoa; Ecdysozoa; Arthropoda; Crustacea; Malacostraca; Eumalacostraca; Eucarida; Decapoda; Pleocyemata; Astacidea; Parastacoidea; Parastacidae] [molecule=DNA] [moltype=mRNA] [location=genomic] [isolate=BNP1_2] [country=Australia: NSW] Gen.nov. sp.nov.2 voucher BNP1_2 glyceraldehyde-3-phosphate dehydrogenase (GAPDH) gene, partial cds
ATGGAGCAAGGCTGGTGMAGAGTACATTGTGGAGTCCACTGGGGTCTTCACCACAATTGAGAAGGCATCTGCTCACTTCAATGGTGGAGCAAAGAAGGTAGTGATCTCTGCCCCCTCTGCTGATGCTCCAATGTTCGTTTGTGGAGTCAACCTTGAGAAATATTCAAAGGACATGACTGTAGTCTCTAATGCTTCATGCACCACCAACTGCCTTGCTCCTGTTGCTAAAGTTCTGCACGAGAACTTTGAAATTGTTGAGGGCTTGATGACAACAGTCCATGCTGTTACTGCTACCCAGAAGACTGTAGATGGCCCATCTGCCAAGGACTGGCGTGGTGGCCGTGGCGCTGCCCAGAACATTATCCCATCATCCACTGGTGCTGCAAAGGCTGTAGGCAAGGTCATTCCAGAACTCAATGGAAAATTGACAGGTATGGCCTTCCGTGTGCCCACCCCAGATGTCTCTGTTGTAGATTTGACAGTCCGCCTGGGCAAGGAATGTTCTTATGATGACGTTAAGGCAGCAATGAAGGCTGCTTCAGAGGGACCCCTCAAGGGTGTC     
> Gen_nov_sp.nov.2.BNP1_3 [organism=Gen. nov. sp. nov. 2] [note=Eukaryota; Metazoa; Ecdysozoa; Arthropoda; Crustacea; Malacostraca; Eumalacostraca; Eucarida; Decapoda; Pleocyemata; Astacidea; Parastacoidea; Parastacidae] [molecule=DNA] [moltype=mRNA] [location=genomic] [isolate=BNP1_3] [country=Australia: NSW] Gen.nov. sp.nov.2 voucher BNP1_3 glyceraldehyde-3-phosphate dehydrogenase (GAPDH) gene, partial cds
ATGGAGCAAGGCTGGTGCAGAGTACATTGTGGAGTCCACTGGGGTCTTCACCACAATTGAGAAGGCATCTGCTCACTTCAATGGTGGAGCAAAGAAGGTAGTGATCTCTGCCCCCTCTGCTGATGCTCCAATGTTCGTTTGTGGAGTCAACCTTGAGAAATATTCAAAGGACATGACTGTAGTCTCTAATGCTTCATGCACCACCAACTGCCTTGCTCCTGTTGCTAAAGTTCTGCACGAGAACTTTGAAATTGTTGAGGGCTTGATGACAACAGTCCATGCTGTTACTGCTACCCAGAAGACTGTAGATGGCCCATCTGCCAAGGACTGGCGTGGTGGCCGTGGCGCTGCCCAGAACATTATCCCATCATCCACTGGTGCTGCAAAGGCTGTAGGCAAGGTCATTCCAGAACTCAATGGAAAATTGACAGGTATGGCCTTCCGTGTGCCCACCCCAGATGTCTCTGTTGTAGATTTGACAGTCCGCCTGGGCAAGGAATGTTCTTATGATGACGTTAAGGCAGCAATGAAGGCTGCTTCAGAGGGACCCCTCAAGGGTGTC     
> Gen_nov_sp.nov.2.BNP1_4 [organism=Gen. nov. sp. nov. 2] [note=Eukaryota; Metazoa; Ecdysozoa; Arthropoda; Crustacea; Malacostraca; Eumalacostraca; Eucarida; Decapoda; Pleocyemata; Astacidea; Parastacoidea; Parastacidae] [molecule=DNA] [moltype=mRNA] [location=genomic] [isolate=BNP1_4] [country=Australia: NSW] Gen.nov. sp.nov.2 voucher BNP1_4 glyceraldehyde-3-phosphate dehydrogenase (GAPDH) gene, partial cds
ATGGAGCAAGGCTGGTGCAGAGTACATTGTGGAGTCCACTGGGGTCTTCACCACAATTGAGAAGGCATCTGCTCACTTCAATGGTGGAGCAAAGAAGGTAGTGATCTCTGCCCCCTCTGCTGATGCTCCAATGTTCGTTTGTGGAGTCAACCTTGAGAAATATTCAAAGGACATGACTGTAGTCTCTAATGCTTCATGCACCACCAACTGCCTTGCTCCTGTTGCTAAAGTTCTGCACGAGAACTTTGAAATTGTTGAGGGCTTGATGACAACAGTCCATGCTGTTACTGCTACCCAGAAGACTGTAGATGGCCCATCTGCCAAGGACTGGCGTGGTGGCCGTGGCGCTGCCCAGAACATTATCCCATCATCCACTGGTGCTGCAAAGGCTGTAGGCAAGGTCATTCCAGAACTCAATGGAAAATTGACAGGTATGGCCTTCCGTGTGCCCACCCCAGATGTCTCTGTTGTAGATTTGACAGTCCGCCTGGGCAAGGAATGTTCTTATGATGACGTTAAGGCAGCAATGAAGGCTGCTTCAGAGGGACCCCTCAAGGGTGTC     
> Gen_nov_sp.nov.2.BNP1_6 [organism=Gen. nov. sp. nov. 2] [note=Eukaryota; Metazoa; Ecdysozoa; Arthropoda; Crustacea; Malacostraca; Eumalacostraca; Eucarida; Decapoda; Pleocyemata; Astacidea; Parastacoidea; Parastacidae] [molecule=DNA] [moltype=mRNA] [location=genomic] [isolate=BNP1_6] [country=Australia: NSW] Gen.nov. sp.nov.2 voucher BNP1_6 glyceraldehyde-3-phosphate dehydrogenase (GAPDH) gene, partial cds
ATGGAGCAAGGCTGGTGCAGAGTACATTGTGGAGTCCACTGGGGTCTTCACCACAATTGAGAAGGCATCTGCTCACTTCAATGGTGGAGCAAAGAAGGTAGTGATCTCTGCCCCCTCTGCTGATGCTCCAATGTTCGTTTGTGGAGTCAACCTTGAGAAATATTCAAAGGACATGACTGTAGTCTCTAATGCTTCATGCACCACCAACTGCCTTGCTCCTGTTGCTAAAGTTCTGCACGAGAACTTTGAAATTGTTGAGGGCTTGATGACAACAGTCCATGCTGTTACTGCTACCCAGAAGACTGTAGATGGCCCATCTGCCAAGGACTGGCGTGGTGGCCGTGGCGCTGCCCAGAACATTATCCCATCATCCACTGGTGCTGCAAAGGCTGTAGGCAAGGTCATTCCAGAACTCAATGGAAAATTGACAGGTATGGCCTTCCGTGTGCCCACCCCAGATGTCTCYGTTGTAGATTTGACAGTCCGCCTGGGCAAGGAATGTTCTTATGAYGACGTTAAGGCAGCAATGAAGGCTGCTTCAGAGGGACCCCTCAAGGGTGTC     
> Gen_nov_sp.nov.2.BNP1_7 [organism=Gen. nov. sp. nov. 2] [note=Eukaryota; Metazoa; Ecdysozoa; Arthropoda; Crustacea; Malacostraca; Eumalacostraca; Eucarida; Decapoda; Pleocyemata; Astacidea; Parastacoidea; Parastacidae] [molecule=DNA] [moltype=mRNA] [location=genomic] [isolate=BNP1_7] [country=Australia: NSW] Gen.nov. sp.nov.2 voucher BNP1_7 glyceraldehyde-3-phosphate dehydrogenase (GAPDH) gene, partial cds
ATGGAGCAAGGCTGGTGCAGAGTACATTGTGGAGTCCACTGGGGTCTTCACCACAATTGAGAAGGCATCTGCTCACTTCAATGGTGGAGCAAAGAAGGTAGTGATCTCTGCCCCCTCTGCTGATGCTCCAATGTTCGTTTGTGGAGTCAACCTTGAGAAATATTCAAAGGACATGACTGTAGTCTCTAATGCTTCATGCACCACCAACTGCCTTGCTCCTGTTGCTAAAGTTCTGCACGAGAACTTTGAAATTGTTGAGGGCTTGATGACAACAGTCCATGCTGTTACTGCTACCCAGAAGACTGTAGATGGCCCATCTGCCAAGGACTGGCGTGGTGGCCGTGGCGCTGCCCAGAACATTATCCCATCATCCACTGGTGCTGCAAAGGCTGTAGGCAAGGTCATTCCAGAACTCAATGGAAAATTGACAGGTATGGCCTTCCGTGTGCCCACCCCAGATGTCTCTGTTGTAGATTTGACAGTCCGCCTGGGCAAGGAATGTTCTTATGATGACGTTAAGGCAGCAATGAAGGCTGCTTCAGAGGGACCCCTCAAGGGTGTC     
> Gen_nov_sp.nov.2.BNP1_8 [organism=Gen. nov. sp. nov. 2] [note=Eukaryota; Metazoa; Ecdysozoa; Arthropoda; Crustacea; Malacostraca; Eumalacostraca; Eucarida; Decapoda; Pleocyemata; Astacidea; Parastacoidea; Parastacidae] [molecule=DNA] [moltype=mRNA] [location=genomic] [isolate=BNP1_8] [country=Australia: NSW] Gen.nov. sp.nov.2 voucher BNP1_8 glyceraldehyde-3-phosphate dehydrogenase (GAPDH) gene, partial cds
ATGGAGCAAGGCTGGTGCAGAGTACATTGTGGAGTCCACTGGGGTCTTCACCACAATTGAGAAGGCATCTGCTCACTTCAATGGTGGAGCAAAGAAGGTAGTGATCTCTGCCCCCTCTGCTGATGCTCCAATGTTCGTTTGTGGAGTCAACCTTGAGAAATATTCAAAGGACATGACTGTAGTCTCTAATGCTTCATGCACCACCAACTGCCTTGCTCCTGTTGCTAAAGTTCTGCACGAGAACTTTGAAATTGTTGAGGGCTTGATGACAACAGTCCATGCTGTTACTGCTACCCAGAAGACTGTAGATGGCCCATCTGCCAAGGACTGGCGTGGTGGCCGTGGCGCTGCCCAGAACATTATCCCATCATCCACTGGTGCTGCAAAGGCTGTAGGCAAGGTCATTCCAGAACTCAATGGAAAATTGACAGGTATGGCCTTCCGTGTGCCCACCCCAGATGTCTCTGTTGTAGATTTGACAGTCCGCCTGGGCAAGGAATGTTCTTATGATGACGTTAAGGCAGCAATGAAGGCTGCTTCAGAGGGACCCCTCAAGGGTGTC     
> Gen_nov_sp.nov.2.BNP1_9 [organism=Gen. nov. sp. nov. 2] [note=Eukaryota; Metazoa; Ecdysozoa; Arthropoda; Crustacea; Malacostraca; Eumalacostraca; Eucarida; Decapoda; Pleocyemata; Astacidea; Parastacoidea; Parastacidae] [molecule=DNA] [moltype=mRNA] [location=genomic] [isolate=BNP1_9] [country=Australia: NSW] Gen.nov. sp.nov.2 voucher BNP1_9 glyceraldehyde-3-phosphate dehydrogenase (GAPDH) gene, partial cds
ATGGAGCAAGGCTGGTGCAGAGTACATTGTGGAGTCCACTGGGGTCTTCACCACAATTGAGAAGGCATCTGCTCACTTCAATGGTGGAGCAAAGAAGGTAGTGATCTCTGCCCCCTCTGCTGATGCTCCAATGTTCGTTTGTGGAGTCAACCTTGAGAAATATTCAAAGGACATGACTGTAGTCTCTAATGCTTCATGCACCACCAACTGCCTTGCTCCTGTTGCTAAAGTTCTGCACGAGAACTTTGAAATTGTTGAGGGCTTGATGACAACAGTCCATGCTGTTACTGCTACCCAGAAGACTGTAGATGGCCCATCTGCCAAGGACTGGCGTGGTGGCCGTGGCGCTGCCCAGAACATTATCCCATCATCCACTGGTGCTGCAAAGGCTGTAGGCAAGGTCATTCCAGAACTCAATGGAAAATTGACAGGTATGGCCTTCCGTGTGCCCACCCCAGATGTCTCTGTTGTAGATTTGACAGTCCGCCTGGGCAAGGAATGTTCTTATGATGACGTTAAGGCAGCAATGAAGGCTGCTTCAGAGGGACCCCTCAAGGGTGTC     
> Gen_nov_sp.nov.2.BNP1_11 [organism=Gen. nov. sp. nov. 2] [note=Eukaryota; Metazoa; Ecdysozoa; Arthropoda; Crustacea; Malacostraca; Eumalacostraca; Eucarida; Decapoda; Pleocyemata; Astacidea; Parastacoidea; Parastacidae] [molecule=DNA] [moltype=mRNA] [location=genomic] [isolate=BNP1_11] [country=Australia: NSW] Gen.nov. sp.nov.2 voucher BNP1_11 glyceraldehyde-3-phosphate dehydrogenase (GAPDH) gene, partial cds
ATGGAGCAAGGCTGGTGCAGAGTACATTGTGGAGTCCACTGGGGTCTTCACCACAATTGAGAAGGCATCTGCTCACTTCAATGGTGGAGCAAAGAAGGTAGTGATCTCTGCCCCCTCTGCTGATGCTCCAATGTTCGTTTGTGGAGTCAACCTTGAGAAATATTCAAAGGACATGACTGTAGTCTCTAATGCTTCATGCACCACCAACTGCCTTGCTCCTGTTGCTAAAGTTCTGCACGAGAACTTTGAAATTGTTGAGGGCTTGATGACAACAGTCCATGCTGTTACTGCTACCCAGAAGACTGTAGATGGCCCATCTGCCAAGGACTGGCGTGGTGGCCGTGGCGCTGCCCAGAACATTATCCCATCATCCACTGGTGCTGCAAAGGCTGTAGGCAAGGTCATTCCAGAACTCAATGGAAAATTGACAGGTATGGCCTTCCGTGTGCCCACCCCAGATGTCTCTGTTGTAGATTTGACAGTCCGCCTGGGCAAGGAATGTTCTTATGATGACGTTAAGGCAGCAATGAAGGCTGCTTCAGAGGGACCCCTCAAGGGTGTC     
> Gen_nov_sp.nov.2.BNP2_1 [organism=Gen. nov. sp. nov. 2] [note=Eukaryota; Metazoa; Ecdysozoa; Arthropoda; Crustacea; Malacostraca; Eumalacostraca; Eucarida; Decapoda; Pleocyemata; Astacidea; Parastacoidea; Parastacidae] [molecule=DNA] [moltype=mRNA] [location=genomic] [isolate=BNP2_1] [country=Australia: NSW] Gen.nov. sp.nov.2 voucher BNP2_1 glyceraldehyde-3-phosphate dehydrogenase (GAPDH) gene, partial cds
ATGGAGCAAGGCTGGTGCAGAGTACATTGTGGAGTCCACTGGGGTCTTCACCACAATTGAGAAGGCATCTGCTCACTTCAATGGTGGAGCAAAGAAGGTAGTGATCTCTGCCCCCTCTGCTGATGCTCCAATGTTCGTTTGTGGAGTCAACCTTGAGAAATATTCAAAGGACATGACTGTAGTCTCTAATGCTTCATGCACCACCAACTGCCTTGCTCCTGTTGCTAAAGTTCTGCACGAGAACTTTGAAATTGTTGAGGGCTTGATGACAACAGTCCATGCTGTTACTGCTACCCAGAAGACTGTAGATGGCCCATCTGCCAAGGACTGGCGTGGTGGCCGTGGCGCTGCCCAGAACATTATCCCATCATCCACTGGTGCTGCAAAGGCTGTAGGCAAGGTCATTCCAGAACTCAATGGAAAATTGACAGGTATGGCCTTCCGTGTGCCCACCCCAGATGTCTCTGTTGTAGATTTGACAGTCCGCCTGGGCAAGGAATGTTCTTATGATGACGTTAAGGCAGCAATGAAGGCTGCTTCAGAGGGACCCCTCAAGGGTGTC     
> Gen_nov_sp.nov.2.BNP2_2 [organism=Gen. nov. sp. nov. 2] [note=Eukaryota; Metazoa; Ecdysozoa; Arthropoda; Crustacea; Malacostraca; Eumalacostraca; Eucarida; Decapoda; Pleocyemata; Astacidea; Parastacoidea; Parastacidae] [molecule=DNA] [moltype=mRNA] [location=genomic] [isolate=BNP2_2] [country=Australia: NSW] Gen.nov. sp.nov.2 voucher BNP2_2 glyceraldehyde-3-phosphate dehydrogenase (GAPDH) gene, partial cds
ATGGAGCAAGGCTGGTGCAGAGTACATTGTGGAGTCCACTGGGGTCTTCACCACAATTGAGAAGGCATCTGCTCACTTCAATGGTGGAGCAAAGAAGGTAGTGATCTCTGCCCCCTCTGCTGATGCTCCAATGTTCGTTTGTGGAGTCAACCTTGAGAAATATTCAAAGGACATGACTGTAGTCTCTAATGCTTCATGCACCACCAACTGCCTTGCTCCTGTTGCTAAAGTTCTGCACGAGAACTTTGAAATTGTTGAGGGCTTGATGACAACAGTCCATGCTGTTACTGCTACCCAGAAGACTGTAGATGGCCCATCTGCCAAGGACTGGCGTGGTGGCCGTGGCGCTGCCCAGAACATTATCCCATCATCCACTGGTGCTGCAAAGGCTGTAGGCAAGGTCATTCCAGAACTCAATGGAAAATTGACAGGTATGGCCTTCCGTGTGCCCACCCCAGATGTCTCYGTTGTAGATTTGACAGTCCGCCTGGGCAAGGAATGTTCTTATGATGACGTTAAGGCAGCAAWGAAGGCTGCTTCAGAGGGACCCCTCAAGGGTGTC     
> Gen_nov_sp.nov.2.LakeH_1 [organism=Gen. nov. sp. nov. 2] [note=Eukaryota; Metazoa; Ecdysozoa; Arthropoda; Crustacea; Malacostraca; Eumalacostraca; Eucarida; Decapoda; Pleocyemata; Astacidea; Parastacoidea; Parastacidae] [molecule=DNA] [moltype=mRNA] [location=genomic] [isolate=LakeH_1] [country=Australia: NSW] Gen.nov. sp.nov.2 voucher LakeH_1 glyceraldehyde-3-phosphate dehydrogenase (GAPDH) gene, partial cds
ATGGAGCAAGGCTGGTGCAGAGTACATTGTGGAGTCCACTGGGGTCTTCACCACAATTGAGAAGGCATCTGCTCACTTCAATGGTGGAGCAAAGAAGGTAGTGATCTCTGCCCCCTCTGCTGATGCTCCAATGTTCGTTTGTGGAGTCAACCTTGAGAAATATTCAAAGGACATGACTGTAGTCTCTAATGCTTCATGCACCACCAACTGCCTTGCTCCTGTTGCTAAAGTTCTGCACGAGAACTTTGAAATTGTTGAGGGCTTGATGACAACAGTCCATGCTGTTACTGCTACCCAGAAGACTGTAGATGGCCCATCTGCCAAGGACTGGCGTGGTGGCCGTGGCGCTGCCCAGAACATTATCCCATCATCCACTGGTGCTGCAAAGGCTGTAGGCAAGGTCATTCCAGAACTCAATGGAAAATTGACAGGTATGGCCTTCCGTGTGCCCACCCCAGATGTGTCTGTTGTAGATTTGACAGTCCGCCTGGGCAAGGAATGTTCTTATGATGACGTTAAGGCAGCAATGAAGGCTGCTTCAGAGGGACCCCTCAAGGGTGTC     
> Gen_nov_sp.nov.2.LakeH_2 [organism=Gen. nov. sp. nov. 2] [note=Eukaryota; Metazoa; Ecdysozoa; Arthropoda; Crustacea; Malacostraca; Eumalacostraca; Eucarida; Decapoda; Pleocyemata; Astacidea; Parastacoidea; Parastacidae] [molecule=DNA] [moltype=mRNA] [location=genomic] [isolate=LakeH_2] [country=Australia: NSW] Gen.nov. sp.nov.2 voucher LakeH_2 glyceraldehyde-3-phosphate dehydrogenase (GAPDH) gene, partial cds
ATGGAGCAAGGCTGGTGCAGAGTACATTGTGGAGTCCACTGGGGTCTTCACCACAATTGAGAAGGCATCTGCTCACTTCAATGGTGGAGCAAAGAAGGTAGTGATCTCTGCCCCCTCTGCTGATGCTCCAATGTTCGTTTGTGGAGTCAACCTTGAGAAATATTCAAAGGACATGACTGTAGTCTCTAATGCTTCATGCACCACCAACTGCCTTGCTCCTGTTGCTAAAGTTCTGCACGAGAACTTTGAAATTGTTGAGGGCTTGATGACAACAGTCCATGCTGTTACTGCTACCCAGAAGACTGTAGATGGCCCATCTGCCAAGGACTGGCGTGGTGGCCGTGGCGCTGCCCAGAACATTATCCCATCATCCACTGGTGCTGCAAAGGCTGTAGGCAAGGTCATTCCAGAACTCAATGGAAAATTGACAGGTATGGCCTTCCGTGTGCCCACCCCAGATGTGTCTGTTGTAGATTTGACAGTCCGCCTGGGCAAGGAATGTTCTTATGATGACGTTAAGGCAGCAATGAAGGCTGCTTCAGAGGGACCCCTCAAGGGTGTC     
> Gen_nov_sp.nov.2.LakeH_3 [organism=Gen. nov. sp. nov. 2] [note=Eukaryota; Metazoa; Ecdysozoa; Arthropoda; Crustacea; Malacostraca; Eumalacostraca; Eucarida; Decapoda; Pleocyemata; Astacidea; Parastacoidea; Parastacidae] [molecule=DNA] [moltype=mRNA] [location=genomic] [isolate=LakeH_3] [country=Australia: NSW] Gen.nov. sp.nov.2 voucher LakeH_3 glyceraldehyde-3-phosphate dehydrogenase (GAPDH) gene, partial cds
ATGGAGCAAGGCTGGTGCAGAGTACATTGTGGAGTCCACTGGGGTCTTCACCACAATTGAGAAGGCATCTGCTCACTTCAATGGTGGAGCAAAGAAGGTAGTGATCTCTGCCCCCTCTGCTGATGCTCCAATGTTCGTTTGTGGAGTCAACCTTGAGAAATATTCAAAGGACATGACTGTAGTCTCTAATGCTTCATGCACCACCAACTGCCTTGCTCCTGTTGCTAAAGTTCTGCACGAGAACTTTGAAATTGTTGAGGGCTTGATGACAACAGTCCATGCTGTTACTGCTACCCAGAAGACTGTAGATGGCCCATCTGCCAAGGACTGGCGTGGTGGCCGTGGCGCTGCCCAGAACATTATCCCATCATCCACTGGTGCTGCAAAGGCTGTAGGCAAGGTCATTCCAGAACTCAATGGAAAATTGACAGGTATGGCCTTCCGTGTGCCCACCCCAGATGTGTCTGTTGTAGATTTGACAGTCCGCCTGGGCAAGGAATGTTCTTATGATGACGTTAAGGCAGCAATGAAGGCTGCTTCAGAGGGACCCCTCAAGGGTGTC     
> Gen_nov_sp.nov.2.LakeH_6 [organism=Gen. nov. sp. nov. 2] [note=Eukaryota; Metazoa; Ecdysozoa; Arthropoda; Crustacea; Malacostraca; Eumalacostraca; Eucarida; Decapoda; Pleocyemata; Astacidea; Parastacoidea; Parastacidae] [molecule=DNA] [moltype=mRNA] [location=genomic] [isolate=LakeH_6] [country=Australia: NSW] Gen.nov. sp.nov.2 voucher LakeH_6 glyceraldehyde-3-phosphate dehydrogenase (GAPDH) gene, partial cds
ATGGAGCAAGGCTGGTGMAGAGTACATTGTGGAGTCCACTGGGGTCTTCACCACAATTGAGAAGGCATCTGCTCACTTCAATGGTGGAGCAAAGAAGGTAGTGATCTCTGCCCCCTCTGCTGATGCTCCAATGTTCGTTTGTGGAGTCAACCTTGAGAAATATTCAAAGGACATGACTGTAGTCTCTAATGCTTCATGCACCACCAACTGCCTTGCTCCTGTTGCTAAAGTTCTGCACGAGAACTTTGAAATTGTTGAGGGCTTGATGACAACAGTCCATGCTGTTACTGCTACCCAGAAGACTGTAGATGGCCCATCTGCCAAGGACTGGCGTGGTGGCCGTGGCGCTGCCCAGAACATTATCCCATCATCCACTGGTGCTGCAAAGGCTGTAGGCAAGGTCATTCCAGAACTCAATGGAAAATTGACAGGTATGGCCTTCCGTGTGCCCACCCCAGATGTGTCTGTTGTAGATTTGACAGTCCGCCTGGGCAAGGAATGTTCTTATGATGACGTTAAGGCAGCAATGAAGGCTGCTTCAGAGGGACCCCTCAAGGGTGTC     
