# Supplementary material for: A novel genus and cryptic species harboured within the monotypic freshwater crayfish genus Tenuibranchiurus Riek, 1951 (Decapoda: Parastacidae)
Source: PeerJ. 2017 May 24;5:e3310. doi: 10.7717/peerj.3310 (PMC5445942; doi:10.7717/peerj.3310)
Supplement: Supplemental Information 4 [file peerj-05-3310-s006.fas]

> Tenuibranchiurus_glypticus.TL2_2 [organism=Tenuibranchiurus glypticus] [note=Eukaryota; Metazoa; Ecdysozoa; Arthropoda; Crustacea; Malacostraca; Eumalacostraca; Eucarida; Decapoda; Pleocyemata; Astacidea; Parastacoidea; Parastacidae; Tenuibranchiurus] [molecule=DNA] [moltype=mRNA] [location=genomic] [isolate=TL2_2] [country=Australia: Qld] Tenuibranchiurus glypticus voucher TL2_2 Histone 3 (H3) gene, partial cds
GCAAGTCAACGGGAGGCAAGGCTCCTCGCAAGCAACTGGCCACCAAGGCAGCCCGCAAGTCTGCCCCTGCTACAGGAGGTGTAAAGAAACCTCATCGCTACAGGCCTGGTACCGTAGCTCTGCGTGAGATTCGCCGTTACCAGAAGAGTACTGAGCTGCTCATCAGGAAGCTGCCTTTCCAGCGACTTGTGCGTGAAATCGCACAAGATTTCAAGACTGATCTCCGCTTCCAGTCATCTGCTGTAATGGCTTTACAAGAAGCCT
> Tenuibranchiurus_glypticus.BRB_1 [organism=Tenuibranchiurus glypticus] [note=Eukaryota; Metazoa; Ecdysozoa; Arthropoda; Crustacea; Malacostraca; Eumalacostraca; Eucarida; Decapoda; Pleocyemata; Astacidea; Parastacoidea; Parastacidae; Tenuibranchiurus] [molecule=DNA] [moltype=mRNA] [location=genomic] [isolate=BRB_1] [country=Australia: Qld] Tenuibranchiurus glypticus voucher BRB_1 Histone 3 (H3) gene, partial cds
GCAAGTCAACGGGAGGCAAGGCTCCTCGCAAGCAACTGGCCACCAAGGCAGCCCGCAAGTCTGCCCCTGCTACAGGAGGTGTAAAGAAACCTCATCGCTACAGGCCTGGTACCGTAGCTCTGCGTGAGATTCGCCGTTACCAGAAGAGTACTGAGCTGCTCATCAGGAAGCTGCCTTTCCAGCGACTTGTGCGTGAAATCGCACAAGATTTCAAGACTGATCTCCGCTTCCAGTCATCTGCTGTAATGGCTTTACAAGAAGCCT
> Tenuibranchiurus_glypticus.BRB_2 [organism=Tenuibranchiurus glypticus] [note=Eukaryota; Metazoa; Ecdysozoa; Arthropoda; Crustacea; Malacostraca; Eumalacostraca; Eucarida; Decapoda; Pleocyemata; Astacidea; Parastacoidea; Parastacidae; Tenuibranchiurus] [molecule=DNA] [moltype=mRNA] [location=genomic] [isolate=BRB_2] [country=Australia: Qld] Tenuibranchiurus glypticus voucher BRB_2 Histone 3 (H3) gene, partial cds
GCAAGTCAACGGGAGGCAAGGCTCCTCGCAAGCAACTGGCCACCAAGGCAGCCCGCAAGTCTGCCCCTGCTACAGGAGGTGTAAAGAAACCTCATCGCTACAGGCCTGGTACCGTAGCTCTGCGTGAGATTCGCCGTTACCAGAAGAGTACTGAGCTGCTCATCAGGAAGCTGCCTTTCCAGCGACTTGTGCGTGAAATCGCACAAGATTTCAAGACTGATCTCCGCTTCCAGTCATCTGCTGTAATGGCTTTACAAGAAGCCT
> Tenuibranchiurus_glypticus.BRB_3 [organism=Tenuibranchiurus glypticus] [note=Eukaryota; Metazoa; Ecdysozoa; Arthropoda; Crustacea; Malacostraca; Eumalacostraca; Eucarida; Decapoda; Pleocyemata; Astacidea; Parastacoidea; Parastacidae; Tenuibranchiurus] [molecule=DNA] [moltype=mRNA] [location=genomic] [isolate=BRB_3] [country=Australia: Qld] Tenuibranchiurus glypticus voucher BRB_3 Histone 3 (H3) gene, partial cds
GCAAGTCAACGGGAGGCAAGGCTCCTCGCAAGCAACTGGCCACCAAGGCAGCCCGCAAGTCTGCCCCTGCTACAGGAGGTGTAAAGAAACCTCATCGCTACAGGCCTGGTACCGTAGCTCTGCGTGAGATTCGCCGTTACCAGAAGAGTACTGAGCTGCTCATCAGGAAGCTGCCTTTCCAGCGACTTGTGCGTGAAATCGCACAAGATTTCAAGACTGATCTCCGCTTCCAGTCATCTGCTGTAATGGCTTTACAAGAAGCCT
> Tenuibranchiurus_glypticus.BRB_4 [organism=Tenuibranchiurus glypticus] [note=Eukaryota; Metazoa; Ecdysozoa; Arthropoda; Crustacea; Malacostraca; Eumalacostraca; Eucarida; Decapoda; Pleocyemata; Astacidea; Parastacoidea; Parastacidae; Tenuibranchiurus] [molecule=DNA] [moltype=mRNA] [location=genomic] [isolate=BRB_4] [country=Australia: Qld] Tenuibranchiurus glypticus voucher BRB_4 Histone 3 (H3) gene, partial cds
GCAAGTCAACGGGAGGCAAGGCTCCTCGCAAGCAACTGGCCACCAAGGCAGCCCGCAAGTCTGCCCCTGCTACAGGAGGTGTAAAGAAACCTCATCGCTACAGGCCTGGTACCGTAGCTCTGCGTGAGATTCGCCGTTACCAGAAGAGTACTGAGCTGCTCATCAGGAAGCTGCCTTTCCAGCGACTTGTGCGTGAAATCGCACAAGATTTCAAGACTGATCTCCGCTTCCAGTCATCTGCTGTAATGGCTTTACAAGAAGCCT
> Tenuibranchiurus_glypticus.BRB_5 [organism=Tenuibranchiurus glypticus] [note=Eukaryota; Metazoa; Ecdysozoa; Arthropoda; Crustacea; Malacostraca; Eumalacostraca; Eucarida; Decapoda; Pleocyemata; Astacidea; Parastacoidea; Parastacidae; Tenuibranchiurus] [molecule=DNA] [moltype=mRNA] [location=genomic] [isolate=BRB_5] [country=Australia: Qld] Tenuibranchiurus glypticus voucher BRB_5 Histone 3 (H3) gene, partial cds
GCAAGTCAACGGGAGGCAAGGCTCCTCGCAAGCAACTGGCCACCAAGGCAGCCCGCAAGTCTGCCCCTGCTACAGGAGGTGTAAAGAAACCTCATCGCTACAGGCCTGGTACCGTAGCTCTGCGTGAGATTCGCCGTTACCAGAAGAGTACTGAGCTGCTCATCAGGAAGCTGCCTTTCCAGCGACTTGTGCGTGAAATCGCACAAGATTTCAAGACTGATCTCCGCTTCCAGTCATCTGCTGTAATGGCTTTACAAGAAGCCT
> Tenuibranchiurus_glypticus.BRB_6 [organism=Tenuibranchiurus glypticus] [note=Eukaryota; Metazoa; Ecdysozoa; Arthropoda; Crustacea; Malacostraca; Eumalacostraca; Eucarida; Decapoda; Pleocyemata; Astacidea; Parastacoidea; Parastacidae; Tenuibranchiurus] [molecule=DNA] [moltype=mRNA] [location=genomic] [isolate=BRB_6] [country=Australia: Qld] Tenuibranchiurus glypticus voucher BRB_6 Histone 3 (H3) gene, partial cds
GCAAGTCAACGGGAGGCAAGGCTCCTCGCAAGCAACTGGCCACCAAGGCAGCCCGCAAGTCTGCCCCTGCTACAGGAGGTGTAAAGAAACCTCATCGCTACAGGCCTGGTACCGTAGCTCTGCGTGAGATTCGCCGTTACCAGAAGAGTACTGAGCTGCTCATCAGGAAGCTGCCTTTCCAGCGACTTGTGCGTGAAATCGCACAAGATTTCAAGACTGATCTCCGCTTCCAGTCATCTGCTGTAATGGCTTTACAAGAAGCCT
> Tenuibranchiurus_glypticus.BER_2 [organism=Tenuibranchiurus glypticus] [note=Eukaryota; Metazoa; Ecdysozoa; Arthropoda; Crustacea; Malacostraca; Eumalacostraca; Eucarida; Decapoda; Pleocyemata; Astacidea; Parastacoidea; Parastacidae; Tenuibranchiurus] [molecule=DNA] [moltype=mRNA] [location=genomic] [isolate=BER_2] [country=Australia: Qld] Tenuibranchiurus glypticus voucher BER_2 Histone 3 (H3) gene, partial cds
GCAAGTCAACGGGAGGCAAGGCTCCTCGCAAGCAACTGGCCACCAAGGCAGCCCGCAAGTCTGCCCCTGCTACAGGAGGTGTAAAGAAACCTCATCGCTACAGGCCTGGTACCGTAGCTCTGCGTGAGATTCGCCGTTACCAGAAGAGTACTGAGCTGCTCATCAGGAAGCTGCCTTTCCAGCGACTTGTGCGTGAAATCGCACAAGATTTCAAGACTGATCTCCGCTTCCAGTCATCTGCTGTAATGGCTTTACAAGAAGCCT
> Tenuibranchiurus_glypticus.TSFSE_5 [organism=Tenuibranchiurus glypticus] [note=Eukaryota; Metazoa; Ecdysozoa; Arthropoda; Crustacea; Malacostraca; Eumalacostraca; Eucarida; Decapoda; Pleocyemata; Astacidea; Parastacoidea; Parastacidae; Tenuibranchiurus] [molecule=DNA] [moltype=mRNA] [location=genomic] [isolate=TSFSE_5] [country=Australia: Qld] Tenuibranchiurus glypticus voucher TSFSE_5 Histone 3 (H3) gene, partial cds
GCAAGTCAACGGGAGGCAAGGCTCCTCGCAAGCAACTGGCCACCAAGGCAGCCCGCAAGTCTGCCCCTGCTACAGGAGGTGTAAAGAAACCTCATCGCTACAGGCCTGGTACCGTAGCTCTGCGTGAGATTCGCCGTTACCAGAAGAGTACTGAGCTGCTCATCAGGAAGCTGCCTTTCCAGCGACTTGTGCGTGAAATCGCACAAGATTTCAAGACTGATCTCCGCTTCCAGTCATCTGCTGTAATGGCTTTACAAGAAGCCT
> Tenuibranchiurus_glypticus.TSFSC_13 [organism=Tenuibranchiurus glypticus] [note=Eukaryota; Metazoa; Ecdysozoa; Arthropoda; Crustacea; Malacostraca; Eumalacostraca; Eucarida; Decapoda; Pleocyemata; Astacidea; Parastacoidea; Parastacidae; Tenuibranchiurus] [molecule=DNA] [moltype=mRNA] [location=genomic] [isolate=TSFSC_13] [country=Australia: Qld] Tenuibranchiurus glypticus voucher TSFSC_13 Histone 3 (H3) gene, partial cds
GCAAGTCAACGGGAGGCAAGGCTCCTCGCAAGCAACTGGCCACCAAGGCAGCCCGCAAGTCTGCCCCTGCTACAGGAGGTGTAAAGAAACCTCATCGCTACAGGCCTGGTACCGTAGCTCTGCGTGAGATTCGCCGTTACCAGAAGAGTACTGAGCTGCTCATCAGGAAGCTGCCTTTCCAGCGACTTGTGCGTGAAATCGCACAAGATTTCAAGACTGATCTCCGCTTCCAGTCATCTGCTGTAATGGCTTTACAAGAAGCCT
> Tenuibranchiurus_glypticus.TSFSC_19 [organism=Tenuibranchiurus glypticus] [note=Eukaryota; Metazoa; Ecdysozoa; Arthropoda; Crustacea; Malacostraca; Eumalacostraca; Eucarida; Decapoda; Pleocyemata; Astacidea; Parastacoidea; Parastacidae; Tenuibranchiurus] [molecule=DNA] [moltype=mRNA] [location=genomic] [isolate=TSFSC_19] [country=Australia: Qld] Tenuibranchiurus glypticus voucher TSFSC_19 Histone 3 (H3) gene, partial cds
GCAAGTCAACGGGAGGCAAGGCTCCTCGCAAGCAACTGGCCACCAAGGCAGCCCGCAAGTCTGCCCCTGCTACAGGAGGTGTAAAGAAACCTCATCGCTACAGGCCTGGTACCGTAGCTCTGCGTGAGATTCGCCGTTACCAGAAGAGTACTGAGCTGCTCATCAGGAAGCTGCCTTTCCAGCGACTTGTGCGTGAAATCGCACAAGATTTCAAGACTGATCTCCGCTTCCAGTCATCTGCTGTAATGGCTTTACAAGAAGCCT
> Tenuibranchiurus_glypticus.TSFSE_20 [organism=Tenuibranchiurus glypticus] [note=Eukaryota; Metazoa; Ecdysozoa; Arthropoda; Crustacea; Malacostraca; Eumalacostraca; Eucarida; Decapoda; Pleocyemata; Astacidea; Parastacoidea; Parastacidae; Tenuibranchiurus] [molecule=DNA] [moltype=mRNA] [location=genomic] [isolate=TSFSE_20] [country=Australia: Qld] Tenuibranchiurus glypticus voucher TSFSE_20 Histone 3 (H3) gene, partial cds
GCAAGTCAACGGGAGGCAAGGCTCCTCGCAAGCAACTGGCCACCAAGGCAGCCCGCAAGTCTGCCCCTGCTACAGGAGGTGTAAAGAAACCTCATCGCTACAGGCCTGGTACCGTAGCTCTGCGTGAGATTCGCCGYTACCAGAAGAGTACTGAGCTGCTCATCAGGAAGCTGCCTTTCCAGCGACTTGTGCGTGAAATCGCACAAGATTTCAAGACTGATCTCCGCTTCCAGTCATCTGCTGTAATGGCTTTACAAGAAGCCT
> Tenuibranchiurus_glypticus.TSFSF_25 [organism=Tenuibranchiurus glypticus] [note=Eukaryota; Metazoa; Ecdysozoa; Arthropoda; Crustacea; Malacostraca; Eumalacostraca; Eucarida; Decapoda; Pleocyemata; Astacidea; Parastacoidea; Parastacidae; Tenuibranchiurus] [molecule=DNA] [moltype=mRNA] [location=genomic] [isolate=TSFSF_25] [country=Australia: Qld] Tenuibranchiurus glypticus voucher TSFSF_25 Histone 3 (H3) gene, partial cds
GCAAGTCAACGGGAGGCAAGGCTCCTCGCAAGCAACTGGCCACCAAGGCAGCCCGCAAGTCTGCCCCTGCTACAGGAGGTGTAAAGAAACCTCATCGCTACAGGCCTGGTACCGTAGCTCTGCGTGAGATTCGCCGTTACCAGAAGAGTACTGAGCTGCTCATCAGGAAGCTGCCTTTCCAGCGACTTGTGCGTGAAATCGCACAAGATTTCAAGACTGATCTCCGCTTCCAGTCATCTGCTGTAATGGCTTTACAAGAAGCCT
> Tenuibranchiurus_sp.nov.1.MAR_1 [organism=Tenuibranchiurus sp. nov. 1] [note=Eukaryota; Metazoa; Ecdysozoa; Arthropoda; Crustacea; Malacostraca; Eumalacostraca; Eucarida; Decapoda; Pleocyemata; Astacidea; Parastacoidea; Parastacidae; Tenuibranchiurus] [molecule=DNA] [moltype=mRNA] [location=genomic] [isolate=MAR_1] [country=Australia: Qld] Tenuibranchiurus sp.nov.1 voucher MAR_1 Histone 3 (H3) gene, partial cds
GCAAGTCAACGGGAGGCAAGGCTCCTCGCAAGCAACTGGCCACCAAGGCAGCCCGCAAGTCTGCCCCTGCTACAGGAGGTGTAAAGAAACCTCATCGCTACAGGCCTGGTACCGTAGCTCTGCGTGAGATTCGCCGTTACCAGAAGAGTACYGAGCTGCTCATCAGGAAGCTGCCTTTCCAGCGACTTGTGCGTGAAATCGCACAAGATTTCAAGACYGATCTCCGCTTCCAGTCATCTGCTGTAATGGCTTTACAAGAAGCCT
> Tenuibranchiurus_sp.nov.1.MAR_3 [organism=Tenuibranchiurus sp. nov. 1] [note=Eukaryota; Metazoa; Ecdysozoa; Arthropoda; Crustacea; Malacostraca; Eumalacostraca; Eucarida; Decapoda; Pleocyemata; Astacidea; Parastacoidea; Parastacidae; Tenuibranchiurus] [molecule=DNA] [moltype=mRNA] [location=genomic] [isolate=MAR_3] [country=Australia: Qld] Tenuibranchiurus sp.nov.1 voucher MAR_3 Histone 3 (H3) gene, partial cds
GCAAGTCAACGGGAGGCAAGGCTCCTCGCAAGCAACTGGCCACCAAGGCAGCCCGCAAGTCTGCCCCTGCTACAGGAGGTGTAAAGAAACCTCATCGCTACAGGCCTGGTACCGTAGCTCTGCGTGAGATTCGCCGTTACCAGAAGAGTACCGAGYTGCTCATCAGGAAGCTGCCTTTCCAGCGACTTGTGCGTGAAATCGCACAAGATTTCAAGACYGATCTCCGCTTCCAGTCATCTGCTGTAATGGCTTTACAAGAAGCCT
> Tenuibranchiurus_sp.nov.1.MAR_9 [organism=Tenuibranchiurus sp. nov. 1] [note=Eukaryota; Metazoa; Ecdysozoa; Arthropoda; Crustacea; Malacostraca; Eumalacostraca; Eucarida; Decapoda; Pleocyemata; Astacidea; Parastacoidea; Parastacidae; Tenuibranchiurus] [molecule=DNA] [moltype=mRNA] [location=genomic] [isolate=MAR_9] [country=Australia: Qld] Tenuibranchiurus sp.nov.1 voucher MAR_9 Histone 3 (H3) gene, partial cds
GCAAGTCAACGGGAGGCAAGGCTCCTCGCAAGCAACTGGCCACCAAGGCAGCCCGCAAGTCTGCCCCTGCTACAGGAGGTGTAAAGAAACCTCATCGCTACAGGCCTGGTACCGTAGCTCTGCGTGAGATTCGCCGTTACCAGAAGAGTACCGAGYTGCTCATCAGGAAGCTGCCTTTCCAGCGACTTGTGCGTGAAATCGCACAAGATTTCAAGACYGATCTCCGCTTCCAGTCATCTGCTGTAATGGCTTTACAAGAAGCCT
> Tenuibranchiurus_sp.nov.1.MAR_10 [organism=Tenuibranchiurus sp. nov. 1] [note=Eukaryota; Metazoa; Ecdysozoa; Arthropoda; Crustacea; Malacostraca; Eumalacostraca; Eucarida; Decapoda; Pleocyemata; Astacidea; Parastacoidea; Parastacidae; Tenuibranchiurus] [molecule=DNA] [moltype=mRNA] [location=genomic] [isolate=MAR_10] [country=Australia: Qld] Tenuibranchiurus sp.nov.1 voucher MAR_10 Histone 3 (H3) gene, partial cds
GCAAGTCAACGGGAGGCAAGGCTCCTCGCAAGCAACTGGCCACCAAGGCAGCCCGCAAGTCTGCCCCTGCTACAGGAGGTGTAAAGAAACCTCATCGCTACAGGCCTGGTACCGTAGCTCTGCGTGAGATTCGCCGTTACCAGAAGAGTACYGAGYTGCTCATCAGGAAGCTGCCTTTCCAGCGACTTGTGCGTGAAATCGCACAAGATTTCAAGACYGATCTCCGCTTCCAGTCATCTGCTGTAATGGCTTTACAAGAAGCCT
> Tenuibranchiurus_sp.nov.1.MAR_11 [organism=Tenuibranchiurus sp. nov. 1] [note=Eukaryota; Metazoa; Ecdysozoa; Arthropoda; Crustacea; Malacostraca; Eumalacostraca; Eucarida; Decapoda; Pleocyemata; Astacidea; Parastacoidea; Parastacidae; Tenuibranchiurus] [molecule=DNA] [moltype=mRNA] [location=genomic] [isolate=MAR_11] [country=Australia: Qld] Tenuibranchiurus sp.nov.1 voucher MAR_11 Histone 3 (H3) gene, partial cds
GCAAGTCAACGGGAGGCAAGGCTCCTCGCAAGCAACTGGCCACCAAGGCAGCCCGCAAGTCTGCCCCTGCTACAGGAGGTGTAAAGAAACCTCATCGCTACAGGCCTGGTACCGTAGCTCTGCGTGAGATTCGCCGTTACCAGAAGAGTACCGAGCTGCTCATCAGGAAGCTGCCTTTCCAGCGACTTGTGCGTGAAATCGCACAAGATTTCAAGACYGATCTCCGCTTCCAGTCATCTGCTGTAATGGCTTTACAAGAAGCCT
> Tenuibranchiurus_sp.nov.1.TSFSA_4 [organism=Tenuibranchiurus sp. nov. 1] [note=Eukaryota; Metazoa; Ecdysozoa; Arthropoda; Crustacea; Malacostraca; Eumalacostraca; Eucarida; Decapoda; Pleocyemata; Astacidea; Parastacoidea; Parastacidae; Tenuibranchiurus] [molecule=DNA] [moltype=mRNA] [location=genomic] [isolate=TSFSA_4] [country=Australia: Qld] Tenuibranchiurus sp.nov.1 voucher TSFSA_4 Histone 3 (H3) gene, partial cds
GCAAGTCAACGGGAGGCAAGGCTCCTCGCAAGCAACTGGCCACCAAGGCAGCCCGCAAGTCTGCCCCTGCTACAGGAGGTGTAAAGAAACCTCATCGCTACAGGCCTGGTACCGTAGCTCTGCGTGAGATTCGCCGTTACCAGAAGAGTACTGAGCTGCTCATCAGGAAGCTGCCTTTCCAGCGACTTGTGCGTGAAATCGCACAAGATTTCAAGACTGATCTCCGCTTCCAGTCATCTGCTGTAATGGCTTTACAAGAAGCCT
> Tenuibranchiurus_sp.nov.1.TSFSC_17 [organism=Tenuibranchiurus sp. nov. 1] [note=Eukaryota; Metazoa; Ecdysozoa; Arthropoda; Crustacea; Malacostraca; Eumalacostraca; Eucarida; Decapoda; Pleocyemata; Astacidea; Parastacoidea; Parastacidae; Tenuibranchiurus] [molecule=DNA] [moltype=mRNA] [location=genomic] [isolate=TSFSC_17] [country=Australia: Qld] Tenuibranchiurus sp.nov.1 voucher TSFSC_17 Histone 3 (H3) gene, partial cds
GCAAGTCAACGGGAGGCAAGGCTCCTCGCAAGCAACTGGCCACCAAGGCAGCCCGCAAGTCTGCCCCTGCTACAGGAGGTGTAAAGAAACCTCATCGCTACAGGCCTGGTACCGTAGCTCTGCGTGAGATTCGCCGTTACCAGAAGAGTACTGAGCTGCTCATCAGGAAGCTGCCTTTCCAGCGACTTGTGCGTGAAATCGCACAAGATTTCAAGACTGATCTCCGCTTCCAGTCATCTGCTGTAATGGCTTTACAAGAAGCCT
> Tenuibranchiurus_sp.nov.1.TSFSC_22 [organism=Tenuibranchiurus sp. nov. 1] [note=Eukaryota; Metazoa; Ecdysozoa; Arthropoda; Crustacea; Malacostraca; Eumalacostraca; Eucarida; Decapoda; Pleocyemata; Astacidea; Parastacoidea; Parastacidae; Tenuibranchiurus] [molecule=DNA] [moltype=mRNA] [location=genomic] [isolate=TSFSC_22] [country=Australia: Qld] Tenuibranchiurus sp.nov.1 voucher TSFSC_22 Histone 3 (H3) gene, partial cds
GCAAGTCAACGGGAGGCAAGGCTCCTCGCAAGCAACTGGCCACCAAGGCAGCCCGCAAGTCTGCCCCTGCTACAGGAGGTGTAAAGAAACCTCATCGCTACAGGCCTGGTACCGTAGCTCTGCGTGAGATTCGCCGTTACCAGAAGAGTACTGAGCTGCTCATCAGGAAGCTGCCTTTCCAGCGACTTGTGCGTGAAATCGCACAAGATTTCAAGACTGATCTCCGCTTCCAGTCATCTGCTGTAATGGCTTTACAAGAAGCCT
> Tenuibranchiurus_sp.nov.2.BER_4 [organism=Tenuibranchiurus sp. nov. 2] [note=Eukaryota; Metazoa; Ecdysozoa; Arthropoda; Crustacea; Malacostraca; Eumalacostraca; Eucarida; Decapoda; Pleocyemata; Astacidea; Parastacoidea; Parastacidae; Tenuibranchiurus] [molecule=DNA] [moltype=mRNA] [location=genomic] [isolate=BER_4] [country=Australia: Qld] Tenuibranchiurus sp.nov.2 voucher BER_4 Histone 3 (H3) gene, partial cds
GCAAGTCAACGGGAGGCAAGGCTCCTCGCAAGCAACTGGCCACCAAGGCAGCCCGCAAGTCTGCCCCTGCTACAGGAGGTGTAAAGAAACCTCATCGCTACAGGCCTGGTACCGTAGCTCTGCGTGAGATTCGCCGTTACCAGAAGAGTACTGAGCTGCTCATCAGGAAGCTGCCTTTCCAGCGACTTGTGCGTGAAATCGCACAAGATTTCAAGACTGATCTCCGCTTCCAGTCATCTGCTGTAATGGCTTTACAAGAAGCCT
> Tenuibranchiurus_sp.nov.3.HB_1 [organism=Tenuibranchiurus sp. nov. 3] [note=Eukaryota; Metazoa; Ecdysozoa; Arthropoda; Crustacea; Malacostraca; Eumalacostraca; Eucarida; Decapoda; Pleocyemata; Astacidea; Parastacoidea; Parastacidae; Tenuibranchiurus] [molecule=DNA] [moltype=mRNA] [location=genomic] [isolate=HB_1] [country=Australia: Qld] Tenuibranchiurus sp.nov.3 voucher HB_1 Histone 3 (H3) gene, partial cds
GCAAGTCAACGGGAGGCAAGGCTCCTCGCAAGCAACTGGCCACCAAGGCAGCCCGCAAGTCTGCCCCTGCTACAGGAGGTGTAAAGAAACCTCATCGCTACAGGCCTGGTACCGTAGCTCTGCGTGAGATTCGCCGTTACCAGAAGAGTACCGAGCTGCTCATCAGGAAGCTGCCTTTCCAGCGACTTGTGCGTGAAATCGCACAAGATTTCAAGACTGATCTCCGCTTCCAGTCATCTGCTGTAATGGCTTTACAAGAAGCCT
> Tenuibranchiurus_sp.nov.3.HB_2 [organism=Tenuibranchiurus sp. nov. 3] [note=Eukaryota; Metazoa; Ecdysozoa; Arthropoda; Crustacea; Malacostraca; Eumalacostraca; Eucarida; Decapoda; Pleocyemata; Astacidea; Parastacoidea; Parastacidae; Tenuibranchiurus] [molecule=DNA] [moltype=mRNA] [location=genomic] [isolate=HB_2] [country=Australia: Qld] Tenuibranchiurus sp.nov.3 voucher HB_2 Histone 3 (H3) gene, partial cds
GCAAGTCAACGGGAGGCAAGGCTCCTCGCAAGCAACTGGCCACCAAGGCAGCCCGCAAGTCTGCCCCTGCTACAGGAGGTGTAAAGAAACCTCATCGCTACAGGCCTGGTACCGTAGCTCTGCGTGAGATTCGCCGTTACCAGAAGAGTACCGAGCTGCTCATCAGGAAGCTGCCTTTCCAGCGACTTGTGCGTGAAATCGCACAAGATTTCAAGACTGATCTCCGCTTCCAGTCATCTGCTGTAATGGCTTTACAAGAAGCCT
> Tenuibranchiurus_sp.nov.3.HB_4 [organism=Tenuibranchiurus sp. nov. 3] [note=Eukaryota; Metazoa; Ecdysozoa; Arthropoda; Crustacea; Malacostraca; Eumalacostraca; Eucarida; Decapoda; Pleocyemata; Astacidea; Parastacoidea; Parastacidae; Tenuibranchiurus] [molecule=DNA] [moltype=mRNA] [location=genomic] [isolate=HB_4] [country=Australia: Qld] Tenuibranchiurus sp.nov.3 voucher HB_4 Histone 3 (H3) gene, partial cds
GCAAGTCAACGGGAGGCAAGGCTCCTCGCAAGCAACTGGCCACCAAGGCAGCCCGCAAGTCTGCCCCTGCTACAGGAGGTGTAAAGAAACCTCATCGCTACAGGCCTGGTACCGTAGCTCTGCGTGAGATTCGCCGTTACCAGAAGAGTACCGAGCTGCTCATCAGGAAGCTGCCTTTCCAGCGACTTGTGCGTGAAATCGCACAAGATTTCAAGACTGATCTCCGCTTCCAGTCATCTGCTGTAATGGCTTTACAAGAAGCCT
> Tenuibranchiurus_sp.nov.3.HB_5 [organism=Tenuibranchiurus sp. nov. 3] [note=Eukaryota; Metazoa; Ecdysozoa; Arthropoda; Crustacea; Malacostraca; Eumalacostraca; Eucarida; Decapoda; Pleocyemata; Astacidea; Parastacoidea; Parastacidae; Tenuibranchiurus] [molecule=DNA] [moltype=mRNA] [location=genomic] [isolate=HB_5] [country=Australia: Qld] Tenuibranchiurus sp.nov.3 voucher HB_5 Histone 3 (H3) gene, partial cds
GCAAGTCAACGGGAGGCAAGGCTCCTCGCAAGCAACTGGCCACCAAGGCAGCCCGCAAGTCTGCCCCTGCTACAGGAGGTGTAAAGAAACCTCATCGCTACAGGCCTGGTACCGTAGCTCTGCGTGAGATTCGCCGTTACCAGAAGAGTACCGAGCTGCTCATCAGGAAGCTGCCTTTCCAGCGACTTGTGCGTGAAATCGCACAAGATTTCAAGACTGATCTCCGCTTCCAGTCATCTGCTGTAATGGCTTTACAAGAAGCCT
> Tenuibranchiurus_sp.nov.4.TEW_1 [organism=Tenuibranchiurus sp. nov. 4] [note=Eukaryota; Metazoa; Ecdysozoa; Arthropoda; Crustacea; Malacostraca; Eumalacostraca; Eucarida; Decapoda; Pleocyemata; Astacidea; Parastacoidea; Parastacidae; Tenuibranchiurus] [molecule=DNA] [moltype=mRNA] [location=genomic] [isolate=TEW_1] [country=Australia: Qld] Tenuibranchiurus sp.nov.4 voucher TEW_1 Histone 3 (H3) gene, partial cds
GCAAGTCGACGGGAGGCAAGGCTCCTCGCAAGCAACTGGCCACCAAGGCAGCCCGCAAGTCTGCCCCTGCTACAGGAGGTGTAAAGAAACCTCATCGCTACAGGCCTGGTACCGTAGCTCTGCGTGAGATTCGCCGTTACCAGAAGAGTACCGAGCTGCTCATCAGGAAGCTGCCTTTCCAGCGACTTGTGCGTGAAATCGCACAAGATTTCAAGACTGATCTCCGCTTCCAGTCATCTGCTGTAATGGCTTTACAAGAAGCCT
> Tenuibranchiurus_sp.nov.4.TEW_2 [organism=Tenuibranchiurus sp. nov. 4] [note=Eukaryota; Metazoa; Ecdysozoa; Arthropoda; Crustacea; Malacostraca; Eumalacostraca; Eucarida; Decapoda; Pleocyemata; Astacidea; Parastacoidea; Parastacidae; Tenuibranchiurus] [molecule=DNA] [moltype=mRNA] [location=genomic] [isolate=TEW_2] [country=Australia: Qld] Tenuibranchiurus sp.nov.4 voucher TEW_2 Histone 3 (H3) gene, partial cds
GCAAGTCGACGGGAGGCAAGGCTCCTCGCAAGCAACTGGCCACCAAGGCAGCCCGCAAGTCTGCCCCTGCTACWGGAGGTGTAAAGAAACCTCATCGCTACAGGCCTGGTACCGTAGCTCTGCGTGAGATTCGCCGTTACCAGAAGAGTACCGAGCTGCTCATCAGGAAGCTGCCTTTCCAGCGACTTGTGCGTGAAATCGCACAAGAYTTCAAGACTGATCTCCGCTTCCAGTCATCTGCTGTAATGGCTTTACAAGAAGCCT
> Tenuibranchiurus_sp.nov.4.TEW_5 [organism=Tenuibranchiurus sp. nov. 4] [note=Eukaryota; Metazoa; Ecdysozoa; Arthropoda; Crustacea; Malacostraca; Eumalacostraca; Eucarida; Decapoda; Pleocyemata; Astacidea; Parastacoidea; Parastacidae; Tenuibranchiurus] [molecule=DNA] [moltype=mRNA] [location=genomic] [isolate=TEW_5] [country=Australia: Qld] Tenuibranchiurus sp.nov.4 voucher TEW_5 Histone 3 (H3) gene, partial cds
GCAAGTCGACGGGAGGCAAGGCTCCTCGCAAGCAACTGGCCACCAAGGCAGCCCGCAAGTCTGCCCCTGCTACAGGAGGTGTAAAGAAACCTCATCGCTACAGGCCTGGTACCGTAGCTCTGCGTGAGATTCGCCGTTACCAGAAGAGTACYGAGCTGCTCATCAGGAAGCTGCCTTTCCAGCGACTTGTGCGTGAAATCGCACAAGAYTTCAAGACTGATCTCCGCTTCCAGTCATCTGCTGTAATGGCTTTACAAGAAGCCT
> Tenuibranchiurus_sp.nov.4.TEW_7 [organism=Tenuibranchiurus sp. nov. 4] [note=Eukaryota; Metazoa; Ecdysozoa; Arthropoda; Crustacea; Malacostraca; Eumalacostraca; Eucarida; Decapoda; Pleocyemata; Astacidea; Parastacoidea; Parastacidae; Tenuibranchiurus] [molecule=DNA] [moltype=mRNA] [location=genomic] [isolate=TEW_7] [country=Australia: Qld] Tenuibranchiurus sp.nov.4 voucher TEW_7 Histone 3 (H3) gene, partial cds
GCAAGTCGACGGGAGGCAAGGCTCCTCGCAAGCAACTGGCCACCAAGGCAGCCCGCAAGTCTGCCCCTGCTACAGGAGGTGTAAAGAAACCTCATCGCTACAGGCCTGGTACCGTAGCTCTGCGTGAGATTCGCCGTTACCAGAAGAGTACCGAGCTGCTCATCAGGAAGCTGCCTTTCCAGCGACTTGTGCGTGAAATCGCACAAGACTTCAAGACTGATCTCCGCTTCCAGTCATCTGCTGTAATGGCTTTACAAGAAGCCT
> Tenuibranchiurus_sp.nov.4.LW_1 [organism=Tenuibranchiurus sp. nov. 4] [note=Eukaryota; Metazoa; Ecdysozoa; Arthropoda; Crustacea; Malacostraca; Eumalacostraca; Eucarida; Decapoda; Pleocyemata; Astacidea; Parastacoidea; Parastacidae; Tenuibranchiurus] [molecule=DNA] [moltype=mRNA] [location=genomic] [isolate=LW_1] [country=Australia: Qld] Tenuibranchiurus sp.nov.4 voucher LW_1 Histone 3 (H3) gene, partial cds
GCAAGTCGACGGGAGGCAAGGCTCCTCGCAAGCAACTGGCCACCAAGGCAGCCCGCAAGTCTGCCCCTGCTACAGGAGGTGTAAAGAAACCTCATCGCTACAGGCCTGGTACCGTAGCTCTGCGTGAGATTCGCCGTTACCAGAAGAGTACYGAGCTGCTCATCAGGAAGCTGCCTTTCCAGCGACTTGTGCGTGAAATCGCACAAGACTTCAAGACTGATCTCCGCTTCCAGTCATCTGCTGTAATGGCTTTACAAGAAGCCT
> Tenuibranchiurus_sp.nov.4.LW_2 [organism=Tenuibranchiurus sp. nov. 4] [note=Eukaryota; Metazoa; Ecdysozoa; Arthropoda; Crustacea; Malacostraca; Eumalacostraca; Eucarida; Decapoda; Pleocyemata; Astacidea; Parastacoidea; Parastacidae; Tenuibranchiurus] [molecule=DNA] [moltype=mRNA] [location=genomic] [isolate=LW_2] [country=Australia: Qld] Tenuibranchiurus sp.nov.4 voucher LW_2 Histone 3 (H3) gene, partial cds
GCAAGTCGACGGGAGGCAAGGCTCCTCGCAAGCAACTGGCCACCAAGGCAGCCCGCAAGTCTGCCCCTGCTACAGGAGGTGTAAAGAAACCTCATCGCTACAGGCCTGGTACCGTAGCTCTGCGTGAGATTCGCCGTTACCAGAAGAGTACYGAGCTGCTCATCAGGAAGCTGCCTTTCCAGCGACTTGTGCGTGAAATCGCACAAGACTTCAAGACTGATCTCCGCTTCCAGTCATCTGCTGTAATGGCTTTACAAGAAGCCT
> Tenuibranchiurus_sp.nov.4.LW_3 [organism=Tenuibranchiurus sp. nov. 4] [note=Eukaryota; Metazoa; Ecdysozoa; Arthropoda; Crustacea; Malacostraca; Eumalacostraca; Eucarida; Decapoda; Pleocyemata; Astacidea; Parastacoidea; Parastacidae; Tenuibranchiurus] [molecule=DNA] [moltype=mRNA] [location=genomic] [isolate=LW_3] [country=Australia: Qld] Tenuibranchiurus sp.nov.4 voucher LW_3 Histone 3 (H3) gene, partial cds
GCAAGTCGACGGGAGGCAAGGCTCCTCGCAAGCAACTGGCCACCAAGGCAGCCCGCAAGTCTGCCCCTGCTACAGGAGGTGTAAAGAAACCTCATCGCTACAGGCCTGGTACCGTAGCTCTGCGTGAGATTCGCCGTTACCAGAAGAGTACYGAGCTGCTCATCAGGAAGCTGCCTTTCCAGCGACTTGTGCGTGAAATCGCACAAGACTTCAAGACTGATCTCCGCTTCCAGTCATCTGCTGTAATGGCTTTACAAGAAGCCT
> Tenuibranchiurus_sp.nov.4.LW_5 [organism=Tenuibranchiurus sp. nov. 4] [note=Eukaryota; Metazoa; Ecdysozoa; Arthropoda; Crustacea; Malacostraca; Eumalacostraca; Eucarida; Decapoda; Pleocyemata; Astacidea; Parastacoidea; Parastacidae; Tenuibranchiurus] [molecule=DNA] [moltype=mRNA] [location=genomic] [isolate=LW_5] [country=Australia: Qld] Tenuibranchiurus sp.nov.4 voucher LW_5 Histone 3 (H3) gene, partial cds
GCAAGTCGACGGGAGGCAAGGCTCCTCGCAAGCAACTGGCCACCAAGGCAGCCCGCAAGTCTGCCCCTGCTACAGGAGGTGTAAAGAAACCTCATCGCTACAGGCCTGGTACCGTAGCTCTGCGTGAGATTCGCCGTTACCAGAAGAGTACYGAGCTGCTCATCAGGAAGCTGCCTTTCCAGCGACTTGTGCGTGAAATCGCACAAGACTTCAAGACTGATCTCCGCTTCCAGTCATCTGCTGTAATGGCTTTACAAGAAGCCT
> Tenuibranchiurus_sp.nov.4.LW_7 [organism=Tenuibranchiurus sp. nov. 4] [note=Eukaryota; Metazoa; Ecdysozoa; Arthropoda; Crustacea; Malacostraca; Eumalacostraca; Eucarida; Decapoda; Pleocyemata; Astacidea; Parastacoidea; Parastacidae; Tenuibranchiurus] [molecule=DNA] [moltype=mRNA] [location=genomic] [isolate=LW_7] [country=Australia: Qld] Tenuibranchiurus sp.nov.4 voucher LW_7 Histone 3 (H3) gene, partial cds
GCAAGTCGACGGGAGGCAAGGCTCCTCGCAAGCAACTGGCCACCAAGGCAGCCCGCAAGTCTGCCCCTGCTACAGGAGGTGTAAAGAAACCTCATCGCTACAGGCCTGGTACCGTAGCTCTGCGTGAGATTCGCCGTTACCAGAAGAGTACYGAGCTGCTCATCAGGAAGCTGCCTTTCCAGCGACTTGTGCGTGAAATCGCACAAGACTTCAAGACTGATCTCCGCTTCCAGTCATCTGCTGTAATGGCTTTACAAGAAGCCT
> Tenuibranchiurus_sp.nov.5.GC1_1 [organism=Tenuibranchiurus sp. nov. 5] [note=Eukaryota; Metazoa; Ecdysozoa; Arthropoda; Crustacea; Malacostraca; Eumalacostraca; Eucarida; Decapoda; Pleocyemata; Astacidea; Parastacoidea; Parastacidae; Tenuibranchiurus] [molecule=DNA] [moltype=mRNA] [location=genomic] [isolate=GC1_1] [country=Australia: Qld] Tenuibranchiurus sp.nov.5 voucher GC1_1 Histone 3 (H3) gene, partial cds
GCAAGTCAACGGGAGGCAAGGCTCCTCGCAAGCAACTGGCCACCAAGGCAGCCCGCAAGTCTGCCCCTGCCACAGGAGGKGTAAAGAAACCCCATCGCTACAGGCCTGGTACCGTAGCTCTGCGCGAGATTCGCCGTTACCAGAAGAGTACCGAGCTGCTCATCAGGAAGCTGCCTTTCCAGYGACTCGTGCGTGAAATCGCACAAGATTTCAAGACCGATCTCCGCTTCCAGTCGTCTGCTGTAATGGCTTTACAAGAGGCCT
> Tenuibranchiurus_sp.nov.5.GC1_2 [organism=Tenuibranchiurus sp. nov. 5] [note=Eukaryota; Metazoa; Ecdysozoa; Arthropoda; Crustacea; Malacostraca; Eumalacostraca; Eucarida; Decapoda; Pleocyemata; Astacidea; Parastacoidea; Parastacidae; Tenuibranchiurus] [molecule=DNA] [moltype=mRNA] [location=genomic] [isolate=GC1_2] [country=Australia: Qld] Tenuibranchiurus sp.nov.5 voucher GC1_2 Histone 3 (H3) gene, partial cds
GCAAGTCAACGGGAGGCAAGGCTCCTCGCAAGCAACTGGCCACCAAGGCAGCCCGCAAGTCTGCCCCTGCCACAGGAGGKGTAAAGAAACCCCATCGCTACAGGCCTGGTACCGTAGCTCTGCGCGAGATTCGCCGTTACCAGAAGAGTACCGAGCTGCTCATCAGGAAGCTGCCTTTCCAGYGACTCGTGCGTGAAATCGCACAAGATTTCAAGACCGATCTCCGCTTCCAGTCGTCTGCTGTAATGGCTTTACAAGAGGCCT
> Tenuibranchiurus_sp.nov.5.GC1_3 [organism=Tenuibranchiurus sp. nov. 5] [note=Eukaryota; Metazoa; Ecdysozoa; Arthropoda; Crustacea; Malacostraca; Eumalacostraca; Eucarida; Decapoda; Pleocyemata; Astacidea; Parastacoidea; Parastacidae; Tenuibranchiurus] [molecule=DNA] [moltype=mRNA] [location=genomic] [isolate=GC1_3] [country=Australia: Qld] Tenuibranchiurus sp.nov.5 voucher GC1_3 Histone 3 (H3) gene, partial cds
GCAAGTCAACGGGAGGCAAGGCTCCTCGCAAGCAACTGGCCACCAAGGCAGCCCGCAAGTCTGCCCCTGCCACAGGAGGKGTAAAGAAACCCCATCGCTACAGGCCTGGTACCGTAGCTCTGCGCGAGATTCGCCGTTACCAGAAGAGTACCGAGCTGCTCATCAGGAAGCTGCCTTTCCAGCGACTCGTGCGTGAAATCGCACAAGATTTCAAGACCGATCTCCGCTTCCAGTCGTCTGCTGTAATGGCTTTACAAGAGGCCT
> Tenuibranchiurus_sp.nov.5.GC1_4 [organism=Tenuibranchiurus sp. nov. 5] [note=Eukaryota; Metazoa; Ecdysozoa; Arthropoda; Crustacea; Malacostraca; Eumalacostraca; Eucarida; Decapoda; Pleocyemata; Astacidea; Parastacoidea; Parastacidae; Tenuibranchiurus] [molecule=DNA] [moltype=mRNA] [location=genomic] [isolate=GC1_4] [country=Australia: Qld] Tenuibranchiurus sp.nov.5 voucher GC1_4 Histone 3 (H3) gene, partial cds
GCAAGTCAACGGGAGGCAAGGCTCCTCGCAAGCAACTGGCCACCAAGGCAGCCCGCAAGTCTGCCCCTGCCACAGGAGGKGTAAAGAAACCCCATCGCTACAGGCCTGGTACCGTAGCTCTGCGCGAGATTCGCCGTTACCAGAAGAGTACCGAGCTGCTCATCAGGAAGCTGCCTTTCCAGYGACTCGTGCGTGAAATCGCACAAGATTTCAAGACCGATCTCCGCTTCCAGTCGTCTGCTGTAATGGCTTTACAAGAGGCCT
> Tenuibranchiurus_sp.nov.5.GC1_5 [organism=Tenuibranchiurus sp. nov. 5] [note=Eukaryota; Metazoa; Ecdysozoa; Arthropoda; Crustacea; Malacostraca; Eumalacostraca; Eucarida; Decapoda; Pleocyemata; Astacidea; Parastacoidea; Parastacidae; Tenuibranchiurus] [molecule=DNA] [moltype=mRNA] [location=genomic] [isolate=GC1_5] [country=Australia: Qld] Tenuibranchiurus sp.nov.5 voucher GC1_5 Histone 3 (H3) gene, partial cds
GCAAGTCAACGGGAGGCAAGGCTCCTCGCAAGCAACTGGCCACCAAGGCAGCCCGCAAGTCTGCCCCTGCCACAGGAGGKGTAAAGAAACCCCATCGCTACAGGCCTGGTACCGTAGCTCTGCGCGAGATTCGCCGTTACCAGAAGAGTACCGAGCTGCTCATCAGGAAGCTGCCTTTCCAGYGACTCGTGCGTGAAATCGCACAAGATTTCAAGACCGATCTCCGCTTCCAGTCGTCTGCTGTAATGGCTTTACAAGAGGCCT
> Tenuibranchiurus_sp.nov.5.GC2_1 [organism=Tenuibranchiurus sp. nov. 5] [note=Eukaryota; Metazoa; Ecdysozoa; Arthropoda; Crustacea; Malacostraca; Eumalacostraca; Eucarida; Decapoda; Pleocyemata; Astacidea; Parastacoidea; Parastacidae; Tenuibranchiurus] [molecule=DNA] [moltype=mRNA] [location=genomic] [isolate=GC2_1] [country=Australia: Qld] Tenuibranchiurus sp.nov.5 voucher GC2_1 Histone 3 (H3) gene, partial cds
GCAAGTCAACGGGAGGCAAGGCTCCTCGCAAGCAACTGGCCACCAAGGCAGCCCGCAAGTCTGCCCCTGCCACAGGAGGKGTAAAGAAACCCCATCGCTACAGGCCTGGTACCGTAGCTCTGCGCGAGATTCGCCGTTACCAGAAGAGTACCGAGCTGCTCATCAGGAAGCTGCCTTTCCAGYGACTCGTGCGTGAAATCGCACAAGATTTCAAGACCGATCTCCGCTTCCAGTCGTCTGCTGTAATGGCTTTACAAGAGGCCT
> Tenuibranchiurus_sp.nov.5.GC2_3 [organism=Tenuibranchiurus sp. nov. 5] [note=Eukaryota; Metazoa; Ecdysozoa; Arthropoda; Crustacea; Malacostraca; Eumalacostraca; Eucarida; Decapoda; Pleocyemata; Astacidea; Parastacoidea; Parastacidae; Tenuibranchiurus] [molecule=DNA] [moltype=mRNA] [location=genomic] [isolate=GC2_3] [country=Australia: Qld] Tenuibranchiurus sp.nov.5 voucher GC2_3 Histone 3 (H3) gene, partial cds
GCAAGTCAACGGGAGGCAAGGCTCCTCGCAAGCAACTGGCCACCAAGGCAGCCCGCAAGTCTGCCCCTGCCACAGGAGGKGTAAAGAAACCCCATCGCTACAGGCCTGGTACCGTAGCTCTGCGCGAGATTCGCCGTTACCAGAAGAGTACCGAGCTGCTCATCAGGAAGCTGCCTTTCCAGYGACTCGTGCGTGAAATCGCACAAGATTTCAAGACCGATCTCCGCTTCCAGTCGTCTGCTGTAATGGCTTTACAAGAGGCCT
> Tenuibranchiurus_sp.nov.5.GC2_4 [organism=Tenuibranchiurus sp. nov. 5] [note=Eukaryota; Metazoa; Ecdysozoa; Arthropoda; Crustacea; Malacostraca; Eumalacostraca; Eucarida; Decapoda; Pleocyemata; Astacidea; Parastacoidea; Parastacidae; Tenuibranchiurus] [molecule=DNA] [moltype=mRNA] [location=genomic] [isolate=GC2_4] [country=Australia: Qld] Tenuibranchiurus sp.nov.5 voucher GC2_4 Histone 3 (H3) gene, partial cds
GCAAGTCAACGGGAGGCAAGGCTCCTCGCAAGCAACTGGCCACCAAGGCAGCCCGCAAGTCTGCCCCTGCCACAGGAGGKGTAAAGAAACCCCATCGCTACAGGCCTGGTACCGTAGCTCTGCGCGAGATTCGCCGTTACCAGAAGAGTACCGAGCTGCTCATCAGGAAGCTGCCTTTCCAGYGACTCGTGCGTGAAATCGCACAAGATTTCAAGACCGATCTCCGCTTCCAGTCGTCTGCTGTAATGGCTTTACAAGAGGCCT
> Tenuibranchiurus_sp.nov.5.GC2_5 [organism=Tenuibranchiurus sp. nov. 5] [note=Eukaryota; Metazoa; Ecdysozoa; Arthropoda; Crustacea; Malacostraca; Eumalacostraca; Eucarida; Decapoda; Pleocyemata; Astacidea; Parastacoidea; Parastacidae; Tenuibranchiurus] [molecule=DNA] [moltype=mRNA] [location=genomic] [isolate=GC2_5] [country=Australia: Qld] Tenuibranchiurus sp.nov.5 voucher GC2_5 Histone 3 (H3) gene, partial cds
GCAAGTCAACGGGAGGCAAGGCTCCTCGCAAGCAACTGGCCACCAAGGCAGCCCGCAAGTCTGCCCCTGCCACAGGAGGKGTAAAGAAACCCCATCGCTACAGGCCTGGTACCGTAGCTCTGCGCGAGATTCGCCGTTACCAGAAGAGTACCGAGCTGCTCATCAGGAAGCTGCCTTTCCAGCGACTCGTGCGTGAAATCGCACAAGATTTCAAGACCGATCTCCGCTTCCAGTCGTCTGCTGTAATGGCTTTACAAGAGGCCT
> Gen_nov_sp.nov.1.LH_1 [organism=Gen. nov. sp. nov. 1] [note=Eukaryota; Metazoa; Ecdysozoa; Arthropoda; Crustacea; Malacostraca; Eumalacostraca; Eucarida; Decapoda; Pleocyemata; Astacidea; Parastacoidea; Parastacidae] [molecule=DNA] [moltype=mRNA] [location=genomic] [isolate=LH_1] [country=Australia: NSW] Gen.nov. sp.nov.1 voucher LH_1 Histone 3 (H3) gene, partial cds
GCAAGTCAACGGGAGGCAAGGCTCCTCGCAAGCAACTGGCAACCAAGGCAGCCCGCAAGTCTGCCCCTGCGACMGGAGGTGTAAAGAAACCTCATCGCTACAGGCCTGGTACCGTAGCTCTGCGTGAGATTCGCCGTTACCAGAAGAGTACTGAGCTGCTCATCAGGAAGCTGCCTTTCCAGCGACTTGTGCGTGAAATCGCACAAGATTTCAAGACCGATCTCCGCTTCCAGTCGTCTGCTGTAATGGCTTTACAAGAAGCCT
> Gen_nov_sp.nov.1.LH_6 [organism=Gen. nov. sp. nov. 1] [note=Eukaryota; Metazoa; Ecdysozoa; Arthropoda; Crustacea; Malacostraca; Eumalacostraca; Eucarida; Decapoda; Pleocyemata; Astacidea; Parastacoidea; Parastacidae] [molecule=DNA] [moltype=mRNA] [location=genomic] [isolate=LH_6] [country=Australia: NSW] Gen.nov. sp.nov.1 voucher LH_6 Histone 3 (H3) gene, partial cds
GCAAGTCAACGGGAGGCAAGGCTCCTCGCAAGCAACTGGCAACCAAGGCAGCCCGCAAGTCTGCCCCTGCGACMGGAGGTGTAAAGAAACCTCATCGCTACAGGCCTGGTACCGTAGCTCTGCGTGAGATTCGCCGTTACCAGAAGAGTACTGAGCTGCTCATCAGGAAGCTGCCTTTCCAGCGACTTGTGCGTGAAATCGCACAAGATTTCAAGACCGATCTCCGCTTCCAGTCGTCTGCTGTAATGGCTTTACAAGAAGCCT
> Gen_nov_sp.nov.1.LH_8 [organism=Gen. nov. sp. nov. 1] [note=Eukaryota; Metazoa; Ecdysozoa; Arthropoda; Crustacea; Malacostraca; Eumalacostraca; Eucarida; Decapoda; Pleocyemata; Astacidea; Parastacoidea; Parastacidae] [molecule=DNA] [moltype=mRNA] [location=genomic] [isolate=LH_8] [country=Australia: NSW] Gen.nov. sp.nov.1 voucher LH_8 Histone 3 (H3) gene, partial cds
AAGTCAACGGGAGGCAAGGCTCCTCGCAAGCAACTGGCAACCAAGGCAGCCCGCAAGTCTGCCCCTGCGACMGGAGGTGTAAAGAAACCTCATCGCTACAGGCCTGGTACCGTAGCTCTGCGTGAGATTCGCCGTTACCAGAAGAGTACTGAGCTGCTCATCAGGAAGCTGCCTTTCCAGCGACTTGTGCGTGAAATCGCACAAGATTTCAAGACCGATCTCCGCTTCCAGTCGTCTGCTGTAATGGCTTTACAAGAAGCCT
> Gen_nov_sp.nov.1.LH_15 [organism=Gen. nov. sp. nov. 1] [note=Eukaryota; Metazoa; Ecdysozoa; Arthropoda; Crustacea; Malacostraca; Eumalacostraca; Eucarida; Decapoda; Pleocyemata; Astacidea; Parastacoidea; Parastacidae] [molecule=DNA] [moltype=mRNA] [location=genomic] [isolate=LH_15] [country=Australia: NSW] Gen.nov. sp.nov.1 voucher LH_15 Histone 3 (H3) gene, partial cds
GCAAGTCAACGGGAGGCAAGGCTCCTCGCAAGCAACTGGCAACCAAGGCAGCCCGCAAGTCTGCCCCTGCGACMGGAGGTGTAAAGAAACCTCATCGCTACAGGCCTGGTACCGTAGCTCTGCGTGAGATTCGCCGTTACCAGAAGAGTACTGAGCTGCTCATCAGGAAGCTGCCTTTCCAGCGACTTGTGCGTGAAATCGCACAAGATTTCAAGACCGATCTCCGCTTCCAGTCGTCTGCTGTAATGGCTTTACAAGAAGCCT
> Gen_nov_sp.nov.2.BNP1_1 [organism=Gen. nov. sp. nov. 2] [note=Eukaryota; Metazoa; Ecdysozoa; Arthropoda; Crustacea; Malacostraca; Eumalacostraca; Eucarida; Decapoda; Pleocyemata; Astacidea; Parastacoidea; Parastacidae] [molecule=DNA] [moltype=mRNA] [location=genomic] [isolate=BNP1_1] [country=Australia: NSW] Gen.nov. sp.nov.2 voucher BNP1_1 Histone 3 (H3) gene, partial cds
GCAAGTCAACGGGAGGCAAGGCTCCTCGCAAGCAACTGGCAACCAAGGCAGCCCGCAAGTCTGCCCCTGCGACAGGAGGTGTAAAGAAACCTCATCGCTACAGGCCTGGTACCGTAGCTCTGCGTGAGATTCGCCGTTACCAGAAGAGTACTGAGCTGCTCATCAGGAAGCTGCCTTTCCAGCGACTTGTGCGTGAAATCGCACAAGATTTCAAGACCGATCTCCGMTTCCAGTCGTCTGCTGTAATGGCTTTACAAGAAGCCT
> Gen_nov_sp.nov.2.BNP1_8 [organism=Gen. nov. sp. nov. 2] [note=Eukaryota; Metazoa; Ecdysozoa; Arthropoda; Crustacea; Malacostraca; Eumalacostraca; Eucarida; Decapoda; Pleocyemata; Astacidea; Parastacoidea; Parastacidae] [molecule=DNA] [moltype=mRNA] [location=genomic] [isolate=BNP1_8] [country=Australia: NSW] Gen.nov. sp.nov.2 voucher BNP1_8 Histone 3 (H3) gene, partial cds
GCAAGTCAACGGGAGGCAAGGCTCCTCGCAAGCAACTGGCAACCAAGGCAGCCCGCAAGTCTGCCCCTGCGACAGGAGGTGTAAAGAAACCTCATCGCTACAGGCCTGGTACCGTAGCTCTGCGTGAGATTCGCCGTTACCAGAAGAGTACTGAGCTGCTCATCAGGAAGCTGCCTTTCCAGCGACTTGTGCGTGAAATCGCACAAGATTTCAAGACCGATCTCCGCTTCCAGTCGTCTGCTGTAATGGCTTTACAAGAAGCCT
> Gen_nov_sp.nov.2.BNP1_10 [organism=Gen. nov. sp. nov. 2] [note=Eukaryota; Metazoa; Ecdysozoa; Arthropoda; Crustacea; Malacostraca; Eumalacostraca; Eucarida; Decapoda; Pleocyemata; Astacidea; Parastacoidea; Parastacidae] [molecule=DNA] [moltype=mRNA] [location=genomic] [isolate=BNP1_10] [country=Australia: NSW] Gen.nov. sp.nov.2 voucher BNP1_10 Histone 3 (H3) gene, partial cds
GCAAGTCAACGGGAGGCAAGGCTCCTCGCAAGCAACTGGCAACCAAGGCAGCCCGCAAGTCTGCCCCTGCGACAGGAGGTGTAAAGAAACCTCATCGCTACAGGCCTGGTACCGTAGCTCTGCGTGAGATTCGCCGTTACCAGAAGAGTACTGAGCTGCTCATCAGGAAGCTGCCTTTCCAGCGACTTGTGCGTGAAATCGCACAAGATTTCAAGACCGATCTCCGMTTCCAGTCGTCTGCTGTAATGGCTTTACAAGAAGCCT
> Gen_nov_sp.nov.2.BNP1_13 [organism=Gen. nov. sp. nov. 2] [note=Eukaryota; Metazoa; Ecdysozoa; Arthropoda; Crustacea; Malacostraca; Eumalacostraca; Eucarida; Decapoda; Pleocyemata; Astacidea; Parastacoidea; Parastacidae] [molecule=DNA] [moltype=mRNA] [location=genomic] [isolate=BNP1_13] [country=Australia: NSW] Gen.nov. sp.nov.2 voucher BNP1_13 Histone 3 (H3) gene, partial cds
GCAAGTCAACGGGAGGCAAGGCTCCTCGCAAGCAACTGGCAACCAAGGCAGCCCGCAAGTCTGCCCCTGCGACAGGAGGTGTAAAGAAACCTCATCGCTACAGGCCTGGTACCGTAGCTCTGCGTGAGATTCGCCGTTACCAGAAGAGTACTGAGCTGCTCATCAGGAAGCTGCCTTTCCAGCGACTTGTGCGTGAAATCGCACAAGATTTCAAGACCGATCTCCGCTTCCAGTCGTCTGCTGTAATGGCTTTACAAGAAGCCT
> Gen_nov_sp.nov.2.BNP2_2 [organism=Gen. nov. sp. nov. 2] [note=Eukaryota; Metazoa; Ecdysozoa; Arthropoda; Crustacea; Malacostraca; Eumalacostraca; Eucarida; Decapoda; Pleocyemata; Astacidea; Parastacoidea; Parastacidae] [molecule=DNA] [moltype=mRNA] [location=genomic] [isolate=BNP2_2] [country=Australia: NSW] Gen.nov. sp.nov.2 voucher BNP2_2 Histone 3 (H3) gene, partial cds
GCAAGTCAACKGGAGGCAAGGCTCCTCGCAAGCAACTGGCAACCAAGGCAGCCCGCAAGTCTGCCCCTGCGACAGGAGGTGTAAAGAAACCTCATCGCTACAGGCCTGGTACCGTAGCTCTGCGTGAGATTCGCCGTTACCAGAAGAGTACTGAGCTGCTCATCAGGAAGCTGCCTTTCCAGCGACTTGTGCGTGAAATCGCACAAGATTTCAAGACCGATCTCCGMTTCCAGTCGTCTGCTGTAATGGCTTTACAAGAAGCCT
> Gen_nov_sp.nov.2.LakeH_1 [organism=Gen. nov. sp. nov. 2] [note=Eukaryota; Metazoa; Ecdysozoa; Arthropoda; Crustacea; Malacostraca; Eumalacostraca; Eucarida; Decapoda; Pleocyemata; Astacidea; Parastacoidea; Parastacidae] [molecule=DNA] [moltype=mRNA] [location=genomic] [isolate=LakeH_1] [country=Australia: NSW] Gen.nov. sp.nov.2 voucher LakeH_1 Histone 3 (H3) gene, partial cds
GCAAGTCAACGGGAGGCAAGGCTCCTCGCAAGCAACTGGCAACCAAGGCAGCCCGCAAGTCTGCCCCTGCGACAGGAGGTGTAAAGAAACCTCATCGCTACAGGCCTGGTACCGTAGCTCTGCGTGAGATTCGCCGTTACCAGAAGAGTACTGAGCTGCTCATCAGGAAGCTGCCTTTCCAGCGACTTGTGCGTGAAATCGCACAAGATTTCAAGACCGATCTCCGCTTCCAGTCGTCTGCTGTAATGGCTTTACAAGAAGCCT
> Gen_nov_sp.nov.2.LakeH_3 [organism=Gen. nov. sp. nov. 2] [note=Eukaryota; Metazoa; Ecdysozoa; Arthropoda; Crustacea; Malacostraca; Eumalacostraca; Eucarida; Decapoda; Pleocyemata; Astacidea; Parastacoidea; Parastacidae] [molecule=DNA] [moltype=mRNA] [location=genomic] [isolate=LakeH_3] [country=Australia: NSW] Gen.nov. sp.nov.2 voucher LakeH_3 Histone 3 (H3) gene, partial cds
GCAAGTCAACGGGAGGCAAGGCTCCTCGCAAGCAACTGGCAACCAAGGCAGCCCGCAAGTCTGCCCCTGCGACAGGAGGTGTAAAGAAACCTCATCGCTACAGGCCTGGTACCGTAGCTCTGCGTGAGATTCGCCGTTACCAGAAGAGTACTGAGCTGCTCATCAGGAAGCTGCCTTTCCAGCGACTTGTGCGTGAAATCGCACAAGATTTCAAGACCGATCTCCGCTTCCAGTCGTCTGCTGTAATGGCTTTACAAGAAGCCT
> Gen_nov_sp.nov.2.LakeH_6 [organism=Gen. nov. sp. nov. 2] [note=Eukaryota; Metazoa; Ecdysozoa; Arthropoda; Crustacea; Malacostraca; Eumalacostraca; Eucarida; Decapoda; Pleocyemata; Astacidea; Parastacoidea; Parastacidae] [molecule=DNA] [moltype=mRNA] [location=genomic] [isolate=LakeH_6] [country=Australia: NSW] Gen.nov. sp.nov.2 voucher LakeH_6 Histone 3 (H3) gene, partial cds
GCAAGTCAACGGGAGGCAAGGCTCCTCGCAAGCAACTGGCAACCAAGGCAGCCCGCAAGTCTGCCCCTGCGACAGGAGGTGTAAAGAAACCTCATCGCTACAGGCCTGGTACCGTAGCTCTGCGTGAGATTCGCCGTTACCAGAAGAGTACTGAGCTGCTCATCAGGAAGCTGCCTTTCCAGCGACTTGTGCGTGAAATCGCACAAGATTTCAAGACCGATCTCCGCTTCCAGTCGTCTGCTGTAATGGCTTTACAAGAAGCCT
> Gen_nov_sp.nov.2.LakeH_18 [organism=Gen. nov. sp. nov. 2] [note=Eukaryota; Metazoa; Ecdysozoa; Arthropoda; Crustacea; Malacostraca; Eumalacostraca; Eucarida; Decapoda; Pleocyemata; Astacidea; Parastacoidea; Parastacidae] [molecule=DNA] [moltype=mRNA] [location=genomic] [isolate=LakeH_18] [country=Australia: NSW] Gen.nov. sp.nov.2 voucher LakeH_18 Histone 3 (H3) gene, partial cds
GCAAGTCAACGGGAGGCAAGGCTCCTCGCAAGCAACTGGCAACCAAGGCAGCCCGCAAGTCTGCCCCTGCGACAGGAGGTGTAAAGAAACCTCATCGCTACAGGCCTGGTACCGTAGCTCTGCGTGAGATTCGCCGTTACCAGAAGAGTACTGAGCTGCTCATCAGGAAGCTGCCTTTCCAGCGACTTGTGCGTGAAATCGCACAAGATTTCAAGACCGATCTCCGCTTCCAGTCGTCTGCTGTAATGGCTTTACAAGAAGCCT
> Gen_nov_sp.nov.2.LakeH_19 [organism=Gen. nov. sp. nov. 2] [note=Eukaryota; Metazoa; Ecdysozoa; Arthropoda; Crustacea; Malacostraca; Eumalacostraca; Eucarida; Decapoda; Pleocyemata; Astacidea; Parastacoidea; Parastacidae] [molecule=DNA] [moltype=mRNA] [location=genomic] [isolate=LakeH_19] [country=Australia: NSW] Gen.nov. sp.nov.2 voucher LakeH_19 Histone 3 (H3) gene, partial cds
GCAAGTCAACGGGAGGCAAGGCTCCTCGCAAGCAACTGGCAACCAAGGCAGCCCGCAAGTCTGCCCCTGCGACAGGAGGTGTAAAGAAACCTCATCGCTACAGGCCTGGTACCGTAGCTCTGCGTGAGATTCGCCGTTACCAGAAGAGTACTGAGCTGCTCATCAGGAAGCTGCCTTTCCAGCGACTTGTGCGTGAAATCGCACAAGATTTCAAGACCGATCTCCGCTTCCAGTCGTCTGCTGTAATGGCTTTACAAGAAGCCT
> Engaeus_lyelli.892 [organism=Engaeus lyelli] [note=Eukaryota; Metazoa; Ecdysozoa; Arthropoda; Crustacea; Malacostraca; Eumalacostraca; Eucarida; Decapoda; Pleocyemata; Astacidea; Parastacoidea; Parastacidae; Engaeus] [molecule=DNA] [moltype=mRNA] [location=genomic] [isolate=892] [country=Australia: VIC] Engaeus lyelli voucher 892 Histone 3 (H3) gene, partial cds
GCAAGTCMACGGGAGGCAAGGCTCCTCGTAAGYAGCTGGCCACCAAAGCAGCCCGCAAGTCAGCACCTGCTACCGGAGGTGTGAAGAAGCCTCATCGTTACAGGCCCGGTACTGTCGCACTGCGTGAGATTCGTCGCTACCAGAAGAGTACCGAGCTGCTTATCAGGAAGCTGCCCTTCCAGAGACTTGTACGTGAAATCGCTCAAGATTTCAAGACCGATCTCCGCTTCCAGTCATCTGCTGTTATGGCTTTTCAAGAAGCCT
> Engaeus_laevis.928 [organism=Engaeus laevis] [note=Eukaryota; Metazoa; Ecdysozoa; Arthropoda; Crustacea; Malacostraca; Eumalacostraca; Eucarida; Decapoda; Pleocyemata; Astacidea; Parastacoidea; Parastacidae; Engaeus] [molecule=DNA] [moltype=mRNA] [location=genomic] [isolate=928] [country=Australia] Engaeus laevis voucher 928 Histone 3 (H3) gene, partial cds
GCAAGTCCACAGGAGGCAAGGCTCCTCGTAAGCAGCTGGCAACCAAGGCAGCCCGCAAGTCTGCCCCAGCTACCGGAGGTGTGAAGAAGCCTCATCGCTACAGGCCCGGTACTGTCGCCCTGCGTGAGATTCGCCGCTACCAGAAAAGTACCGAGCTGCTCATCAGGAAGCTGCCTTTCCAGCGACTAGTTCGTGAAATCGCCCAAGATTTCAAGACTGATCTCCGCTTCCAGTCATCTGCTGTTATGGCTCTTCAGGAAGCCT
> Engaeus_mallacoota.1014 [organism=Engaeus mallacoota] [note=Eukaryota; Metazoa; Ecdysozoa; Arthropoda; Crustacea; Malacostraca; Eumalacostraca; Eucarida; Decapoda; Pleocyemata; Astacidea; Parastacoidea; Parastacidae; Engaeus] [molecule=DNA] [moltype=mRNA] [location=genomic] [isolate=1014] [country=Australia: VIC] Engaeus mallacoota voucher 1014 Histone 3 (H3) gene, partial cds
GCAAGTCCACAGGAGGCAAGGCTCCTCGTAAGCAGCTGGCAACCAAGGCCGCCCGCAAGTCTGCCCCAGCTACCGGTGGTGTGAAGAAGCCTCATCGCTACAGGCCCGGAACTGTCGCCCTGCGTGAGATTCGCCGCTACCAGAAAAGTACCGAGCTGCTCATCAGGAAGCTGCCCTTCCAGCGACTAGTTCGTGAAATCGCCCAAGATTTCAAGACTGATCTCCGCTTCCAGTCATCTGCTGTTATGGCTCTTCAGGAAGCCT
> Engaewa_pseudoreducta.104 [organism=Engaewa pseudoreducta] [note=Eukaryota; Metazoa; Ecdysozoa; Arthropoda; Crustacea; Malacostraca; Eumalacostraca; Eucarida; Decapoda; Pleocyemata; Astacidea; Parastacoidea; Parastacidae; Engaewa] [molecule=DNA] [moltype=mRNA] [location=genomic] [isolate=104] [country=Australia: WA] Engaewa pseudoreducta voucher 104 Histone 3 (H3) gene, partial cds
GAAAGTCCACAGGAGGCAAGGCTCCTCGCAAGCAGCTGGCCACCAAGGCAGCCCGCAAGTCTGCCCCTGCTACAGGAGGTGTGAAGAAGCCTCATCGCTACAGGCCCGGTACAGTAGCTCTGCGTGAGATTCGCCGTTACCAGAAGAGTACTGAGCTGCTCATCAGGAAGCTGCCTTTCCAGCGCCTTGTGCGTGAAATCGCTCAAGATTTTAAGACTGATCTCCGCTTCCAATCATCTGCTGTTATGGCTTTACAAGAAGCCT
> Engaewa_pseudoreducta.125 [organism=Engaewa pseudoreducta] [note=Eukaryota; Metazoa; Ecdysozoa; Arthropoda; Crustacea; Malacostraca; Eumalacostraca; Eucarida; Decapoda; Pleocyemata; Astacidea; Parastacoidea; Parastacidae; Engaewa] [molecule=DNA] [moltype=mRNA] [location=genomic] [isolate=125] [country=Australia: WA] Engaewa pseudoreducta voucher 125 Histone 3 (H3) gene, partial cds
GAAAGTCCACAGGAGGCAAGSCTCCTCGCAAGCAGCTGGCCACCAAGGCAGCCCGCAWGTCTGCCCTTGCTACAGGAGGTGTGAAGAAGCSTCATCGCTACAGGCCCGGTACAGTAGCTCTGCGTGAGATTCGCCGTTACCAGAAGAGTACTGAGCTGCTCATCAGGAAGCTGCCTTTCCAGCGCCTTGTACGTGAAATCGCTCAAGATTTTAAGACTGATCTCCGCTTCCAATCATCTGCTGTTATGGCTTTACAAGAAGCCT
> Engaewa_reducta.124 [organism=Engaewa reducta] [note=Eukaryota; Metazoa; Ecdysozoa; Arthropoda; Crustacea; Malacostraca; Eumalacostraca; Eucarida; Decapoda; Pleocyemata; Astacidea; Parastacoidea; Parastacidae; Engaewa] [molecule=DNA] [moltype=mRNA] [location=genomic] [isolate=124] [country=Australia: WA] Engaewa reducta voucher 124 Histone 3 (H3) gene, partial cds
GAAAGTCCACAGGAGGCAAGGCTCCTCGCAAGCAGCTGGCCACCAAGGCAGCCCGCAAGTCTGCCCCTGCTACAGGAGGTGTGAAGAAGCCTCATCGCTACAGGCCCGGTACAGTAGCTCTGCGTGAGATTCGCCGTTACCAGAAGAGTACTGAGCTGCTCATCAGGAAGCTGCCTTTCCAGCGCCTTGTACGTGAAATCGCTCAAGATTTTAAGACTGATCTCCGCTTCCAATCATCTGCTGTGATGGCTTTACAAGAAGCCT
> Geocharax_gracilis.330 [organism=Geocharax gracilis] [note=Eukaryota; Metazoa; Ecdysozoa; Arthropoda; Crustacea; Malacostraca; Eumalacostraca; Eucarida; Decapoda; Pleocyemata; Astacidea; Parastacoidea; Parastacidae; Geocharax] [molecule=DNA] [moltype=mRNA] [location=genomic] [isolate=330] [country=Australia] Geocharax gracilis voucher 330 Histone 3 (H3) gene, partial cds
GCAAGTCAACGGGAGGCAAGGCTCCTCGCAAGCAACTGGCCACCAAGGCAGCCCGCAAGTCTGCCCCTGCTACAGGAGGTGTAAAGAAACCTCATCGCTACAGGCCTGGTACAGTAGCTCTGCGTGAGATTCGCCGTTACCAGAAGAGCACTGAGCTGCTCATCAGGAAGCTGCCTTTCCAGCGACTTGTGCGTGAAATCGCACAAGATTTCAAGACTGATCTCCGCTTCCAGTCATCTGCTGTCATGGCTTTACAAGAAGCCT
> Gramastacus_insolitus.887 [organism=Gramastacus insolitus] [note=Eukaryota; Metazoa; Ecdysozoa; Arthropoda; Crustacea; Malacostraca; Eumalacostraca; Eucarida; Decapoda; Pleocyemata; Astacidea; Parastacoidea; Parastacidae; Gramastacus] [molecule=DNA] [moltype=mRNA] [location=genomic] [isolate=887] [country=Australia] Gramastacus insolitus voucher 887 Histone 3 (H3) gene, partial cds
GCAAGTCAACGGGAGGCAAGGCTCCTCGCAAGCAACTGGCAACCAAGGCAGCCCGCAAGTCTGCCCCGGCTACAGGAGGTGTAAAGAAACCTCATCGCTACAGGCCAGGTACCGTAGCTCTGCGTGAGATTCGTCGTTACCAAAAGAGCACCGAGTTGCTCATCAGGAAGCTGCCCTTCCAGCGACTTGTGCGTGAAATCGCACAAGATTTCAAGACTGATCTTCGTTTCCAGTCATCTGCTGTCATGGCTTTACAAGAAGCCT
> Gramastacus_lacus.M1 [organism=Gramastacus lacus] [note=Eukaryota; Metazoa; Ecdysozoa; Arthropoda; Crustacea; Malacostraca; Eumalacostraca; Eucarida; Decapoda; Pleocyemata; Astacidea; Parastacoidea; Parastacidae; Gramastacus] [molecule=DNA] [moltype=mRNA] [location=genomic] [isolate=M1] [country=Australia: NSW] Gramastacus lacus voucher M1 Histone 3 (H3) gene, partial cds
GCAAGTCAACGGGAGGAAAGGCTCCTCGCAAGCAACTAGCAACCAAGGCAGCCCGCAAGTCTGCCCCTGCTACAGGAGGTGTAAAGAAACCTCATCGCTACAGGCCAGGTACCGTAGCTCTGCGTGAGATTCGTCGTTACCAAAAGAGCACCGAGCTGCTCATCAGGAAGCTGCCCTTCCAGCGACTTGTGCGTGAAATCGCACAAGATTTCAAGACTGATCTTCGCTTCCAGTCATCTGCGGTCATGGCTTTACAAGAAGCTT
> Gramastacus_lacus.M2 [organism=Gramastacus lacus] [note=Eukaryota; Metazoa; Ecdysozoa; Arthropoda; Crustacea; Malacostraca; Eumalacostraca; Eucarida; Decapoda; Pleocyemata; Astacidea; Parastacoidea; Parastacidae; Gramastacus] [molecule=DNA] [moltype=mRNA] [location=genomic] [isolate=M2] [country=Australia: NSW] Gramastacus lacus voucher M2 Histone 3 (H3) gene, partial cds
GCAAGTCAACGGGAGGAAAGGCTCCTCGCAAGCAACTAGCAACCAAGGCAGCCCGCAAGTCTGCCCCTGCTACAGGAGGTGTAAAGAAACCTCATCGCTACAGGCCAGGTACCGTAGCTCTGCGTGAGATTCGTCGTTACCAAAAGAGCACCGAGCTGCTCATCAGGAAGCTGCCCTTCCAGCGACTTGTGCGTGAAATCGCACAAGATTTCAAGACTGATCTTCGCTTCCAGTCATCTGCGGTCATGGCTTTACAAGAAGCTT
> Gramastacus_lacus.M3 [organism=Gramastacus lacus] [note=Eukaryota; Metazoa; Ecdysozoa; Arthropoda; Crustacea; Malacostraca; Eumalacostraca; Eucarida; Decapoda; Pleocyemata; Astacidea; Parastacoidea; Parastacidae; Gramastacus] [molecule=DNA] [moltype=mRNA] [location=genomic] [isolate=M3] [country=Australia: NSW] Gramastacus lacus voucher M3 Histone 3 (H3) gene, partial cds
GCAAGTCAACGGGAGGAAAGGCTCCTCGCAAGCAACTAGCAACCAAGGCAGCCCGCAAGTCTGCCCCTGCTACAGGAGGTGTAAAGAAACCTCATCGCTACAGGCCAGGTACCGTAGCTCTGCGTGAGATTCGTCGTTACCAAAAGAGCACCGAGCTGCTCATCAGGAAGCTGCCCTTCCAGCGACTTGTGCGTGAAATCGCACAAGATTTCAAGACTGATCTTCGCTTCCAGTCATCTGCGGTCATGGCTTTACAAGAAGCTT
> Gramastacus_lacus.M4 [organism=Gramastacus lacus] [note=Eukaryota; Metazoa; Ecdysozoa; Arthropoda; Crustacea; Malacostraca; Eumalacostraca; Eucarida; Decapoda; Pleocyemata; Astacidea; Parastacoidea; Parastacidae; Gramastacus] [molecule=DNA] [moltype=mRNA] [location=genomic] [isolate=M4] [country=Australia: NSW] Gramastacus lacus voucher M4 Histone 3 (H3) gene, partial cds
GCAAGTCAACGGGAGGAAAGGCTCCTCGCAAGCAACTAGCAACCAAGGCAGCCCGCAAGTCTGCCCCTGCTACAGGAGGTGTAAAGAAACCTCATCGCTACAGGCCAGGTACCGTAGCTCTGCGTGAGATTCGTCGTTACCAAAAGAGCACCGAGCTGCTCATCAGGAAGCTGCCCTTCCAGCGACTTGTGCGTGAAATCGCACAAGATTTCAAGACTGATCTTCGCTTCCAGTCATCTGCGGTCATGGCTTTACAAGAAGCTT
> Gramastacus_lacus.M5 [organism=Gramastacus lacus] [note=Eukaryota; Metazoa; Ecdysozoa; Arthropoda; Crustacea; Malacostraca; Eumalacostraca; Eucarida; Decapoda; Pleocyemata; Astacidea; Parastacoidea; Parastacidae; Gramastacus] [molecule=DNA] [moltype=mRNA] [location=genomic] [isolate=M5] [country=Australia: NSW] Gramastacus lacus voucher M5 Histone 3 (H3) gene, partial cds
GAAAGTCCACAGGAGGCAAGGCTCCTCGCAAGCAGCTGGCCACCAAGGCAGCCCGCAAGTCTGCCCCTGCTACAGGAGGTGTGAAGAAGCCTCATCGCTACAGGCCCGGTACAGTAGCTCTGCGTGAGATTCGCCGTTACCAGAAGAGTACTGAGCTGCTCATCAGGAAGCTGCCTTTCCAGCGCCTTGTACGTGAAATCGCTCAAGATTTTAAGACTGATCTCCGCTTCCAATCATCTGCTGTTATGGCTTTACAAGAAGCCT
