# Supplementary material for: A novel genus and cryptic species harboured within the monotypic freshwater crayfish genus Tenuibranchiurus Riek, 1951 (Decapoda: Parastacidae)
Source: PeerJ. 2017 May 24;5:e3310. doi: 10.7717/peerj.3310 (PMC5445942; doi:10.7717/peerj.3310)
Supplement: Supplemental Information 5 [file peerj-05-3310-s007.fas]

> Tenuibranchiurus_glypticus.TL2_3 [organism=Tenuibranchiurus glypticus] [note=Eukaryota; Metazoa; Ecdysozoa; Arthropoda; Crustacea; Malacostraca; Eumalacostraca; Eucarida; Decapoda; Pleocyemata; Astacidea; Parastacoidea; Parastacidae; Tenuibranchiurus] [molecule=DNA] [moltype=mRNA] [location=genomic] [isolate=TL2_3] [country=Australia: Qld] Tenuibranchiurus glypticus voucher TL2_3 arginine kinase (AK) mRNA, partial CDS
CCCCTGCCTTACCGAGGCCCACTACAAGGAGATGGAGGAGAAGGTTTCATCCACTCTGTCTGGCCTGGAGGGTGAGCTGAAGGGTACCTACTTCCCCCTCACTGGCATGACCAAGGACGTCCAGCAGAAGCTCATTGATGACCACTTCCTGTTCAAGGAAGGTGACCGCTTCCTGCAGGCCGCCAACGCTTGCCGTTACTGGCCCACCGGTCGTGGTATCTACCACAACGACAAGAAGACCTTCCTTGTTTGGGTCAATGAGGAGGATCATCTCCGCATCATTTCCATGCAGATGGGTGGTGACTTGGGCCAGGTCTACCGCCGCCTTGTATCTGCCGTCAATGATATCGAGAAGCGCGTTCCCTTCTCTCACCACGATCGTCTGGGCTTCCTTACTTTCTGCCCCACCAACCTGGGAACCACTATTCGTGCCTCCGTCCACATTAAGCTGCCCAAGCTTGCTGCTAACCGCGAGAAGCTGGAGGAAGTAGCCGGTAGGTACAGCCTCCAGGTCCGCGGTACCCGCGGTGAGCACACC
> Tenuibranchiurus_glypticus.BRB_1 [organism=Tenuibranchiurus glypticus] [note=Eukaryota; Metazoa; Ecdysozoa; Arthropoda; Crustacea; Malacostraca; Eumalacostraca; Eucarida; Decapoda; Pleocyemata; Astacidea; Parastacoidea; Parastacidae; Tenuibranchiurus] [molecule=DNA] [moltype=mRNA] [location=genomic] [isolate=BRB_1] [country=Australia: Qld] Tenuibranchiurus glypticus voucher BRB_1 arginine kinase (AK) mRNA, partial CDS
CCCCTGCCTTACCGAGGCCCACTACAAGGAGATGGAGGAGAAGGTTTCATCCACTCTGTCTGGCCTGGAGGGTGAGCTGAAGGGTACCTACTTCCCCCTCACTGGCATGACCAAGGACGTCCAGCAGAAGCTCATTGATGACCACTTCTTGTTCAAGGAAGGTGACCGCTTCCTGCAGGCCGCCAACGCTTGCCGTTACTGGCCCACCGGTCGTGGGATCTACCACAACGACAAGAAGACCTTCCTTGTTTGGGTCAATGAGGAGGATCATCTCCGCATCATTTCCATGCAGATGGGTGGTGACTTGGGCCAGGTCTACCGCCGCCTTGTATCTGCCGTCAATGATATCGAGAAGCGCGTTCCCTTCTCTCACCACGATCGTCTGGGCTTCCTCACTTTCTGCCCCACCAACCTGGGAACCACTATTCGTGCCTCCGTCCACATTAAGCTGCCTAAGCTTGCTGCTAACCGCGAGAAGCTGGAGGAAGTAGCCGGTAGGTACAGCCTCCAGGTCCGCGGTACCCGCGGTGAGCACACC
> Tenuibranchiurus_glypticus.BRB_2 [organism=Tenuibranchiurus glypticus] [note=Eukaryota; Metazoa; Ecdysozoa; Arthropoda; Crustacea; Malacostraca; Eumalacostraca; Eucarida; Decapoda; Pleocyemata; Astacidea; Parastacoidea; Parastacidae; Tenuibranchiurus] [molecule=DNA] [moltype=mRNA] [location=genomic] [isolate=BRB2] [country=Australia: Qld] Tenuibranchiurus glypticus voucher BRB_2 arginine kinase (AK) mRNA, partial CDS
CCCCTGCCTTACCGAGGCCCACTACAAGGAGATGGAGGAGAAGGTTTCATCCACTCTGTCTGGCCTGGAGGGTGAGCTGAAGGGTACCTACTTCCCCCTCACTGGCATGACCAAGGACGTCCAGCAGAAGCTCATTGATGACCACTTCTTGTTCAAGGAAGGTGACCGCTTCCTGCAGGCCGCCAACGCTTGCCGTTACTGGCCCACCGGTCGTGGGATCTACCACAACGACAAGAAGACCTTCCTTGTTTGGGTCAATGAGGAGGATCATCTCCGCATCATTTCCATGCAGATGGGTGGTGACTTGGGCCAGGTCTACCGCCGCCTTGTATCTGCCGTCAATGATATCGAGAAGCGCGTTCCCTTCTCTCACCACGATCGTCTGGGCTTCCTCACTTTCTGCCCCACCAACCTGGGAACCACTATTCGTGCCTCCGTCCACATTAAGCTGCCTAAGCTTGCTGCTAACCGCGAGAAGCTGGAGGAAGTAGCCGGTAGGTACAGCCTCCAGGTCCGCGGTACCCGCGGTGAGCACACC
> Tenuibranchiurus_glypticus.BRB_3 [organism=Tenuibranchiurus glypticus] [note=Eukaryota; Metazoa; Ecdysozoa; Arthropoda; Crustacea; Malacostraca; Eumalacostraca; Eucarida; Decapoda; Pleocyemata; Astacidea; Parastacoidea; Parastacidae; Tenuibranchiurus] [molecule=DNA] [moltype=mRNA] [location=genomic] [isolate=BRB_3] [country=Australia: Qld] Tenuibranchiurus glypticus voucher BRB_3 arginine kinase (AK) mRNA, partial CDS
CCCCTGCCTTACCGAGGCCCACTACAAGGAGATGGAGGAGAAGGTTTCATCCACTCTGTCTGGCCTGGAGGGTGAGCTGAAGGGTACCTACTTCCCCCTCACTGGCATGACCAAGGACGTCCAGCAGAAGCTCATTGATGACCACTTCTTGTTCAAGGAAGGTGACCGCTTCCTGCAGGCCGCCAACGCTTGCCGTTACTGGCCCACCGGTCGTGGGATCTACCACAACGACAAGAAGACCTTCCTTGTTTGGGTCAATGAGGAGGATCATCTCCGCATCATTTCCATGCAGATGGGTGGTGACTTGGGCCAGGTCTACCGCCGCCTTGTATCTGCCGTCAATGATATCGAGAAGCGCGTTCCCTTCTCTCACCACGATCGTCTGGGCTTCCTCACTTTCTGCCCCACCAACCTGGGAACCACTATTCGTGCCTCCGTCCACATTAAGCTGCCTAAGCTTGCTGCTAACCGCGAGAAGCTGGAGGAAGTAGCCGGTAGGTACAGCCTCCAGGTCCGCGGTACCCGCGGTGAGCACACC
> Tenuibranchiurus_glypticus.BRB_4 [organism=Tenuibranchiurus glypticus] [note=Eukaryota; Metazoa; Ecdysozoa; Arthropoda; Crustacea; Malacostraca; Eumalacostraca; Eucarida; Decapoda; Pleocyemata; Astacidea; Parastacoidea; Parastacidae; Tenuibranchiurus] [molecule=DNA] [moltype=mRNA] [location=genomic] [isolate=BRB_4] [country=Australia: Qld] Tenuibranchiurus glypticus voucher BRB_4 arginine kinase (AK) mRNA, partial CDS
CCCCTGCCTTACCGAGGCCCACTACAAGGAGATGGAGGAGAAGGTTTCATCCACTCTGTCTGGCCTGGAGGGTGAGCTGAAGGGTACCTACTTCCCCCTCACTGGCATGACCAAGGACGTCCAGCAGAAGCTCATTGATGACCACTTCTTGTTCAAGGAAGGTGACCGCTTCCTGCAGGCCGCCAACGCTTGCCGTTACTGGCCCACCGGTCGTGGGATCTACCACAACGACAAGAAGACCTTCCTTGTTTGGGTCAATGAGGAGGATCATCTCCGCATCATTTCCATGCAGATGGGTGGTGACTTGGGCCAGGTCTACCGCCGCCTTGTATCTGCCGTCAATGATATCGAGAAGCGCGTTCCCTTCTCTCACCACGATCGTCTGGGCTTCCTCACTTTCTGCCCCACCAACCTGGGAACCACTATTCGTGCCTCCGTCCACATTAAGCTGCCTAAGCTTGCTGCTAACCGCGAGAAGCTGGAGGAAGTAGCCGGTAGGTACAGCCTCCAGGTCCGCGGTACCCGCGGTGAGCACACC
> Tenuibranchiurus_glypticus.BRB_5 [organism=Tenuibranchiurus glypticus] [note=Eukaryota; Metazoa; Ecdysozoa; Arthropoda; Crustacea; Malacostraca; Eumalacostraca; Eucarida; Decapoda; Pleocyemata; Astacidea; Parastacoidea; Parastacidae; Tenuibranchiurus] [molecule=DNA] [moltype=mRNA] [location=genomic] [isolate=BRB_5] [country=Australia: Qld] Tenuibranchiurus glypticus voucher BRB_5 arginine kinase (AK) mRNA, partial CDS
CCCCTGCCTTACCGAGGCCCACTACAAGGAGATGGAGGAGAAGGTTTCATCCACTCTGTCTGGCCTGGAGGGTGAGCTGAAGGGTACCTACTTCCCCCTCACTGGCATGACCAAGGACGTCCAGCAGAAGCTCATTGATGACCACTTCTTGTTCAAGGAAGGTGACCGCTTCCTGCAGGCCGCCAACGCTTGCCGTTACTGGCCCACCGGTCGTGGGATCTACCACAACGACAAGAAGACCTTCCTTGTTTGGGTCAATGAGGAGGATCATCTCCGCATCATTTCCATGCAGATGGGTGGTGACTTGGGCCAGGTCTACCGCCGCCTTGTATCTGCCGTCAATGATATCGAGAAGCGCGTTCCCTTCTCTCACCACGATCGTCTGGGCTTCCTCACTTTCTGCCCCACCAACCTGGGAACCACTATTCGTGCCTCCGTCCACATTAAGCTGCCTAAGCTTGCTGCTAACCGCGAGAAGCTGGAGGAAGTAGCCGGTAGGTACAGCCTCCAGGTCCGCGGTACCCGCGGTGAGCACACC
> Tenuibranchiurus_glypticus.BRB_6 [organism=Tenuibranchiurus glypticus] [note=Eukaryota; Metazoa; Ecdysozoa; Arthropoda; Crustacea; Malacostraca; Eumalacostraca; Eucarida; Decapoda; Pleocyemata; Astacidea; Parastacoidea; Parastacidae; Tenuibranchiurus] [molecule=DNA] [moltype=mRNA] [location=genomic] [isolate=BRB_6] [country=Australia: Qld] Tenuibranchiurus glypticus voucher BRB_6 arginine kinase (AK) mRNA, partial CDS
CCCCTGCCTTACCGAGGCCCACTACAAGGAGATGGAGGAGAAGGTTTCATCCACTCTGTCTGGCCTGGAGGGTGAGCTGAAGGGTACCTACTTCCCCCTCACTGGCATGACCAAGGACGTCCAGCAGAAGCTCATTGATGACCACTTCTTGTTCAAGGAAGGTGACCGCTTCCTGCAGGCCGCCAACGCTTGCCGTTACTGGCCCACCGGTCGTGGGATCTACCACAACGACAAGAAGACCTTCCTTGTTTGGGTCAATGAGGAGGATCATCTCCGCATCATTTCCATGCAGATGGGTGGTGACTTGGGCCAGGTCTACCGCCGCCTTGTATCTGCCGTCAATGATATCGAGAAGCGCGTTCCCTTCTCTCACCACGATCGTCTGGGCTTCCTCACTTTCTGCCCCACCAACCTGGGAACCACTATTCGTGCCTCCGTCCACATTAAGCTGCCTAAGCTTGCTGCTAACCGCGAGAAGCTGGAGGAAGTAGCCGGTAGGTACAGCCTCCAGGTCCGCGGTACCCGCGGTGAGCACACC
> Tenuibranchiurus_glypticus.BER_2 [organism=Tenuibranchiurus glypticus] [note=Eukaryota; Metazoa; Ecdysozoa; Arthropoda; Crustacea; Malacostraca; Eumalacostraca; Eucarida; Decapoda; Pleocyemata; Astacidea; Parastacoidea; Parastacidae; Tenuibranchiurus] [molecule=DNA] [moltype=mRNA] [location=genomic] [isolate=BER_2] [country=Australia: Qld] Tenuibranchiurus glypticus voucher BER_2 arginine kinase (AK) mRNA, partial CDS
CCCCTGCCTTACCGAGGCCCACTACAAGGAGATGGAGGAGAAGGTTTCATCCACTCTGTCTGGCCTGGAGGGTGAGCTGAAGGGTACCTAYTTCCCCCTCACTGGCATGACCAAGGACGTCCAGCAGAAGCTCATTGATGACCACTTCTTGTTCAAGGAAGGTGACCGCTTCCTGCAGGCCGCCAACGCTTGCCGTTACTGGCCCACCGGTCGTGGGATCTACCACAACGACAAGAAGACCTTCCTTGTTTGGGTCAATGAGGAGGATCATCTCCGCATCATTTCCATGCAGATGGGTGGTGACTTGGGCCAGGTCTACCGCCGCCTTGTATCTGCCGTCAATGATATCGAGAAGCGCGTTCCCTTCTCTCACCACGATCGTCTGGGCTTCCTCACTTTCTGCCCCACCAACCTGGGAACCACTATTCGTGCCTCCGTCCACATTAAGCTGCCTAAGCTTGCTGCTAACCGCGAGAAGCTGGAGGAAGTAGCCGGTAGGTACAGCCTCCAGGTCCGCGGTACCCGCGGTGAGCACACC
> Tenuibranchiurus_glypticus.TSFSE_5 [organism=Tenuibranchiurus glypticus] [note=Eukaryota; Metazoa; Ecdysozoa; Arthropoda; Crustacea; Malacostraca; Eumalacostraca; Eucarida; Decapoda; Pleocyemata; Astacidea; Parastacoidea; Parastacidae; Tenuibranchiurus] [molecule=DNA] [moltype=mRNA] [location=genomic] [isolate=TSFSE_5] [country=Australia: Qld] Tenuibranchiurus glypticus voucher TSFSE_5 arginine kinase (AK) mRNA, partial CDS
CCCCTGCCTTACCGAGGCCCACTACAAGGAGATGGAGGAGAAGGTTTCATCCACTCTGTCTGGCCTGGAGGGTGAGCTGAAGGGTACCTACTTCCCCCTCACTGGCATGACCAAGGACGTCCAGCAGAAGCTCATTGATGACCACTTCCTGTTCAAGGAAGGTGACCGCTTCCTGCAGGCCGCCAACGCTTGCCGTTACTGGCCCACCGGTCGTGGTATCTACCACAACGACAAGAAGACCTTCCTTGTTTGGGTCAATGAGGAGGATCATCTCCGCATCATTTCCATGCAGATGGGTGGTGACTTGGGCCAGGTCTACCGCCGCCTTGTATCTGCCGTCAATGATATCGAGAAGCGCGTTCCCTTCTCTCACCACGATCGTCTGGGCTTCCTTACTTTCTGCCCCACCAACCTGGGAACCACTATTCGTGCCTCCGTCCACATTAAGCTGCCCAAGCTTGCTGCTAACCGCGAGAAGCTGGAGGAAGTAGCCGGTAGGTACAGCCTCCAGGTCCGCGGTACCCGCGGTGAGCACACC
> Tenuibranchiurus_glypticus.TSFSC_13 [organism=Tenuibranchiurus glypticus] [note=Eukaryota; Metazoa; Ecdysozoa; Arthropoda; Crustacea; Malacostraca; Eumalacostraca; Eucarida; Decapoda; Pleocyemata; Astacidea; Parastacoidea; Parastacidae; Tenuibranchiurus] [molecule=DNA] [moltype=mRNA] [location=genomic] [isolate=TSFSC_13] [country=Australia: Qld] Tenuibranchiurus glypticus voucher TSFSC_13 arginine kinase (AK) mRNA, partial CDS
CCCCTGCCTTACCGAGGCCCACTACAAGGAGATGGAGGAGAAGGTTTCATCCACTCTGTCTGGCCTGGAGGGTGAGCTGAARGGTACCTACTTCCCCCTCACTGGCATGACCAAGGACGTCCAGCAGAAGCTCATTGATGACCACTTCCTGTTCAAGGAAGGTGACCGCTTCCTGCAGGCCGCCAACGCTTGCCGTTACTGGCCCACCGGTCGTGGTATCTACCACAACGACAAGAAGACCTTCCTTGTTTGGGTCAATGAGGAGGATCATCTCCGCATCATTTCCATGCAGATGGGTGGTGACTTGGGCCAGGTCTACCGCCGCCTTGTATCTGCCGTCAATGATATCGAGAAGCGCGTTCCCTTCTCTCACCACGATCGTCTGGGCTTCCTTACTTTCTGCCCCACCAACCTGGGAACCACTATTCGTGCCTCCGTCCACATTAAGCTGCCCAAGCTTGCTGCTAACCGCGAGAAGCTGGAGGAAGTAGCCGGTAGGTACAGCCTCCAGGTCCGCGGTACCCGCGGTGAGCACACC
> Tenuibranchiurus_glypticus.TSFSC_19 [organism=Tenuibranchiurus glypticus] [note=Eukaryota; Metazoa; Ecdysozoa; Arthropoda; Crustacea; Malacostraca; Eumalacostraca; Eucarida; Decapoda; Pleocyemata; Astacidea; Parastacoidea; Parastacidae; Tenuibranchiurus] [molecule=DNA] [moltype=mRNA] [location=genomic] [isolate=TSFSC_19] [country=Australia: Qld] Tenuibranchiurus glypticus voucher TSFSC_19 arginine kinase (AK) mRNA, partial CDS
CCCCTGCCTTACCGAGGCCCACTACAAGGAGATGGAGGAGAAGGTTTCATCCACTCTGTCTGGCCTGGAGGGTGAGCTGAAGGGTACCTACTTCCCCCTCACTGGCATGACCAAGGACGTCCAGCAGAAGCTCATTGATGACCACTTCCTGTTCAAGGAAGGTGACCGCTTCCTGCAGGCCGCCAACGCTTGCCGTTACTGGCCCACCGGTCGTGGTATCTACCACAACGACAAGAAGACCTTCCTTGTTTGGGTCAATGAGGAGGATCATCTCCGCATCATTTCCATGCAGATGGGTGGTGACTTGGGCCAGGTCTACCGCCGCCTTGTATCTGCCGTCAATGATATCGAGAAGCGCGTTCCCTTCTCTCACCACGATCGTCTGGGCTTCCTTACTTTCTGCCCCACCAACCTGGGAACCACTATTCGTGCCTCCGTCCACATTAAGCTGCCCAAGCTTGCTGCTAACCGCGAGAAGCTGGAGGAAGTAGCCGGTAGGTACAGCCTCCAGGTCCGCGGTACCCGCGGTGAGCACACC
> Tenuibranchiurus_glypticus.TSFSE_20 [organism=Tenuibranchiurus glypticus] [note=Eukaryota; Metazoa; Ecdysozoa; Arthropoda; Crustacea; Malacostraca; Eumalacostraca; Eucarida; Decapoda; Pleocyemata; Astacidea; Parastacoidea; Parastacidae; Tenuibranchiurus] [molecule=DNA] [moltype=mRNA] [location=genomic] [isolate=TSFSE_20] [country=Australia: Qld] Tenuibranchiurus glypticus voucher TSFSE_20 arginine kinase (AK) mRNA, partial CDS
CCCCTGCCTTACCGAGGCCCACTACAAGGAGATGGAGGAGAAGGTTTCATCCACTCTGTCTGGCCTGGAGGGTGAGCTGAAGGGTACCTACTTCCCCCTCACTGGCATGACCAAGGAYGTCCAGCAGAAGCTCATTGATGACCACTTCCTGTTCAAGGAAGGTGACCGCTTCCTGCAGGCCGCCAACGCTTGCCGTTACTGGCCCACCGGTCGTGGTATCTACCACAACGACAAGAAGACCTTCCTTGTTTGGGTCAATGAGGAGGATCATCTCCGCATCATTTCCATGCAGATGGGTGGTGACTTGGGCCAGGTCTACCGCCGCCTTGTATCTGCCGTCAATGATATCGAGAAGCGCGTTCCCTTCTCTCACCACGATCGTCTGGGCTTCCTTACTTTCTGCCCCACCAACCTGGGAACCACTATTCGTGCCTCCGTCCACATTAAGCTGCCCAAGCTTGCTGCTAACCGCGAGAAGCTGGAGGAAGTAGCCGGTAGGTACAGCCTCCAGGTCCGCGGTACCCGCGGTGAGCACACC
> Tenuibranchiurus_glypticus.TSFSF_25 [organism=Tenuibranchiurus glypticus] [note=Eukaryota; Metazoa; Ecdysozoa; Arthropoda; Crustacea; Malacostraca; Eumalacostraca; Eucarida; Decapoda; Pleocyemata; Astacidea; Parastacoidea; Parastacidae; Tenuibranchiurus] [molecule=DNA] [moltype=mRNA] [location=genomic] [isolate=TSFSF_25] [country=Australia: Qld] Tenuibranchiurus glypticus voucher TSFSF_25 arginine kinase (AK) mRNA, partial CDS
CCCCTGCCTTACCGAGGCCCACTACAAGGAGATGGAGGAGAAGGTTTCATCCACTCTGTCTGGCCTGGAGGGTGAGCTGAAGGGTACCTACTTCCCCCTCACTGGCATGACCAAGGACGTCCAGCAGAAGCTCATTGATGACCACTTCCTGTTCAAGGAAGGTGACCGCTTCCTGCAGGCCGCCAACGCTTGCCGTTACTGGCCCACCGGTCGTGGTATCTACCACAACGACAAGAAGACCTTCCTTGTTTGGGTCAATGAGGAGGATCATCTCCGCATCATTTCCATGCAGATGGGTGGTGACTTGGGCCAGGTCTACCGCCGCCTTGTATCTGCCGTCAATGATATCGAGAAGCGCGTTCCCTTCTCTCACCACGATCGTCTGGGCTTCCTTACTTTCTGCCCCACCAACCTGGGAACCACTATTCGTGCCTCCGTCCACATTAAGCTGCCCAAGCTTGCTGCTAACCGCGAGAAGCTGGAGGAAGTAGCCGGTAGGTACAGCCTCCAGGTCCGCGGTACCCGCGGTGAGCACACC
> Tenuibranchiurus_sp.nov.1.MAR_3 [organism=Tenuibranchiurus sp. nov. 1] [note=Eukaryota; Metazoa; Ecdysozoa; Arthropoda; Crustacea; Malacostraca; Eumalacostraca; Eucarida; Decapoda; Pleocyemata; Astacidea; Parastacoidea; Parastacidae; Tenuibranchiurus] [molecule=DNA] [moltype=mRNA] [location=genomic] [isolate=MAR_3] [country=Australia: Qld] Tenuibranchiurus sp.nov.1 voucher MAR_3 arginine kinase (AK) mRNA, partial CDS
CCCCTGCCTTACCGAGGCCCACTACAAGGAGATGGAGGAGAAGGTTTCATCCACTCTGTCTGGCCTGGAGGGTGAGCTGAAGGGTACCTACTTCCCCCTCACTGGCATGACCAAGGACGTCCAGCAGAAGCTCATTGATGACCACTTCCTGTTCAAGGAAGGTGACCGCTTCCTGCAGGCCGCCAACGCTTGCCGTTACTGGCCCACCGGTCGTGGTATCTACCACAACGACAAGAAGACCTTCCTTGTTTGGGTCAATGAGGAGGATCATCTCCGCATCATTTCCATGCAGATGGGTGGTGACTTGGGCCAGGTCTACCGCCGCCTTGTATCTGCCGTCAATGATATCGAGAAGCGCGTTCCCTTCTCTCACCACGATCGTCTGGGCTTCCTCACTTTCTGCCCCACCAACCTGGGAACCACTATTCGTGCCTCCGTCCACATTAAGCTGCCCAAGCTTGCTGCTAACCGCGAGAAGCTGGAGGAAGTAGCCGGTAGGTACAGCCTCCAGGTCCGCGGTACCCGCGGTGAGCACACC
> Tenuibranchiurus_sp.nov.1.MAR_9 [organism=Tenuibranchiurus sp. nov. 1] [note=Eukaryota; Metazoa; Ecdysozoa; Arthropoda; Crustacea; Malacostraca; Eumalacostraca; Eucarida; Decapoda; Pleocyemata; Astacidea; Parastacoidea; Parastacidae; Tenuibranchiurus] [molecule=DNA] [moltype=mRNA] [location=genomic] [isolate=MAR_9] [country=Australia: Qld] Tenuibranchiurus sp.nov.1 voucher MAR_9 arginine kinase (AK) mRNA, partial CDS
CCCCTGCCTTACCGAGGCCCACTACAAGGAGATGGAGGAGAAGGTTTCATCCACTCTGTCTGGCCTGGAGGGTGAGCTGAAGGGTACCTACTTCCCCCTCACTGGCATGACCAAGGACGTCCAGCAGAAGCTCATTGATGACCACTTCCTGTTCAAGGAAGGTGACCGCTTCCTGCAGGCCGCCAACGCTTGCCGTTACTGGCCCACCGGTCGTGGTATCTACCACAACGACAAGAAGACCTTCCTTGTTTGGGTCAATGAGGAGGATCATCTCCGCATCATTTCCATGCAGATGGGTGGTGACTTGGGCCAGGTCTACCGCCGCCTTGTATCTGCCGTCAATGATATCGAGAAGCGCGTTCCCTTCTCTCACCACGATCGTCTGGGCTTCCTYACTTTCTGCCCCACCAACCTGGGAACCACTATTCGTGCCTCCGTCCACATTAAGCTGCCCAAGCTTGCTGCTAACCGCGAGAAGCTGGAGGAAGTAGCCGGTAGGTACAGCCTCCAGGTCCGCGGTACCCGCGGTGAGCACACC
> Tenuibranchiurus_sp.nov.1.MAR_10 [organism=Tenuibranchiurus sp. nov. 1] [note=Eukaryota; Metazoa; Ecdysozoa; Arthropoda; Crustacea; Malacostraca; Eumalacostraca; Eucarida; Decapoda; Pleocyemata; Astacidea; Parastacoidea; Parastacidae; Tenuibranchiurus] [molecule=DNA] [moltype=mRNA] [location=genomic] [isolate=MAR_10] [country=Australia: Qld] Tenuibranchiurus sp.nov.1 voucher MAR_10 arginine kinase (AK) mRNA, partial CDS
CCCCTGCCTTACCGAGGCCCACTACAAGGAGATGGAGGAGAAGGTTTCATCCACTCTGTCTGGCCTGGAGGGTGAGCTGAAGGGTACCTACTTCCCCCTCACTGGCATGACCAAGGACGTCCAGCAGAAGCTCATTGATGACCACTTCCTGTTCAAGGAAGGTGACCGCTTCCTGCAGGCCGCCAACGCTTGCCGTTACTGGCCCACCGGTCGTGGTATCTACCACAACGACAAGAAGACCTTCCTTGTTTGGGTCAATGAGGAGGATCATCTCCGCATCATTTCCATGCAGATGGGTGGTGACTTGGGCCAGGTCTACCGCCGCCTTGTATCTGCCGTCAATGATATCGAGAAGCGCGTTCCCTTCTCTCACCACGATCGTCTGGGCTTCCTTACTTTCTGCCCCACCAACCTGGGAACCACTATTCGTGCCTCCGTCCACATTAAGCTGCCCAAGCTTGCTGCTAACCGCGAGAAGCTGGAGGAAGTAGCCGGTAGGTACAGCCTCCAGGTCCGCGGTACCCGCGGTGAGCACACC
> Tenuibranchiurus_sp.nov.1.TSFSA_4 [organism=Tenuibranchiurus sp. nov. 1] [note=Eukaryota; Metazoa; Ecdysozoa; Arthropoda; Crustacea; Malacostraca; Eumalacostraca; Eucarida; Decapoda; Pleocyemata; Astacidea; Parastacoidea; Parastacidae; Tenuibranchiurus] [molecule=DNA] [moltype=mRNA] [location=genomic] [isolate=TSFSA_4] [country=Australia: Qld] Tenuibranchiurus sp.nov.1 voucher TSFSA_4 arginine kinase (AK) mRNA, partial CDS
CCCCTGCCTTACCGAGGCCCACTACAAGGAGATGGAGGAGAAGGTTTCATCCACTCTGTCTGGCCTGGAGGGTGAGCTGAAGGGTACCTACTTCCCCCTCACTGGCATGACCAAGGACGTCCAGCAGAAGCTCATTGATGACCACTTCCTGTTCAAGGAAGGTGACCGCTTCCTGCAGGCCGCCAACGCTTGCCGTTACTGGCCCACCGGTCGTGGTATCTACCACAACGACAAGAAGACCTTCCTTGTTTGGGTCAATGAGGAGGATCATCTCCGCATCATTTCCATGCAGATGGGTGGTGACTTGGGCCAGGTCTACCGCCGCCTTGTATCTGCCGTCAATGATATCGAGAAGCGCGTTCCCTTCTCTCACCACGATCGTCTGGGCTTCCTTACTTTCTGCCCCACCAACCTGGGAACCACTATTCGTGCCTCCGTCCACATTAAGCTGCCCAAGCTTGCTGCTAACCGCGAGAAGCTGGAGGAAGTAGCCGGTAGGTACAGCCTCCAGGTCCGCGGTACCCGCGGTGAGCACACC
> Tenuibranchiurus_sp.nov.1.TSFSC_17 [organism=Tenuibranchiurus sp. nov. 1] [note=Eukaryota; Metazoa; Ecdysozoa; Arthropoda; Crustacea; Malacostraca; Eumalacostraca; Eucarida; Decapoda; Pleocyemata; Astacidea; Parastacoidea; Parastacidae; Tenuibranchiurus] [molecule=DNA] [moltype=mRNA] [location=genomic] [isolate=TSFSC_17] [country=Australia: Qld] Tenuibranchiurus sp.nov.1 voucher TSFSC_17 arginine kinase (AK) mRNA, partial CDS
CCCCTGCCTTACCGAGGCCCACTACAAGGAGATGGAGGAGAAGGTTTCATCCACTCTGTCTGGCCTGGAGGGTGAGCTGAAGGGTACCTACTTCCCCCTCACTGGCATGACCAAGGACGTCCAGCAGAAGCTCATTGATGACCACTTCCTGTTCAAGGAAGGTGACCGCTTCCTGCAGGCCGCCAACGCTTGCCGTTACTGGCCCACCGGTCGTGGTATCTACCACAACGACAAGAAGACCTTCCTTGTTTGGGTCAATGAGGAGGATCATCTCCGCATCATTTCCATGCAGATGGGTGGTGACTTGGGCCAGGTCTACCGCCGCCTTGTATCTGCCGTCAATGATATCGAGAAGCGCGTTCCCTTCTCTCACCACGATCGTCTGGGCTTCCTTACTTTCTGCCCCACCAACCTGGGAACCACTATTCGTGCCTCCGTCCACATTAAGCTGCCCAAGCTTGCTGCTAACCGCGAGAAGCTGGAGGAAGTAGCCGGTAGGTACAGCCTCCAGGTCCGCGGTACCCGCGGTGAGCACACC
> Tenuibranchiurus_sp.nov.1.TSFSC_22 [organism=Tenuibranchiurus sp. nov. 1] [note=Eukaryota; Metazoa; Ecdysozoa; Arthropoda; Crustacea; Malacostraca; Eumalacostraca; Eucarida; Decapoda; Pleocyemata; Astacidea; Parastacoidea; Parastacidae; Tenuibranchiurus] [molecule=DNA] [moltype=mRNA] [location=genomic] [isolate=TSFSC_22] [country=Australia: Qld] Tenuibranchiurus sp.nov.1 voucher TSFSC_22 arginine kinase (AK) mRNA, partial CDS
CCCCTGCCTTACCGAGGCCCACTACAAGGAGATGGAGGAGAAGGTTTCATCCACTCTGTCTGGCCTGGAGGGTGAGCTGAAGGGTACCTACTTCCCCCTCACTGGCATGACCAAGGACGTCCAGCAGAAGCTCATTGATGACCACTTCCTGTTCAAGGAAGGTGACCGCTTCCTGCAGGCCGCCAACGCTTGCCGTTACTGGCCCACCGGTCGTGGTATCTACCACAACGACAAGAAGACCTTCCTTGTTTGGGTCAATGAGGAGGATCATCTCCGCATCATTTCCATGCAGATGGGTGGTGACTTGGGCCAGGTCTACCGCCGCCTTGTATCTGCCGTCAATGATATCGAGAAGCGCGTTCCCTTCTCTCACCACGATCGTCTGGGCTTCCTTACTTTCTGCCCCACCAACCTGGGAACCACTATTCGTGCCTCCGTCCACATTAAGCTGCCCAAGCTTGCTGCTAACCGCGAGAAGCTGGAGGAAGTAGCCGGTAGGTACAGCCTCCAGGTCCGCGGTACCCGCGGTGAGCACACC
> Tenuibranchiurus_sp.nov.2.BER_4 [organism=Tenuibranchiurus sp. nov. 2] [note=Eukaryota; Metazoa; Ecdysozoa; Arthropoda; Crustacea; Malacostraca; Eumalacostraca; Eucarida; Decapoda; Pleocyemata; Astacidea; Parastacoidea; Parastacidae; Tenuibranchiurus] [molecule=DNA] [moltype=mRNA] [location=genomic] [isolate=BER_4] [country=Australia: Qld] Tenuibranchiurus sp.nov.2 voucher BER_4 arginine kinase (AK) mRNA, partial CDS
CCCCTGCCTTACCGAGGCCCACTACAAGGAGATGGAGGAGAAGGTTTCATCCACTCTGTCTGGCCTGGAGGGTGAGCTGAAGGGTACCTAYTTCCCCCTCACTGGCATGACCAAGGACGTCCAGCAGAAGCTCATTGATGACCACTTCTTGTTCAAGGAAGGTGACCGCTTCCTGCAGGCCGCCAACGCTTGCCGTTACTGGCCCACCGGTCGTGGGATCTACCACAACGACAAGAAGACCTTCCTTGTTTGGGTCAATGAGGAGGATCATCTCCGCATCATTTCCATGCAGATGGGTGGTGACTTGGGCCAGGTCTACCGCCGCCTTGTATCTGCCGTCAATGATATCGAGAAGCGCGTTCCCTTCTCTCACCACGATCGTCTGGGCTTCCTCACTTTCTGCCCCACCAACCTGGGAACCACTATTCGTGCCTCCGTCCACATTAAGCTGCCTAAGCTTGCTGCTAACCGCGAGAAGCTGGAGGAAGTAGCCGGTAGGTACAGCCTCCAGGTCCGCGGTACCCGCGGTGAGCACACC
> Tenuibranchiurus_sp.nov.3.HB_1 [organism=Tenuibranchiurus sp. nov. 3] [note=Eukaryota; Metazoa; Ecdysozoa; Arthropoda; Crustacea; Malacostraca; Eumalacostraca; Eucarida; Decapoda; Pleocyemata; Astacidea; Parastacoidea; Parastacidae; Tenuibranchiurus] [molecule=DNA] [moltype=mRNA] [location=genomic] [isolate=HB_1] [country=Australia: Qld] Tenuibranchiurus sp.nov.3 voucher HB_1 arginine kinase (AK) mRNA, partial CDS
CCCCTGCCTTACCGAGGCCCACTACAAGGAGATGGARGAGAAGGTTTCATCCACTCTGTCTGGCCTGGAGGGTGAGCTGAAGGGTACCTACTTCCCCCTCACTGGCATGACCAAGGACGTCCAGCAGAAGCTCATTGATGACCACTTCCTGTTCAAGGAAGGTGACCGCTTCCTGCAGGCCGCCAACGCTTGCCGTTACTGGCCCACCGGTCGTGGTATCTACCACAACGACAAGAAGACCTTCCTTGTTTGGGTCAATGAGGAGGATCATCTCCGCATCATTTCCATGCAGATGGGTGGTGACTTGGGCCAGGTCTACCGCCGCCTTGTATCTGCCGTCAATGATATCGAGAAGCGCGTTCCCTTCTCTCACCACGATCGTCTGGGCTTCCTTACTTTCTGCCCCACCAACCTGGGAACCACTATTCGTGCCTCCGTCCACATTAAGCTGCCCAAGCTTGCTGCTAACCGCGAGAAGCTGGAGGAAGTAGCCGGTAGGTACAGCCTCCAGGTCCGCGGTACCCGCGGTGAGCACACC
> Tenuibranchiurus_sp.nov.3.HB_2 [organism=Tenuibranchiurus sp. nov. 3] [note=Eukaryota; Metazoa; Ecdysozoa; Arthropoda; Crustacea; Malacostraca; Eumalacostraca; Eucarida; Decapoda; Pleocyemata; Astacidea; Parastacoidea; Parastacidae; Tenuibranchiurus] [molecule=DNA] [moltype=mRNA] [location=genomic] [isolate=HB_2] [country=Australia: Qld] Tenuibranchiurus sp.nov.3 voucher HB_2 arginine kinase (AK) mRNA, partial CDS
CCCCTGCCTTACCGAGGCCCACTACAAGGAGATGGARGAGAAGGTTTCATCCACTCTGTCTGGCCTGGAGGGTGAGCTGAAGGGTACCTACTTCCCCCTCACTGGCATGACCAAGGACGTCCAGCAGAAGCTCATTGATGACCACTTCCTGTTCAAGGAAGGTGACCGCTTCCTGCAGGCCGCCAACGCTTGCCGTTACTGGCCCACCGGTCGTGGTATCTACCACAACGACAAGAAGACCTTCCTTGTTTGGGTCAATGAGGAGGATCATCTCCGCATCATTTCCATGCAGATGGGTGGTGACTTGGGCCAGGTCTACCGCCGCCTTGTATCTGCCGTCAATGATATCGAGAAGCGCGTTCCCTTCTCTCACCACGATCGTCTGGGCTTCCTYACTTTCTGCCCCACCAACCTGGGAACCACTATTCGTGCCTCCGTCCACATTAAGCTGCCCAAGCTTGCTGCTAACCGCGAGAAGCTGGAGGAAGTAGCCGGTAGGTACAGCCTCCAGGTCCGCGGTACCCGCGGTGAGCACACC
> Tenuibranchiurus_sp.nov.3.HB_4 [organism=Tenuibranchiurus sp. nov. 3] [note=Eukaryota; Metazoa; Ecdysozoa; Arthropoda; Crustacea; Malacostraca; Eumalacostraca; Eucarida; Decapoda; Pleocyemata; Astacidea; Parastacoidea; Parastacidae; Tenuibranchiurus] [molecule=DNA] [moltype=mRNA] [location=genomic] [isolate=HB_4] [country=Australia: Qld] Tenuibranchiurus sp.nov.3 voucher HB_4 arginine kinase (AK) mRNA, partial CDS
CCCCTGCCTTACCGAGGCCCACTACAAGGAGATGGAGGAGAAGGTTTCATCCACTCTGTCTGGCCTGGAGGGTGAGCTGAAGGGTACCTACTTCCCCCTCACTGGCATGACCAAGGACGTCCAGCAGAAGCTCATTGATGACCACTTCCTGTTCAAGGAAGGTGACCGCTTCCTGCAGGCCGCCAACGCTTGCCGTTACTGGCCCACCGGTCGTGGTATCTACCACAACGACAAGAAGACCTTCCTTGTTTGGGTCAATGAGGAGGATCATCTCCGCATCATTTCCATGCAGATGGGTGGTGACTTGGGCCAGGTCTACCGCCGCCTTGTATCTGCCGTCAATGATATCGAGAAGCGCGTTCCCTTCTCTCACCACGATCGTCTGGGCTTCCTTACTTTCTGCCCCACCAACCTGGGAACCACTATTCGTGCCTCCGTCCACATTAAGCTGCCCAAGCTTGCTGCTAACCGCGAGAAGCTGGAGGAAGTAGCCGGTAGGTACAGCCTCCAGGTCCGCGGTACCCGCGGTGAGCACACC
> Tenuibranchiurus_sp.nov.3.HB_5 [organism=Tenuibranchiurus sp. nov. 3] [note=Eukaryota; Metazoa; Ecdysozoa; Arthropoda; Crustacea; Malacostraca; Eumalacostraca; Eucarida; Decapoda; Pleocyemata; Astacidea; Parastacoidea; Parastacidae; Tenuibranchiurus] [molecule=DNA] [moltype=mRNA] [location=genomic] [isolate=HB_5] [country=Australia: Qld] Tenuibranchiurus sp.nov.3 voucher HB_5 arginine kinase (AK) mRNA, partial CDS
CCCCTGCCTTACCGAGGCCCACTACAAGGAGATGGAGGAGAAGGTTTCATCCACTCTGTCTGGCCTGGAGGGTGAGCTGAAGGGTACCTACTTCCCCCTCACTGGCATGACCAAGGACGTCCAGCAGAAGCTCATTGATGACCACTTCCTGTTCAAGGAAGGTGACCGCTTCCTGCAGGCCGCCAACGCTTGCCGTTACTGGCCCACCGGTCGTGGTATCTACCACAACGACAAGAAGACCTTCCTTGTTTGGGTCAATGAGGAGGATCATCTCCGCATCATTTCCATGCAGATGGGTGGTGACTTGGGCCAGGTCTACCGCCGCCTTGTATCTGCCGTCAATGATATCGAGAAGCGCGTTCCCTTCTCTCACCACGATCGTCTGGGCTTCCTTACTTTCTGCCCCACCAACCTGGGAACCACTATTCGTGCCTCCGTCCACATTAAGCTGCCCAAGCTTGCTGCTAACCGCGAGAAGCTGGAGGAAGTAGCCGGTAGGTACAGCCTCCAGGTCCGCGGTACCCGCGGTGAGCACACC
> Tenuibranchiurus_sp.nov.4.TEW_1 [organism=Tenuibranchiurus sp. nov. 4] [note=Eukaryota; Metazoa; Ecdysozoa; Arthropoda; Crustacea; Malacostraca; Eumalacostraca; Eucarida; Decapoda; Pleocyemata; Astacidea; Parastacoidea; Parastacidae; Tenuibranchiurus] [molecule=DNA] [moltype=mRNA] [location=genomic] [isolate=TEW_1] [country=Australia: Qld] Tenuibranchiurus sp.nov.4 voucher TEW_1 arginine kinase (AK) mRNA, partial CDS
CCCCTGCCTTACTGAGGCCCACTACAAGGAGATGGARGAGAAGGTTTCATCCACTCTGTCTGGCCTGGAGGGTGAGCTGAAGGGTACCTACTTCCCCCTCACTGGCATGACCAAGGACGTCCAGCAGAAGCTCATTGATGACCACTTCCTGTTCAAGGAAGGTGACCGCTTCCTGCAGGCCGCCAACGCTTGCCGTTACTGGCCCACCGGTCGTGGTATCTACCACAACGACAAGAAGACCTTCCTTGTTTGGGTCAATGAGGAGGATCATCTCCGCATCATTTCCATGCAGATGGGTGGTGACTTGGGCCAGGTCTACCGCCGCCTTGTATCTGCCGTCAATGATATCGAGAAGCGCGTTCCCTTCTCTCACCACGATCGTCTGGGCTTCCTCACTTTCTGCCCCACCAACCTGGGAACCACTATTCGTGCCTCCGTCCACATTAAGCTGCCTAAGCTTGCTGCTAACCGCGAGAAGCTGGAGGAAGTAGCCGGTAGGTACAGCCTCCAGGTCCGCGGTACCCGCGGTGAGCACACC
> Tenuibranchiurus_sp.nov.4.TEW_2 [organism=Tenuibranchiurus sp. nov. 4] [note=Eukaryota; Metazoa; Ecdysozoa; Arthropoda; Crustacea; Malacostraca; Eumalacostraca; Eucarida; Decapoda; Pleocyemata; Astacidea; Parastacoidea; Parastacidae; Tenuibranchiurus] [molecule=DNA] [moltype=mRNA] [location=genomic] [isolate=TEW_2] [country=Australia: Qld] Tenuibranchiurus sp.nov.4 voucher TEW_2 arginine kinase (AK) mRNA, partial CDS
CCCCTGCCTTACTGAGGCCCACTACAAGGAGATGGAGGAGAAGGTTTCATCCACTCTGTCTGGCCTGGAGGGTGAGCTGAAGGGTACCTACTTCCCCCTCACTGGCATGACCAAGGACGTCCAGCAGAAGCTCATTGATGACCACTTCCTGTTCAAGGAAGGTGACCGCTTCCTGCAGGCCGCCAACGCTTGCCGTTACTGGCCCACCGGTCGTGGTATCTACCACAACGACAAGAAGACCTTCCTTGTTTGGGTCAATGAGGAGGATCATCTCCGCATCATTTCCATGCAGATGGGTGGTGACTTGGGCCAGGTCTACCGCCGCCTTGTATCTGCCGTCAATGATATCGAGAAGCGCGTTCCCTTCTCTCACCACGATCGTCTGGGCTTCCTCACTTTCTGCCCCACCAACCTGGGAACCACTATTCGTGCCTCCGTCCACATTAAGCTGCCTAAGCTTGCTGCTAACCGCGAGAAGCTGGAGGAAGTAGCCGGTAGGTACAGCCTCCAGGTCCGCGGTACCCGCGGTGAGCACACC
> Tenuibranchiurus_sp.nov.4.TEW_4 [organism=Tenuibranchiurus sp. nov. 4] [note=Eukaryota; Metazoa; Ecdysozoa; Arthropoda; Crustacea; Malacostraca; Eumalacostraca; Eucarida; Decapoda; Pleocyemata; Astacidea; Parastacoidea; Parastacidae; Tenuibranchiurus] [molecule=DNA] [moltype=mRNA] [location=genomic] [isolate=TEW_4] [country=Australia: Qld] Tenuibranchiurus sp.nov.4 voucher TEW_4 arginine kinase (AK) mRNA, partial CDS
CCCCTGCCTTACTGAGGCCCACTACAAGGAGATGGAGGAGAAGGTTTCATCCACTCTGTCTGGCCTGGAGGGTGAGCTGAAGGGTACCTACTTCCCCCTCACTGGCATGACCAAGGACGTCCAGCAGAAGCTCATTGATGACCACTTCCTGTTCAAGGAAGGTGACCGCTTCCTGCAGGCCGCCAACGCTTGCCGTTACTGGCCCACCGGTCGTGGTATCTACCACAACGACAAGAAGACCTTCCTTGTTTGGGTCAATGAGGAGGATCATCTCCGCATCATTTCCATGCAGATGGGTGGTGACTTGGGCCAGGTCTACCGCCGCCTTGTATCTGCCGTCAATGATATCGAGAAGCGCGTTCCCTTCTCTCACCACGATCGTCTGGGCTTCCTCACTTTCTGCCCCACCAACCTGGGAACCACTATTCGTGCCTCCGTCCACATTAAGCTGCCTAAGCTTGCTGCTAACCGCGAGAAGCTGGAGGAAGTWGCCGGTAGGTACAGCCTCCAGGTCCGCGGTACCCGCGGTGAGCACACC
> Tenuibranchiurus_sp.nov.4.TEW_5 [organism=Tenuibranchiurus sp. nov. 4] [note=Eukaryota; Metazoa; Ecdysozoa; Arthropoda; Crustacea; Malacostraca; Eumalacostraca; Eucarida; Decapoda; Pleocyemata; Astacidea; Parastacoidea; Parastacidae; Tenuibranchiurus] [molecule=DNA] [moltype=mRNA] [location=genomic] [isolate=TEW_5] [country=Australia: Qld] Tenuibranchiurus sp.nov.4 voucher TEW_5 arginine kinase (AK) mRNA, partial CDS
CCCCTGCCTTACTGAGGCCCACTACAAGGAGATGGAGGAGAAGGTTTCATCCACTCTGTCTGGCCTGGAGGGTGAGCTGAAGGGTACCTACTTCCCCCTCACTGGCATGACCAAGGACGTCCAGCAGAAGCTCATTGATGACCACTTCCTGTTCAAGGAAGGTGACCGCTTCCTGCAGGCCGCCAACGCTTGCCGTTACTGGCCCACCGGTCGTGGTATCTACCACAACGACAAGAAGACCTTCCTTGTTTGGGTCAATGAGGAGGATCATCTCCGCATCATTTCCATGCAGATGGGTGGTGACTTGGGCCAGGTCTACCGCCGCCTTGTATCTGCCGTCAATGATATCGAGAAGCGCGTTCCCTTCTCTCACCACGATCGTCTGGGCTTCCTCACTTTCTGCCCCACCAACCTGGGAACCACTATTCGTGCCTCCGTCCACATTAAGCTGCCTAAGCTTGCTGCTAACCGCGAGAAGCTGGAGGAAGTAGCCGGTAGGTACAGCCTCCAGGTCCGCGGTACCCGCGGTGAGCACACC
> Tenuibranchiurus_sp.nov.4.LW_1 [organism=Tenuibranchiurus sp. nov. 4] [note=Eukaryota; Metazoa; Ecdysozoa; Arthropoda; Crustacea; Malacostraca; Eumalacostraca; Eucarida; Decapoda; Pleocyemata; Astacidea; Parastacoidea; Parastacidae; Tenuibranchiurus] [molecule=DNA] [moltype=mRNA] [location=genomic] [isolate=LW_1] [country=Australia: Qld] Tenuibranchiurus sp.nov.4 voucher LW_1 arginine kinase (AK) mRNA, partial CDS
CCCCTGCCTTACTGAGGCCCACTACAAGGAGATGGAGGAGAAGGTTTCATCCACTCTGTCTGGCCTGGAGGGTGAGCTGAAGGGTACCTACTTCCCCCTCACTGGCATGACCAAGGACGTCCAGCAGAAGCTCATTGATGACCACTTCCTGTTCAAGGAAGGTGACCGCTTCCTGCAGGCCGCCAACGCTTGCCGTTACTGGCCCACYGGTCGTGGTATCTACCACAACGACAAGAAGACCTTCCTTGTTTGGGTCAATGAGGAGGATCATCTCCGCATCATTTCCATGCAGATGGGTGGTGACTTGGGCCAGGTCTACCGCCGCCTTGTATCTGCCGTCAATGATATCGAGAAGCGCGTTCCCTTCTCTCACCACGATCGTCTGGGCTTCCTCACTTTCTGCCCCACCAACCTGGGAACCACTATTCGTGCCTCCGTCCACATTAAGCTGCCTAAGCTTGCTGCTAACCGCGAGAAGCTGGAGGAAGTAGCCGGTAGGTACAGCCTCCAGGTCCGCGGTACCCGCGGTGAGCACACC
> Tenuibranchiurus_sp.nov.4.LW_2 [organism=Tenuibranchiurus sp. nov. 4] [note=Eukaryota; Metazoa; Ecdysozoa; Arthropoda; Crustacea; Malacostraca; Eumalacostraca; Eucarida; Decapoda; Pleocyemata; Astacidea; Parastacoidea; Parastacidae; Tenuibranchiurus] [molecule=DNA] [moltype=mRNA] [location=genomic] [isolate=LW_2] [country=Australia: Qld] Tenuibranchiurus sp.nov.4 voucher LW_2 arginine kinase (AK) mRNA, partial CDS
CCCCTGCCTTACTGAGGCCCACTACAAGGAGATGGAGGAGAAGGTTTCATCCACTCTGTCTGGCCTGGAGGGTGAGCTGAAGGGTACCTACTTCCCCCTCACTGGCATGACCAAGGACGTCCAGCAGAAGCTCATTGATGACCACTTCCTGTTCAAGGAAGGTGACCGCTTCCTGCAGGCCGCCAACGCTTGCCGTTACTGGCCCACYGGTCGTGGTATCTACCACAACGACAAGAAGACCTTCCTTGTTTGGGTCAATGAGGAGGATCATCTCCGCATCATTTCCATGCAGATGGGTGGTGACTTGGGCCAGGTCTACCGCCGCCTTGTATCTGCCGTCAATGATATCGAGAAGCGCGTTCCCTTCTCTCACCACGATCGTCTGGGCTTCCTCACTTTCTGCCCCACCAACCTGGGAACCACTATTCGTGCCTCCGTCCACATTAAGCTGCCTAAGCTTGCTGCTAACCGCGAGAAGCTGGAGGAAGTAGCCGGTAGGTACAGCCTCCAGGTCCGCGGTACCCGCGGTGAGCACACC
> Tenuibranchiurus_sp.nov.4.LW_3 [organism=Tenuibranchiurus sp. nov. 4] [note=Eukaryota; Metazoa; Ecdysozoa; Arthropoda; Crustacea; Malacostraca; Eumalacostraca; Eucarida; Decapoda; Pleocyemata; Astacidea; Parastacoidea; Parastacidae; Tenuibranchiurus] [molecule=DNA] [moltype=mRNA] [location=genomic] [isolate=LW_3] [country=Australia: Qld] Tenuibranchiurus sp.nov.4 voucher LW_3 arginine kinase (AK) mRNA, partial CDS
CCCCTGCCTTACTGAGGCCCACTACAAGGAGATGGAGGAGAAGGTTTCATCCACTCTGTCTGGCCTGGAGGGTGAGCTGAAGGGTACCTACTTCCCCCTCACTGGCATGACCAAGGACGTCCAGCAGAAGCTCATTGATGACCACTTCCTGTTCAAGGAAGGTGACCGCTTCCTGCAGGCCGCCAACGCTTGCCGTTACTGGCCCACYGGTCGTGGTATCTACCACAACGACAAGAAGACCTTCCTTGTTTGGGTCAATGAGGAGGATCATCTCCGCATCATTTCCATGCAGATGGGTGGTGACTTGGGCCAGGTCTACCGCCGCCTTGTATCTGCCGTCAATGATATCGAGAAGCGCGTTCCCTTCTCTCACCACGATCGTCTGGGCTTCCTCACTTTCTGCCCCACCAACCTGGGAACCACTATTCGTGCCTCCGTCCACATTAAGCTGCCTAAGCTTGCTGCTAACCGCGAGAAGCTGGAGGAAGTAGCCGGTAGGTACAGCCTCCAGGTCCGCGGTACCCGCGGTGAGCACACC
> Tenuibranchiurus_sp.nov.4.LW_5 [organism=Tenuibranchiurus sp. nov. 4] [note=Eukaryota; Metazoa; Ecdysozoa; Arthropoda; Crustacea; Malacostraca; Eumalacostraca; Eucarida; Decapoda; Pleocyemata; Astacidea; Parastacoidea; Parastacidae; Tenuibranchiurus] [molecule=DNA] [moltype=mRNA] [location=genomic] [isolate=LW_5] [country=Australia: Qld] Tenuibranchiurus sp.nov.4 voucher LW_5 arginine kinase (AK) mRNA, partial CDS
CCCCTGCCTTACTGAGGCCCACTACAAGGAGATGGAGGAGAAGGTTTCATCCACTCTGTCTGGCCTGGAGGGTGAGCTGAAGGGTACCTACTTCCCCCTCACTGGCATGACCAAGGACGTCCAGCAGAAGCTCATTGATGACCACTTCCTGTTCAAGGAAGGTGACCGCTTCCTGCAGGCCGCCAACGCTTGCCGTTACTGGCCCACYGGTCGTGGTATCTACCACAACGACAAGAAGACCTTCCTTGTTTGGGTCAATGAGGAGGATCATCTCCGCATCATTTCCATGCAGATGGGTGGTGACTTGGGCCAGGTCTACCGCCGCCTTGTATCTGCCGTCAATGATATCGAGAAGCGCGTTCCCTTCTCTCACCACGATCGTCTGGGCTTCCTCACTTTCTGCCCCACCAACCTGGGAACCACTATTCGTGCCTCCGTCCACATTAAGCTGCCTAAGCTTGCTGCTAACCGCGAGAAGCTGGAGGAAGTAGCCGGTAGGTACAGCCTCCAGGTCCGCGGTACCCGCGGTGAGCACACC
> Tenuibranchiurus_sp.nov.5.GC1_1 [organism=Tenuibranchiurus sp. nov. 5] [note=Eukaryota; Metazoa; Ecdysozoa; Arthropoda; Crustacea; Malacostraca; Eumalacostraca; Eucarida; Decapoda; Pleocyemata; Astacidea; Parastacoidea; Parastacidae; Tenuibranchiurus] [molecule=DNA] [moltype=mRNA] [location=genomic] [isolate=GC1_1] [country=Australia: Qld] Tenuibranchiurus sp.nov.5 voucher GC1_1 arginine kinase (AK) mRNA, partial CDS
CCCCTGCCTTACTGAGGCCCACTACAAGGAGATGGAGGAGAAGGTTTCATCCACTCTGTCTGGCCTGGAGGGTGAGCTGAAGGGTACCTACTTCCCCCTCACTGGCATGACCAAGGACGTCCAGCAGAAGCTCATTGATGACCACTTCCTCTTCAAGGAAGGTGACCGCTTCCTGCAGGCCGCCAACGCTTGCCGTTACTGGCCCACCGGTCGTGGTATCTACCACAACGACAAGAAGACCTTCCTTGTTTGGGTCAATGAGGAGGATCATCTCCGCATCATTTCCATGCAGATGGGTGGTGACTTGGGCCAGGTCTACCGCCGCCTTGTATCTGCCGTCAATGATATMGAGAAGCGCGTTCCCTTCTCTCACCACGATCGTCTGGGCTTCCTCACTTTCTGCCCCACCAACCTGGGAACCACTATTCGTGCCTCCGTCCACATTAAGCTGCCTAAGCTTGCTGCTAACCGCGAGAAGCTGGAGGAAGTAGCCGGTAGGTACAGCCTCCAGGTCCGCGGTACCCGCGGTGAGCACACC
> Tenuibranchiurus_sp.nov.5.GC1_3 [organism=Tenuibranchiurus sp. nov. 5] [note=Eukaryota; Metazoa; Ecdysozoa; Arthropoda; Crustacea; Malacostraca; Eumalacostraca; Eucarida; Decapoda; Pleocyemata; Astacidea; Parastacoidea; Parastacidae; Tenuibranchiurus] [molecule=DNA] [moltype=mRNA] [location=genomic] [isolate=GC1_3] [country=Australia: Qld] Tenuibranchiurus sp.nov.5 voucher GC1_3 arginine kinase (AK) mRNA, partial CDS
CCCCTGCCTTACTGAGGCCCACTACAAGGAGATGGAGGAGAAGGTTTCATCCACTCTGTCTGGCCTGGAGGGTGAGCTGAAGGGTACCTACTTCCCCCTCACTGGCATGACCAAGGACGTCCAGCAGAAGCTCATTGATGACCACTTCCTCTTCAAGGAAGGTGACCGCTTCCTGCAGGCCGCCAACGCTTGCCGTTACTGGCCCACCGGTCGTGGTATCTACCACAACGACAAGAAGACCTTCCTTGTTTGGGTCAATGAGGAGGATCATCTCCGCATCATTTCCATGCAGATGGGTGGTGACTTGGGCCAGGTCTACCGCCGCCTTGTATCTGCCGTCAATGATATCGAGAAGCGCGTTCCCTTCTCTCACCACGATCGTCTGGGCTTCCTCACTTTCTGCCCCACCAACCTGGGAACCACTATTCGTGCCTCCGTCCACATTAAGCTGCCTAAGCTTGCTGCTAACCGCGAGAAGCTGGAGGAAGTAGCCGGTAGGTACAGCCTCCAGGTCCGCGGTACCCGCGGTGAGCACACC
> Tenuibranchiurus_sp.nov.5.GC1_5 [organism=Tenuibranchiurus sp. nov. 5] [note=Eukaryota; Metazoa; Ecdysozoa; Arthropoda; Crustacea; Malacostraca; Eumalacostraca; Eucarida; Decapoda; Pleocyemata; Astacidea; Parastacoidea; Parastacidae; Tenuibranchiurus] [molecule=DNA] [moltype=mRNA] [location=genomic] [isolate=GC1_5] [country=Australia: Qld] Tenuibranchiurus sp.nov.5 voucher GC1_5 arginine kinase (AK) mRNA, partial CDS
CCCCTGCCTTACTGAGGCCCACTACAAGGAGATGGAGGAGAAGGTTTCATCCACTCTGTCTGGCCTGGAGGGTGAGCTGAAGGGTACCTACTTCCCCCTCACTGGCATGACCAAGGACGTCCAGCAGAAGCTCATTGATGACCACTTCCTCTTCAAGGAAGGTGACCGCTTCCTGCAGGCCGCCAACGCTTGCCGTTACTGGCCCACCGGTCGTGGTATCTACCACAACGACAAGAAGACCTTCCTTGTTTGGGTCAATGAGGAGGATCATCTCCGCATCATTTCCATGCAGATGGGTGGTGACTTGGGCCAGGTCTACCGCCGCCTTGTATCTGCCGTCAATGATATCGAGAAGCGCGTTCCCTTCTCTCACCACGATCGTCTGGGCTTCCTCACTTTCTGCCCCACCAACCTGGGAACCACTATTCGTGCCTCCGTCCACATTAAGCTGCCTAAGCTTGCTGCTAACCGCGAGAAGCTGGAGGAAGTAGCCGGTAGGTACAGCCTCCAGGTCCGCGGTACCCGCGGTGAGCACACC
> Tenuibranchiurus_sp.nov.5.GC2_1 [organism=Tenuibranchiurus sp. nov. 5] [note=Eukaryota; Metazoa; Ecdysozoa; Arthropoda; Crustacea; Malacostraca; Eumalacostraca; Eucarida; Decapoda; Pleocyemata; Astacidea; Parastacoidea; Parastacidae; Tenuibranchiurus] [molecule=DNA] [moltype=mRNA] [location=genomic] [isolate=GC2_1] [country=Australia: Qld] Tenuibranchiurus sp.nov.5 voucher GC2_1 arginine kinase (AK) mRNA, partial CDS
CCCCTGCCTTACTGAGGCCCACTACAAGGAGATGGAGGAGAAGGTTTCATCCACTCTGTCTGGCCTGGAGGGTGAGCTGAAGGGTACCTACTTCCCCCTCACTGGCATGACCAAGGACGTCCAGCAGAAGCTCATTGATGACCACTTCCTCTTCAAGGAAGGTGACCGCTTCCTGCAGGCCGCCAACGCTTGCCGTTACTGGCCCACCGGTCGTGGTATCTACCACAACGACAAGAAGACCTTCCTTGTTTGGGTCAATGAGGAGGATCATCTCCGCATCATTTCCATGCAGATGGGTGGTGACTTGGGCCAGGTCTACCGCCGCCTTGTATCTGCCGTCAATGATATCGAGAAGCGCGTTCCCTTCTCTCACCACGATCGTCTGGGCTTCCTCACTTTCTGCCCCACCAACCTGGGAACCACTATTCGTGCCTCCGTCCACATTAAGCTGCCTAAGCTTGCTGCTAACCGCGAGAAGCTGGAGGAAGTAGCCGGTAGGTACAGCCTCCAGGTCCGCGGTACCCGCGGTGAGCACACC
> Tenuibranchiurus_sp.nov.5.GC2_3 [organism=Tenuibranchiurus sp. nov. 5] [note=Eukaryota; Metazoa; Ecdysozoa; Arthropoda; Crustacea; Malacostraca; Eumalacostraca; Eucarida; Decapoda; Pleocyemata; Astacidea; Parastacoidea; Parastacidae; Tenuibranchiurus] [molecule=DNA] [moltype=mRNA] [location=genomic] [isolate=GC2_3] [country=Australia: Qld] Tenuibranchiurus sp.nov.5 voucher GC2_3 arginine kinase (AK) mRNA, partial CDS
CCCCTGCCTTACTGAGGCCCACTACAAGGAGATGGAGGAGAAGGTTTCATCCACTCTGTCTGGCCTGGAGGGTGAGCTGAAGGGTACCTACTTCCCCCTCACTGGCATGACCAAGGACGTCCAGCAGAAGCTCATTGATGACCACTTCCTCTTCAAGGAAGGTGACCGCTTCCTGCAGGCCGCCAACGCTTGCCGTTACTGGCCCACCGGTCGTGGTATCTACCACAACGACAAGAAGACCTTCCTTGTTTGGGTCAATGAGGAGGATCATCTCCGCATCATTTCCATGCAGATGGGTGGTGACTTGGGCCAGGTCTACCGCCGCCTTGTATCTGCCGTCAATGATATCGAGAAGCGCGTTCCCTTCTCTCACCACGATCGTCTGGGCTTCCTCACTTTCTGCCCCACCAACCTGGGAACCACTATTCGTGCCTCCGTCCACATTAAGCTGCCTAAGCTTGCTGCTAACCGCGAGAAGCTGGAGGAAGTAGCCGGTAGGTACAGCCTCCAGGTCCGCGGTACCCGCGGTGAGCACACC
> Tenuibranchiurus_sp.nov.5.GC2_4 [organism=Tenuibranchiurus sp. nov. 5] [note=Eukaryota; Metazoa; Ecdysozoa; Arthropoda; Crustacea; Malacostraca; Eumalacostraca; Eucarida; Decapoda; Pleocyemata; Astacidea; Parastacoidea; Parastacidae; Tenuibranchiurus] [molecule=DNA] [moltype=mRNA] [location=genomic] [isolate=GC2_4] [country=Australia: Qld] Tenuibranchiurus sp.nov.5 voucher GC2_4 arginine kinase (AK) mRNA, partial CDS
CCCCTGCCTTACTGAGGCCCACTACAAGGAGATGGAGGAGAAGGTTTCATCCACTCTGTCTGGCCTGGAGGGTGAGCTGAAGGGTACCTACTTCCCCCTCACTGGCATGACCAAGGACGTCCAGCAGAAGCTCATTGATGACCACTTCCTCTTCAAGGAAGGTGACCGCTTCCTGCAGGCCGCCAACGCTTGCCGTTACTGGCCCACCGGTCGTGGTATCTACCACAACGACAAGAAGACCTTCCTTGTTTGGGTCAATGAGGAGGATCATCTCCGCATCATTTCCATGCAGATGGGTGGTGACTTGGGCCAGGTCTACCGCCGCCTTGTATCTGCCGTCAATGATATCGAGAAGCGCGTTCCCTTCTCTCACCACGATCGTCTGGGCTTCCTCACTTTCTGCCCCACCAACCTGGGAACCACTATTCGTGCCTCCGTCCACATTAAGCTGCCTAAGCTTGCTGCTAACCGCGAGAAGCTGGAGGAAGTAGCCGGTAGGTACAGCCTCCAGGTCCGCGGTACCCGCGGTGAGCACACC
> Gen_nov_sp.nov.1.LH_6 [organism=Gen. nov. sp. nov. 1] [note=Eukaryota; Metazoa; Ecdysozoa; Arthropoda; Crustacea; Malacostraca; Eumalacostraca; Eucarida; Decapoda; Pleocyemata; Astacidea; Parastacoidea; Parastacidae] [molecule=DNA] [moltype=mRNA] [location=genomic] [isolate=LH_6] [country=Australia: NSW] Gen.nov. sp.nov.1 voucher LH_6 arginine kinase (AK) mRNA, partial CDS
CCCCTGCCTTACTGAGGCCCACTACAAGGAGATGGAGGATAAGGTTTCTTCCACTCTGTCTGGCCTGGAGGGTGAGCTGAAGGGTACCTACTTCCCCCTCACTGGCATGACCAAGGACGTCCAGCAGAAGCTCATTGATGACCACTTCCTGTTCAAGGAAGGTGATCGCTTCCTGCAGGCCGCCAACGCTTGCCGTTATTGGCCCACCGGTCGTGGTATCTACCACAACGACAAAAAGACCTTCCTTGTTTGGGTCAATGAGGAGGATCATCTCCGCATCATCTCTATGCAGATGGGTGGTGACTTGGGCCAGGTCTACCGCCGCCTTGTATCTGCTGTCAATGATATAGAGAAGCGCGTTCCCTTCTCGCACCACGATCGTCTGGGCTTCCTCACTTTCTGCCCCACCAACCTGGGAACCACTATTCGTGCCTCCGTCCACATTAAGCTGCCAAAGCTTGCTGCTAACCGTGAGAAGCTCGAGGAAGTAGCCGGTAGGTACAGCCTCCAGGTCCGCGGTACCCGCGGTGAGCACACC
> Gen_nov_sp.nov.1.LH_8 [organism=Gen. nov. sp. nov. 1] [note=Eukaryota; Metazoa; Ecdysozoa; Arthropoda; Crustacea; Malacostraca; Eumalacostraca; Eucarida; Decapoda; Pleocyemata; Astacidea; Parastacoidea; Parastacidae] [molecule=DNA] [moltype=mRNA] [location=genomic] [isolate=LH_8] [country=Australia: NSW] Gen.nov. sp.nov.1 voucher LH_8 arginine kinase (AK) mRNA, partial CDS
CCCCTGCCTTACTGAGGCCCACTACAAGGAGATGGAGGATAAGGTTTCTTCCACTCTGTCTGGCCTGGAGGGTGAGCTGAAGGGTACCTACTTCCCCCTCACTGGCATGACCAAGGACGTCCAGCAGAAGCTCATTGATGACCACTTCCTGTTCAAGGAAGGTGATCGCTTCCTGCAGGCCGCCAACGCTTGCCGTTATTGGCCCACCGGTCGTGGTATCTACCACAACGACAAAAAGACCTTCCTTGTTTGGGTCAATGAGGAGGATCATCTCCGCATCATCTCTATGCAGATGGGTGGTGACTTGGGCCAGGTCTACCGCCGCCTTGTATCTGCTGTCAATGATATAGAGAAGCGCGTTCCCTTCTCGCACCACGATCGTCTGGGCTTCCTCACTTTCTGCCCCACCAACCTGGGAACCACTATTCGTGCCTCCGTCCACATTAAGCTGCCAAAGCTTGCTGCTAACCGTGAGAAGCTCGAGGAAGTAGCCGGTAGGTACAGCCTCCAGGTCCGCGGTACCCGCGGTGAGCACACC
> Gen_nov_sp.nov.1.LH_15 [organism=Gen. nov. sp. nov. 1] [note=Eukaryota; Metazoa; Ecdysozoa; Arthropoda; Crustacea; Malacostraca; Eumalacostraca; Eucarida; Decapoda; Pleocyemata; Astacidea; Parastacoidea; Parastacidae] [molecule=DNA] [moltype=mRNA] [location=genomic] [isolate=LH_15] [country=Australia: NSW] Gen.nov. sp.nov.1 voucher LH_15 arginine kinase (AK) mRNA, partial CDS
CCCCTGCCTTACTGAGGCCCACTACAAGGAGATGGAGGATAAGGTTTCTTCCACTCTGTCTGGCCTGGAGGGTGAGCTGAAGGGTACCTACTTCCCCCTCACTGGCATGACCAAGGACGTCCAGCAGAAGCTCATTGATGACCACTTCCTGTTCAAGGAAGGTGATCGCTTCCTGCAGGCCGCCAACGCTTGCCGTTATTGGCCCACCGGTCGTGGTATCTACCACAACGACAAAAAGACCTTCCTTGTTTGGGTCAATGAGGAGGATCATCTCCGCATCATCTCTATGCAGATGGGTGGTGACTTGGGCCAGGTCTACCGCCGCCTTGTATCTGCTGTCAATGATATAGAGAAGCGCGTTCCCTTCTCGCACCACGATCGTCTGGGCTTCCTCACTTTCTGCCCCACCAACCTGGGAACCACTATTCGTGCCTCCGTCCACATTAAGCTGCCAAAGCTTGCTGCTAACCGTGAGAAGCTCGAGGAAGTAGCCGGTAGGTACAGCCTCCAGGTCCGCGGTACCCGCGGTGAGCACACC
> Gen_nov_sp.nov.2.BNP1_1 [organism=Gen. nov. sp. nov. 2] [note=Eukaryota; Metazoa; Ecdysozoa; Arthropoda; Crustacea; Malacostraca; Eumalacostraca; Eucarida; Decapoda; Pleocyemata; Astacidea; Parastacoidea; Parastacidae] [molecule=DNA] [moltype=mRNA] [location=genomic] [isolate=BNP1_1] [country=Australia: NSW] Gen.nov. sp.nov.2 voucher BNP1_1 arginine kinase (AK) mRNA, partial CDS
CCCCTGCCTTACTGAGGCCCACTACAAGGAGATGGAGGATAAGGTTTCTTCCACTCTGTCTGGCCTGGAGGGTGAGCTGAAGGGTACCTACTTCCCCCTCACTGGCATGACCAAGGACGTCCAGCAGAAGCTCATTGATGACCACTTCCTGTTCAAGGAAGGTGATCGCTTCCTGCAGGCCGCCAACGCTTGCCGTTATTGGCCCACCGGTCGTGGTATCTACCACAACGACAAAAAGACCTTCCTTGTTTGGGTCAATGAGGAGGATCATCTCCGCATCATCTCCATGCAGATGGGTGGTGACTTGGGCCAGGTCTACCGCCGCCTTGTATCTGCTGTCAATGATATAGAGAAGCGCGTTCCCTTCTCGCACCACGATCGTCTGGGCTTCCTCACTTTCTGCCCCACCAACCTGGGAACCACTATTCGTGCCTCCGTCCACATTAAGCTGCCAAAGCTTGCTGCTAACCGTGAGAAGCTCGARGAAGTAGCCGGTAGGTACAGCCTCCAGGTCCGCGGTACCCGCGGTGAGCACACC
> Gen_nov_sp.nov.2.BNP1_10 [organism=Gen. nov. sp. nov. 2] [note=Eukaryota; Metazoa; Ecdysozoa; Arthropoda; Crustacea; Malacostraca; Eumalacostraca; Eucarida; Decapoda; Pleocyemata; Astacidea; Parastacoidea; Parastacidae] [molecule=DNA] [moltype=mRNA] [location=genomic] [isolate=BNP1_10] [country=Australia: NSW] Gen.nov. sp.nov.2 voucher BNP1_10 arginine kinase (AK) mRNA, partial CDS
CCCCTGCCTTACTGAGGCCCACTACAAGGAGATGGAGGATAAGGTTTCTTCCACTCTGTCTGGCCTGGAGGGTGAGCTGAAGGGTACCTACTTCCCCCTCACTGGCATGACCAAGGACGTCCAGCAGAAGCTCATTGATGACCACTTCCTGTTCAAGGAAGGTGATCGCTTCCTGCAGGCCGCCAACGCTTGCCGTTATTGGCCCACCGGTCGTGGTATCTACCACAACGACAAAAAGACCTTCCTTGTTTGGGTCAATGAGGAGGATCATCTCCGCATCATCTCYATGCAGATGGGTGGTGACTTGGGCCAGGTCTACCGCCGCCTTGTATCTGCTGTCAATGATATAGAGAAGCGCGTTCCCTTCTCGCACCACGATCGTCTGGGCTTCCTCACTTTCTGCCCCACCAACCTGGGAACCACTATTCGTGCCTCCGTCCACATTAAGCTGCCAAAGCTTGCTGCTAACCGTGAGAAGCTCGAGGAAGTAGCCGGTAGGTACAGCCTCCAGGTCCGCGGTACCCGCGGTGAGCACACC
> Gen_nov_sp.nov.2.LakeH_1 [organism=Gen. nov. sp. nov. 2] [note=Eukaryota; Metazoa; Ecdysozoa; Arthropoda; Crustacea; Malacostraca; Eumalacostraca; Eucarida; Decapoda; Pleocyemata; Astacidea; Parastacoidea; Parastacidae] [molecule=DNA] [moltype=mRNA] [location=genomic] [isolate=LakeH_1] [country=Australia: NSW] Gen.nov. sp.nov.2 voucher LakeH_1 arginine kinase (AK) mRNA, partial CDS
CCCCTGCCTTACCGAGGCCCACTACAAGGAGATGGARGAGAAGGTTTCATCCACTCTGTCTGGCCTGGAGGGTGAGCTGAAGGGTACCTACTTCCCCCTCACTGGCATGACCAAGGACGTCCAGCAGAAGCTCATTGATGACCACTTCCTGTTCAAGGAAGGTGACCGCTTCCTGCAGGCCGCCAACGCTTGCCGTTACTGGCCCACCGGTCGTGGTATCTACCACAACGACAAGAAGACCTTCCTTGTTTGGGTCAATGAGGAGGATCATCTCCGCATCATTTCCATGCAGATGGGTGGTGACTTGGGCCAGGTCTACCGCCGCCTTGTATCTGCCGTCAATGATATCGAGAAGCGCGTTCCCTTCTCTCACCACGATCGTCTGGGCTTCCTTACTTTCTGCCCCACCAACCTGGGAACCACTATTCGTGCCTCCGTCCACATTAAGCTGCCCAAGCTTGCTGCTAACCGCGAGAAGCTGGAGGAAGTAGCCGGTAGGTACAGCCTCCAGGTCCGCGGTACCCGCGGTGAGCACACC
> Gen_nov_sp.nov.2.LakeH_3 [organism=Gen. nov. sp. nov. 2] [note=Eukaryota; Metazoa; Ecdysozoa; Arthropoda; Crustacea; Malacostraca; Eumalacostraca; Eucarida; Decapoda; Pleocyemata; Astacidea; Parastacoidea; Parastacidae] [molecule=DNA] [moltype=mRNA] [location=genomic] [isolate=LakeH_3] [country=Australia: NSW] Gen.nov. sp.nov.2 voucher LakeH_3 arginine kinase (AK) mRNA, partial CDS
CCCCTGCCTTACTGAGGCCCACTACAAGGAGATGGAGGATAAGGTTTCTTCCACTCTGTCTGGCCTGGAGGGTGAGCTGAAGGGTACCTACTTCCCCCTCACTGGCATGACCAAGGACGTCCAGCAGAAGCTCATTGATGACCACTTCCTGTTCAAGGAAGGTGATCGCTTCCTGCAGGCCGCCAACGCTTGCCGTTATTGGCCCACCGGTCGTGGTATCTACCACAACGACAAAAAGACCTTCCTTGTTTGGGTCAATGAGGAGGATCATCTCCGCATCATCTCTATGCAGATGGGTGGTGACTTGGGCCAGGTCTACCGCCGCCTTGTATCTGCTGTCAATGATATAGAGAAGCGCGTTCCCTTCTCGCACCACGATCGTCTGGGCTTCCTCACTTTCTGCCCCACCAACCTGGGAACCACTATTCGTGCCTCCGTCCACATTAAGCTGCCAAAGCTTGCTGCTAACCGTGAGAAGCTCGAGGAAGTAGCCGGTAGGTACAGCCTCCAGGTCCGCGGTACCCGCGGTGAGCACACC
> Gen_nov_sp.nov.2.LakeH_18 [organism=Gen. nov. sp. nov. 2] [note=Eukaryota; Metazoa; Ecdysozoa; Arthropoda; Crustacea; Malacostraca; Eumalacostraca; Eucarida; Decapoda; Pleocyemata; Astacidea; Parastacoidea; Parastacidae] [molecule=DNA] [moltype=mRNA] [location=genomic] [isolate=LakeH_18] [country=Australia: NSW] Gen.nov. sp.nov.2 voucher LakeH_18 arginine kinase (AK) mRNA, partial CDS
CCCCTGCCTTACTGAGGCCCACTACAAGGAGATGGAGGATAAGGTTTCTTCCACTCTGTCTGGCCTGGAGGGTGAGCTGAAGGGTACCTACTTCCCCCTCACTGGCATGACCAAGGACGTCCAGCAGAAGCTCATTGATGACCACTTCCTGTTCAAGGAAGGTGATCGCTTCCTGCAGGCCGCCAACGCTTGCCGTTATTGGCCCACCGGTCGTGGTATCTACCACAACGACAAAAAGACCTTCCTTGTTTGGGTCAATGAGGAGGATCATCTCCGCATCATCTCTATGCAGATGGGTGGTGACTTGGGCCAGGTCTACCGCCGCCTTGTATCTGCTGTCAATGATATAGAGAAGCGCGTTCCCTTCTCGCACCACGATCGTCTGGGCTTCCTCACTTTCTGCCCCACCAACCTGGGAACCACTATTCGTGCCTCCGTCCACATTAAGCTGCCAAAGCTTGCTGCTAACCGTGAGAAGCTCGAGGAAGTAGCCGGTAGGTACAGCCTCCAGGTCCGCGGTACCCGCGGTGAGCACACC
> Gen_nov_sp.nov.2.LakeH_19 [organism=Gen. nov. sp. nov. 2] [note=Eukaryota; Metazoa; Ecdysozoa; Arthropoda; Crustacea; Malacostraca; Eumalacostraca; Eucarida; Decapoda; Pleocyemata; Astacidea; Parastacoidea; Parastacidae] [molecule=DNA] [moltype=mRNA] [location=genomic] [isolate=LakeH_19] [country=Australia: NSW] Gen.nov. sp.nov.2 voucher LakeH_19 arginine kinase (AK) mRNA, partial CDS
CCCCTGCCTTACTGAGGCCCACTACAAGGAGATGGAGGATAAGGTTTCTTCCACTCTGTCTGGCCTGGAGGGTGAGCTGAAGGGTACCTACTTCCCCCTCACTGGCATGACCAAGGACGTCCAGCAGAAGCTCATTGATGACCACTTCCTGTTCAAGGAAGGTGATCGCTTCCTGCAGGCCGCCAACGCTTGCCGTTATTGGCCCACCGGTCGTGGTATCTACCACAACGACAAAAAGACCTTCCTTGTTTGGGTCAATGAGGAGGATCATCTCCGCATCATCTCTATGCAGATGGGTGGTGACTTGGGCCAGGTCTACCGCCGCCTTGTATCTGCTGTCAATGATATAGAGAAGCGCGTTCCCTTCTCGCACCACGATCGTCTGGGCTTCCTCACTTTCTGCCCCACCAACCTGGGAACCACTATTCGTGCCTCCGTCCACATTAAGCTGCCAAAGCTTGCTGCTAACCGTGAGAAGCTCGAGGAAGTAGCCGGTAGGTACAGCCTCCAGGTCCGCGGTACCCGCGGTGAGCACACC
> Engaeus_laevis.928 [organism=Engaeus laevis] [note=Eukaryota; Metazoa; Ecdysozoa; Arthropoda; Crustacea; Malacostraca; Eumalacostraca; Eucarida; Decapoda; Pleocyemata; Astacidea; Parastacoidea; Parastacidae; Engaeus] [molecule=DNA] [moltype=mRNA] [location=genomic] [isolate=928] [country=Australia] Engaeus laevis voucher 928 arginine kinase (AK) mRNA, partial CDS
CCCCTGCCTTACTGAGGCCCACTACAAGGAGATGGAGGATAAGGTTTCTTCCACTTTGTCTGGCCTGGAGGGAGAGCTCAAGGGTACCTACTTCCCCCTCACTGGCATGACCAAGGACGTGCAGCAGAAGCTCATTGATGACCACTTCCTGTTCAAGGAGGGTGACCGCTTCCTGCAGGCCGCCAATGCTTGCCGTTACTGGCCCACCGGTCGTGGTATCTACCACAACGACAAAAAGACCTTCCTTGTTTGGGTCAACGAGGAGGATCATCTCCGCATCATCTCCATGCAGATGGGTGGTGACTTGGGCCAGGTTTACCGCCGCCTTGTATCTGCTGTCAATGATATCGAGAAGCGCGTTCCATTCTCTCACCACGATCGTCTGGGCTTCCTTACTTTCTGCCCAACCAACCTGGGAACCACTATTCGTGCCTCCGTCCACATTAAGCTGCCCAAGCTTGCCGCTAAACGTGAGAAGCTGGAGGAAGTAGCCGCCAGGTACAGCCTCCAGGTCCGCGGTACTCGCGGTGAGCACACC
> Engaewa_pseudoreducta.125 [organism=Engaewa pseudoreducta [note=Eukaryota; Metazoa; Ecdysozoa; Arthropoda; Crustacea; Malacostraca; Eumalacostraca; Eucarida; Decapoda; Pleocyemata; Astacidea; Parastacoidea; Parastacidae; Engaewa] [molecule=DNA] [moltype=mRNA] [location=genomic] [isolate=125] [country=Australia: WA] Engaewa pseudoreducta voucher 125 arginine kinase (AK) mRNA, partial CDS
CCCCTGCTTTACTGAGGCCCACTACAAGGAGATGGAGGATAAGGTTTCTTCCACTCTGTATGGCCTGGAGGGTGAGCTCAAGGGAACCTACTTCCCACTCACTGGCATGACCAAGGACGTCCAGCAGAAGCTCATTGATGACCACTTCCTGTTCAAGGAGGGTGACCGCTTCCTGCAGGCCGCCAACGCTTGCCGTTACTGGCCAACCGGTCGTGGTATCTACCACAACGACAAAAAGACCTTCCTTGTCTGGGTCAATGAGGAGGATCATCTCCGCATCATCTCTATGCAGATGGGTGGTGACTTGGGCCAGGTTTACCGCCGCCTTGTATCTGCTGTCAATGATATCGAGAAGCGCGTTCCCTTCTCTCACCACGATCGTCTGGGCTTCCTTACTTTCTGCCCCACCAACCTGGGAACCACTATTCGTGCTTCCGTCCACATTAAGCTGCCCAAGCTTGCCGCTAACCGTGAGAAATTGGAGGAAGTAGCCGCCAGGTACAGCCTCCAAGTCCGTGGTACTCGCGGCGAGCACACC
> Engaewa_reducta.124 [organism=Engaewa reducta [note=Eukaryota; Metazoa; Ecdysozoa; Arthropoda; Crustacea; Malacostraca; Eumalacostraca; Eucarida; Decapoda; Pleocyemata; Astacidea; Parastacoidea; Parastacidae; Engaewa] [molecule=DNA] [moltype=mRNA] [location=genomic] [isolate=124] [country=Australia: WA] Engaewa reducta voucher 124 arginine kinase (AK) mRNA, partial CDS
CCCCTGCCTTACTGAGGCCCACTACAAGGAGATGGAGGATAAGGTTTCTTCCACTCTGTCTGGCCTGGAGGGTGAGCTCAAGGGAACCTACTTCCCACTCACTGGCATGACCAAGGACGTCCAGCAGAAGCTCATTGATGACCACTTCCTGTTCAAGGAGGGTGACCGCTTCCTGCAGGCCGCCAACGCTTGCCGTTACTGGCCAACCGGTCGTGGTATCTACCACAACGACAAAAAGACCTTCCTTGTCTGGGTCAATGAGGAGGATCATCTCCGCATCATCTCTATGCAGATGGGTGGTGACTTGGGCCAGGTTTACCGCCGCCTTGTATCTGCTGTCGATGATATCGAGAAGCGCGTTCCCTTCTCTCACCACGATCGTCTGGGCTTCCTTACTTTCTGCCCCACCAACCTGGGAACCACTATTCGTGCTTCCGTCCACATTAAGCTGCCCAAGCTTGCCGCTAACCGTGAGAAGTTGGAGGAAGTAGCCGCCAGGTACAGCCTCCAAGTCCGCGGTACTCGCGGCGAGCACACC
> Geocharax_gracilis.330 [organism=Geocharax gracilis] [note=Eukaryota; Metazoa; Ecdysozoa; Arthropoda; Crustacea; Malacostraca; Eumalacostraca; Eucarida; Decapoda; Pleocyemata; Astacidea; Parastacoidea; Parastacidae; Geocharax] [molecule=DNA] [moltype=mRNA] [location=genomic] [isolate=330] [country=Australia] Geocharax gracilis voucher 330 arginine kinase (AK) mRNA, partial CDS
CCCCTGCCTTACTGAGGCCCACTACAAGGAGATGGAGGAAAAAGTGTCTTCCACTCTGTCTGGCCTGGAGGGTGAGCTGAAGGGTACCTACTTCCCCCTCCTTGGCATGACTAAGGACGTCCAGCAGAAGCTCATTGATGACCACTTCCTGTTTAAGGAGGGTGACCGCTTCCTGCAGGCCGCCAACGCTTGCCGTTACTGGCCCGCCGGTCGTGGTATCTACCACAACGACAAAAAGACCTTCCTTGTTTGGGTCAATGAGGAGGATCATCTTCGCATCATCTCTATGCAGATGGGTGGTGACTTGGGCCAGGTCTACCGCCGCCTTGTATCTGCTGTCAATGATATCGAGAAGCGCGTTCCCTTCTCTCACCACGATCGTCTGGGCTTCCTCACTTTCTGCCCCACCAACCTGGGAACCACTATTCGTGCCTCCGTCCACATTAAGCTGCCCAAGCTTGCTGCTAACCGTGAGAAGCTMGAGGAAGTAGCCGGTAGGTACAGCCTCCAGGTCCGCGGTACTCGCGGTGAGCACACC
> Gramastacus_insolitus.887 [organism=Gramastacus insolitus] [note=Eukaryota; Metazoa; Ecdysozoa; Arthropoda; Crustacea; Malacostraca; Eumalacostraca; Eucarida; Decapoda; Pleocyemata; Astacidea; Parastacoidea; Parastacidae; Gramastacus] [molecule=DNA] [moltype=mRNA] [location=genomic] [isolate=887] [country=Australia] Gramastacus insolitus voucher 887 arginine kinase (AK) mRNA, partial CDS
CCCCTGCCTTACTGAGGCCCACTACAAGGAGATGGAGGAGAAGGTTTCTTCCACTCTGACTGGCCTGGAGGGTGAGCTGAAGGGTACCTACTTTCCCCTCACTGGCATGACCAAGGACGTCCAGCAGAAGCTCATTGATGACCACTTCCTTTTCAAGGAGGGTGACCGCTTCCTGCAGGCCGCCAACGCTTGCCGTTACTGGCCTACCGGTCGTGGTATCTACCACAACGACAAAAAGACCTTCCTTATTTGGGTCAATGAGGAGGATCATCTCCGCATCATCTCTATGCAGATGGGTGGTGACTTGGGCCAGGTCTACCGCCGCCTTGTATCTGGTGTCAATGATATCGAGAAGCGCGTTCCCTTCTCTCACCACGATCGTCTGGGCTTCCTGACTTTCTGCCCCACCAACCTGGGAACCACTATTCGTGCCTCCGTCCACATCAAGCTGCCCAAGCTTGCCGCTAACCGTGAGAAGCTCGAGGAAGTAGCCGGTAGGTACAGCCTCCAGGTCCAAGGTACCCGCGGTGAGCACACC
> Gramastacus_lacus.M1 [organism=Gramastacus lacus] [note=Eukaryota; Metazoa; Ecdysozoa; Arthropoda; Crustacea; Malacostraca; Eumalacostraca; Eucarida; Decapoda; Pleocyemata; Astacidea; Parastacoidea; Parastacidae; Gramastacus] [molecule=DNA] [moltype=mRNA] [location=genomic] [isolate=M1] [country=Australia: NSW] Gramastacus lacus voucher M1 arginine kinase (AK) mRNA, partial CDS
CCCCTGCCTTACTGAGGCCCACTACAAGGAGATGGAGGCGAAGGTTTCTTCCACTCTRACTGGCCTGGAGGGTGAGCTGAAGGGTACCTACTTCCCCCTCACTGGCATGACCAAGGACGTCCAGCAGAAGCTCATTGATGACCACTTCCTGTTCAAGGAGGGTGACCGCTTCCTGCAGGCCGCCAACGCTTGCCGTTACTGGCCTACCGGTCGTGGTATCTACCACAACGACAAAAAGACCTTCCTTATTTGGGTCAATGAGGAGGATCATCTCCGCATCATCTCTATGCAGATGGGTGGTGACTTGGGCCAGGTCTACCGCCGCCTTGTATCTGCTGTCAATGATATCGAGAAGCGGGTTCCCTTCTCTCACCACAATCGTCTGGGCTTCCTCACTTTCTGCCCCACCAACCTGGGAACCACTATTCGTGCCTCCGTCCACATCAAGCTGCCCAAGCTTGCCGCTAACCGTGAGAAGCTCGAGGAAGTAGCCGGTAGGTACAGCCTCCAGGTCCGTGGTACCCGCGGTGAGCACACC
> Gramastacus_lacus.M3 [organism=Gramastacus lacus] [note=Eukaryota; Metazoa; Ecdysozoa; Arthropoda; Crustacea; Malacostraca; Eumalacostraca; Eucarida; Decapoda; Pleocyemata; Astacidea; Parastacoidea; Parastacidae; Gramastacus] [molecule=DNA] [moltype=mRNA] [location=genomic] [isolate=M3] [country=Australia: NSW] Gramastacus lacus voucher M3 arginine kinase (AK) mRNA, partial CDS
CCCCTGCCTTACTGAGGCCCACTACAAGGAGATGGAGGCGAAGGTTTCTTCCACTCTRACTGGCCTGGAGGGTGAGCTGAAGGGTACCTACTTCCCCCTCACTGGCATGACCAAGGACGTCCAGCAGAAGCTCATTGATGACCACTTCCTGTTCAAGGAGGGTGACCGCTTCCTGCAGGCCGCCAACGCTTGCCGTTACTGGCCTACCGGTCGTGGTATCTACCACAACGACAAAAAGACCTTCCTTATTTGGGTCAATGAGGAGGATCATCTCCGCATCATCTCTATGCAGATGGGTGGTGACTTGGGCCAGGTCTACCGCCGCCTTGTATCTGCTGTCAATGATATCGAGAAGCGGGTTCCCTTCTCTCACCACAATCGTCTGGGCTTCCTCACTTTCTGCCCCACCAACCTGGGAACCACTATTCGTGCCTCCGTCCACATCAAGCTGCCCAAGCTTGCCGCTAACCGTGAGAAGCTCGAGGAAGTAGCCGGTAGGTACAGCCTCCAGGTCCGTGGTACCCGCGGTGAGCACACC
> Gramastacus_lacus.M5 [organism=Gramastacus lacus] [note=Eukaryota; Metazoa; Ecdysozoa; Arthropoda; Crustacea; Malacostraca; Eumalacostraca; Eucarida; Decapoda; Pleocyemata; Astacidea; Parastacoidea; Parastacidae; Gramastacus] [molecule=DNA] [moltype=mRNA] [location=genomic] [isolate=M5] [country=Australia: NSW] Gramastacus lacus voucher M5 arginine kinase (AK) mRNA, partial CDS
CCCCTGCCTTACTGAGGCCCACTACAAGGAGATGGAGGCGAAGGTTTCTTCCACTCTGACTGGCCTGGAGGGTGAGCTGAAGGGTACCTACTTCCCCCTCACTGGCATGACCAAGGACGTCCAGCAGAAGCTCATTGATGACCACTTCCTGTTCAAGGAGGGTGACCGCTTCCTGCAGGCCGCCAACGCTTGCCGTTACTGGCCTACCGGTCGTGGTATCTACCACAACGACAAAAAGACCTTCCTTATTTGGGTCAATGAGGAGGATCATCTCCGCATCATCTCTATGCAGATGGGTGGTGACTTGGGCCAGGTCTACCGCCGCCTTGTATCTGCTGTCAATGATATCGAGAAGCGGGTTCCCTTCTCTCACCACAATCGTCTGGGCTTCCTCACTTTCTGCCCCACCAACCTGGGAACCACTATTCGTGCCTCCGTCCACATCAAGCTGCCCAAGCTTGCCGCTAACCGTGAGAAGCTCGAGGAAGTAGCCGGTAGGTACAGCCTCCAGGTCCGTGGTACCCGCGGTGAGCACACC
